# Supplementary material for: Experimental hepatic encephalopathy causes early but sustained glial transcriptional changes
Source: J Neuroinflammation. 2023 May 29;20:130. doi: 10.1186/s12974-023-02814-w (PMC10226265; doi:10.1186/s12974-023-02814-w)
Supplement: Supplementary file 6 — Additional file 6: Table S1. Antibodies used for flow cytometry. [file 12974_2023_2814_MOESM6_ESM.xlsx]

## Sheet: Table S1
Antibody	Fluorophore	Dilution	Company	Reference number
Fixable Viability Dye	eFluor 506	1/1000	eBioscience	65-0866-14
CD45	BV605	1/500	BD Biosciences	563053
CD45	BUV805	1/800	BD Biosciences	748370
CD11b	PE-Cy7	1/300	BD Biosciences	552850
CD11b	BUV395	1/200	BD Biosciences	563553
ACSA2	PE-Cy7	1/140	Miltenyi Biotec	130-123-284
O1	eFluor660	1/810	eBioscience	50-6506-82
Ly6C	eFluor450	1/400	eBioscience	48-5932-82
Ly6G	Alexa Fluor 700	1/400	BD Pharmingen	561236
MHCII	APC-eFluor780	1/800	eBioscience	47-5321-82
CD11c	FITC	1/100	BD Pharmingen	553801
CD64	BV711	1/100	BioLegend	139311
F4/80	BV785	1/100	BioLegend	123141
CD3	PE-Cy5	1/200	eBioscience	15-0031-82
CD19	BV605	1/200	BioLegend	115540
