# Supplementary material for: Experimental hepatic encephalopathy causes early but sustained glial transcriptional changes
Source: J Neuroinflammation. 2023 May 29;20:130. doi: 10.1186/s12974-023-02814-w (PMC10226265; doi:10.1186/s12974-023-02814-w)
Supplement: Supplementary file 7 — Additional file 7: Table S2. Primer sequences for qPCR. [file 12974_2023_2814_MOESM7_ESM.xlsx]

## Sheet: Table S2
Gene	Housekeeping gene (HKG) / Gene of Interest (GOI)	Fw Primer (5’->3’)	Rev Primer (5’->3’)
Gapdh	HKG	TGAAGCAGGCATCTGAGGG	CGAAGGTGGAAGAGTGGGAG
Hprt	HKG	AGTGTTGGATACAGGCCAGAC	CGTGATTCAAATCCCTGAAGT
Rpl	HKG	CCTGCTGCTCTCAAGGTT	TGGTTGTCACTGCCTCGTACTT
Tbp	HKG	TCTACCGTGAATCTTGGCTGTAAA	TTCTCATGATGACTGCAGCAAA
Ubc	HKG	AGGTCAAACAGGAAGACAGACGTA	TCACACCCAAGAACAAGCACA
Aldh1l1	GOI	CAGGAGGTTTACTGCCAGCTA	CACGTTGAGTTCTGCACCCA
Amigo2	GOI	CTGTGTCTGTTGGTGATCGCA	CGGGCACCTTAGATAGGTTTTTG
Anxa1	GOI	ATGTATCCTCGGATGTTGCTGC	TGAGCATTGGTCCTCTTGGTA
Anxa2	GOI	ATGTCTACTGTCCACGAAATCCT	CGAAGTTGGTGTAGGGTTTGACT
Ccl6	GOI	GCTGGCCTCATACAAGAAATGG	GCTTAGGCACCTCTGAACTCTC
Chil3	GOI	CAGGTCTGGCAATTCTTCTGAA	GTCTTGCTCATGTGTGTAAGTGA
Cirbp	GOI	GGACTCAGCTTCGACACCAAC	ATGGCGTCCTTAGCGTCATC
Cp	GOI	CTTAGCCTTGGCAAGAGATAAGC	GGCCTAAAAACCCTAGCCAGG
Cx3cr1	GOI	GAGTATGACGATTCTGCTGAGG	CAGACCGAACGTGAAGACGAG
Fbln5	GOI	GCTTGTCGTGGGGACATGAT	TGGGGTAGTTGGAAGCTGGTA
Fkbp5	GOI	TGAGGGCACCAGTAACAATGG	CAACATCCCTTTGTAGTGGACAT
Fn1	GOI	ATGTGGACCCCTCCTGATAGT	GCCCAGTGATTTCAGCAAAGG
Fxyd5	GOI	CCAAACCGAGACCCAGCAA	AACTGCCTACACTTCCCACTA
Gabra1	GOI	AAAAGTCGGGGTCTCTCTGAC	CAGTCGGTCCAAAATTCTTGTGA
Gabra2	GOI	GGACCCAGTCAGGTTGGTG	TCCTGGTCTAAGCCGATTATCAT
Gpx3	GOI	CCTTTTAAGCAGTATGCAGGCA	GGGGAGTATCTCCGAGTTCTC
Hif3a	GOI	GAAGTTCACATACTGCGACGA	GTCCAAAGCGTGGATGTATTCAT
Il‐1β	GOI	CACCTCACAAGCAGAGCACAAG	GCATTAGAAACAGTCCAGCCCATAC
Lrrc8a	GOI	GATTGCTGTCTTTGGAGGGAC	GGCAGGACTGTGGAGTTGG
Lyz2	GOI	ATGGAATGGCTGGCTACTATGG	ACCAGTATCGGCTATTGATCTGA
Mbp	GOI	CATCCTTGACTCCATCGGGC	CAGGGTACCTTGCCAGAGC
Mt1	GOI	GCTGTCCTCTAAGCGTCACC	AGGAGCAGCAGCTCTTCTTG
Mt2	GOI	CCATATCCCTTGAGCCAGAA	ATCGACGAGAGATCGGTTTG
Nr4a1	GOI	TTGAGTTCGGCAAGCCTACC	GTGTACCCGTCCATGAAGGTG
Occl	GOI	CCAGGCAGCGTGTTCCT	TTCTAAATAACAGTCACCTGAGGGC
Rbm3	GOI	CAGCAGAGGGGACACTAACC	TTTCTTTGCAGAGCTTTTGCAG
Retnlg	GOI	CTTGCCAATCGAGATGACTGT	AGTCTGCCTGAAGCCGTGATA
S100a8	GOI	AAATCACCATGCCCTCTACAAG	CCCACTTTTATCACCATCGCAA
S100a9	GOI	ATACTCTAGGAAGGAAGGACACC	TCCATGATGTCATTTATGAGGGC
Serpina3n	GOI	ATTTGTCCCAATGTCTGCGAA	TGGCTATCTTGGCTATAAAGGGG
Slc6a13	GOI	CAGTACACCAACCAGGGAGG	GCCAGGACAACGATGTAGTAGA
Sult1a1	GOI	CAACATGGAGCCCTTGCGTAA	ATGAGCACATCATCAGGCCAG
Syt1	GOI	GGGGAAGGGAAGGAAGATGC	ACGGTGGCAATGGGATTTTATG
Txnip	GOI	TCAAGGGCCCCTGGGAACATC	GACACTGGTGCCATTAAGTCAG
Xdh	GOI	ATGACGAGGACAACGGTAGAT	TCATACTTGGAGATCATCACGGT
