# Supplementary material for: Experimental hepatic encephalopathy causes early but sustained glial transcriptional changes
Source: J Neuroinflammation. 2023 May 29;20:130. doi: 10.1186/s12974-023-02814-w (PMC10226265; doi:10.1186/s12974-023-02814-w)
Supplement: Supplementary file 8 — Additional file 8: Table S3. Differentially expressed genes in astrocytes and microglia. List of differentially expressed genes between the BDL and Sham group at 14 days and 28 days in astrocytes and microglia, respectively, as determined by edgeR differential expression analysis. Benjamini–Hochberg correction is used to adjust the p-values for multiple testing. The listed DEGs have an adjusted p-value smaller than 0.05 and a log2-ratio > 1 or < − 1. [file 12974_2023_2814_MOESM8_ESM.xlsx]

## Sheet: Microglia BDL 14d vs. Sham 14d
logFC	AveExpr	t	P.Value	adj.P.Val	B	gene
-1.13368	2.50781	-3.83852	0.000912917	0.0173759	-0.788136	1110019D14Rik
3.43841	-0.178364	4.34029	0.000270645	0.00796743	0.37572	2010109I03Rik
1.08143	0.244111	3.15933	0.0046046	0.0488255	-2.31937	2810403D21Rik
-1.01992	2.65006	-4.6703	0.000121626	0.00458652	1.14481	3110056K07Rik
1.76236	-0.695642	3.33146	0.0030719	0.0371906	-1.93902	5830416P10Rik
-1.2642	2.8155	-6.50849	1.62761e-06	0.000260459	5.30032	5830444B04Rik
2.34043	1.56707	5.33946	2.44059e-05	0.00164667	2.69287	8430408G22Rik
1.84123	-0.307336	4.74289	0.000102051	0.00409581	1.31377	9530077C05Rik
3.6536	0.323437	4.58718	0.000148734	0.00523368	0.951165	9830107B12Rik
-1.63242	1.21547	-5.97347	5.51559e-06	0.000603908	4.12649	A230056P14Rik
-2.16174	0.396017	-3.32766	0.00309962	0.0373091	-1.94748	A530072M11Rik
2.0148	0.0114474	3.5429	0.00185787	0.027091	-1.46375	AA467197
1.38408	3.60897	6.07018	4.41263e-06	0.000505307	4.34132	AB124611
2.02104	1.30433	3.48882	0.00211394	0.0296232	-1.58605	Abca6
5.72192	-1.45987	8.27323	3.77364e-08	3.66669e-05	8.88695	Ackr1
1.41474	0.880263	4.07703	0.00051259	0.0120492	-0.236636	Acsf2
1.86262	2.20031	4.14981	0.000429666	0.0106834	-0.0676306	Adam19
1.80713	3.60359	5.28357	2.78761e-05	0.00181224	2.56466	Adam8
1.79763	0.59359	3.34052	0.00300676	0.0366866	-1.91882	Adcy4
1.95907	4.81155	7.69403	1.24009e-07	6.47446e-05	7.7605	Adgre5
2.66776	-0.507967	3.15778	0.00462136	0.0488846	-2.32277	Adgrg3
1.14185	4.61244	4.48969	0.000188367	0.00618736	0.72395	Ahnak
-1.04932	4.14806	-4.28923	0.000306345	0.00865112	0.256779	Ahsa2
1.39049	0.902359	4.72488	0.00010659	0.00416543	1.27186	AI839979
-2.23681	-0.347028	-3.28899	0.003396	0.0397271	-2.03347	Alb
1.22729	3.33717	4.37707	0.000247539	0.00746324	0.461424	Aldh1l2
2.17704	2.83865	5.64045	1.19859e-05	0.00102471	3.37858	Amica1
2.42435	0.133363	3.53771	0.00188105	0.0273381	-1.47551	Angptl4
2.33161	0.700059	4.33892	0.000271545	0.00797512	0.372532	Ankrd33b
1.89425	6.42025	8.77767	1.38836e-08	1.9255e-05	9.82717	Anxa1
1.90217	5.70978	7.95041	7.28348e-08	4.77815e-05	8.26532	Anxa2
1.54885	-0.191108	3.59584	0.00163678	0.0249454	-1.3436	Apoc1
1.48791	5.29251	5.01665	5.27738e-05	0.00266202	1.94922	Apod
2.59926	1.33958	4.24762	0.000338896	0.0091166	0.159888	Arg2
1.27386	0.948084	3.23706	0.00383767	0.0433893	-2.14843	Art3
3.52096	2.24579	6.67635	1.11787e-06	0.000212582	5.66085	Asprv1
-1.02222	4.15703	-5.46618	1.80729e-05	0.00131155	2.98258	Atat1
1.73407	2.81239	3.82906	0.000933998	0.017573	-0.809905	Atp8b4
-1.07211	4.52138	-5.10899	4.22935e-05	0.00232864	2.16267	Banp
-1.12111	2.63937	-3.92059	0.000748688	0.0152201	-0.598871	BC068281
4.78084	-1.43019	7.36451	2.48954e-07	8.64006e-05	7.09725	BC100530
1.18484	2.61827	5.22578	3.19921e-05	0.00192911	2.43185	Bcl2a1d
-1.26063	1.15802	-3.14691	0.00474019	0.0495952	-2.34656	Bcorl1
1.06343	4.27536	3.97043	0.000663635	0.0142819	-0.483661	Bhlhe40
1.74295	2.21023	4.11113	0.000471916	0.0113935	-0.157477	Bmx
2.98635	1.78317	5.58329	1.371e-05	0.00110545	3.249	Bst1
1.18268	3.33816	4.75294	9.96018e-05	0.0040379	1.33717	Ccdc109b
2.53515	-1.50555	3.59974	0.00162159	0.0247773	-1.33475	Ccdc180
2.12	0.557307	3.19886	0.00419766	0.0458	-2.23261	Ccdc88c
2.80704	0.816925	5.38872	2.17121e-05	0.00150562	2.80566	Ccl17
3.1374	1.04839	3.76497	0.00109013	0.0190099	-0.95721	Ccl22
1.05431	1.88236	3.28349	0.00344026	0.0401347	-2.04565	Ccl5
1.36923	6.2666	6.09905	4.12917e-06	0.000490859	4.40523	Ccr1
1.19218	6.80004	5.60938	1.28938e-05	0.00106237	3.30818	Ccr2
1.69516	2.44034	3.63991	0.00147266	0.0232386	-1.24328	Ccr7
1.43021	4.6784	5.027	5.14793e-05	0.00263781	1.97317	Cd177
-4.392	-1.58665	-4.11935	0.0004626	0.0112338	-0.138382	Cd19
1.36104	2.0803	3.54485	0.00184925	0.0269968	-1.45934	Cd200
-1.91504	0.8309	-3.93343	0.000725794	0.0149494	-0.569208	Cd209g
1.17528	3.65608	5.31512	2.58597e-05	0.00173538	2.63707	Cd244
1.23158	3.53407	4.61834	0.000137925	0.00501133	1.02377	Cd24a
-1.72878	0.847075	-3.43422	0.00240753	0.0320744	-1.70904	Cd300e
1.63563	4.41535	6.3252	2.46292e-06	0.000334154	4.90231	Cd300lb
1.09877	4.69729	3.79639	0.00101062	0.0182028	-0.885061	Cd300ld
2.82852	4.37668	10.4779	6.0462e-10	2.51562e-06	12.7263	Cd300lf
1.75298	4.90014	6.95654	6.01941e-07	0.000147812	6.25392	Cd44
-1.5371	0.0178617	-3.38037	0.00273592	0.0348112	-1.82979	Cd79a
-1.32036	0.949087	-3.2258	0.0039405	0.0442712	-2.17327	Cdca8
1.04449	4.56966	7.02832	5.14518e-07	0.000137857	6.40405	Cdkn2d
1.33035	0.000800991	3.88271	0.000820503	0.0162822	-0.686315	Ceacam18
2.54904	1.27614	5.11038	4.21525e-05	0.00232864	2.16589	Cfb
1.06	4.53475	4.6589	0.000125027	0.00467243	1.11826	Cfp
4.03306	6.84406	10.1537	1.06994e-09	3.33874e-06	12.2044	Chil3
1.41391	1.24075	3.64219	0.0014646	0.0231994	-1.23807	Ciart
1.60268	6.71812	8.17364	4.61549e-08	3.74017e-05	8.69684	Cirbp
1.52308	-0.604073	3.4351	0.00240248	0.0320725	-1.70706	Clec1b
2.76608	0.764713	4.72276	0.000107137	0.00416543	1.26693	Clec4d
2.42741	3.81713	6.11557	3.97531e-06	0.00048107	4.44178	Clec4e
1.03286	4.34823	3.98465	0.00064118	0.0140901	-0.450758	Clec4n
1.05878	3.49243	4.03423	0.00056862	0.0129046	-0.335906	Cmpk2
1.11414	0.861167	5.01744	5.26735e-05	0.00266202	1.95106	Cox6a2
1.8478	4.47621	7.9262	7.65606e-08	4.77815e-05	8.21806	Crip1
2.91879	2.06626	5.9285	6.12071e-06	0.00065861	4.02623	Crispld2
2.18257	0.933472	4.66368	0.00012359	0.00463259	1.12939	Ctla2a
1.64746	0.926003	3.2744	0.00351479	0.0408108	-2.06582	Ctse
1.32139	5.38144	5.12351	4.08478e-05	0.00228638	2.1962	Cxcl2
2.06963	3.70271	4.72927	0.000105465	0.00416317	1.28208	Cxcr2
1.57795	0.610845	4.52238	0.000174019	0.00582752	0.800133	Cxcr4
3.61453	-1.36518	3.32457	0.00312234	0.0374381	-1.95436	Cyp2s1
1.0612	4.41347	8.02023	6.31054e-08	4.60126e-05	8.40108	Cyp4f16
1.6613	5.22203	7.45623	2.04756e-07	8.29319e-05	7.28349	Cyp4f18
1.68456	4.35315	5.88159	6.82459e-06	0.000697971	3.92137	Cytip
-1.54951	2.59465	-6.67387	1.12405e-06	0.000212582	5.65557	D630045J12Rik
2.82085	2.79684	4.70867	0.000110848	0.00425726	1.23414	Ddit4
1.5584	2.19419	4.5616	0.000158241	0.00542627	0.891555	Dgat2
2.16039	0.840701	3.3779	0.00275198	0.0348734	-1.83532	Dgkg
1.77968	1.52567	3.26855	0.00356358	0.0411822	-2.07878	Dhrs9
-1.22861	2.33127	-5.29442	2.71651e-05	0.0017826	2.58958	Dlc1
-1.15241	3.00098	-5.17642	3.59932e-05	0.00209867	2.31821	Dleu2
1.32584	3.69164	4.7528	9.96374e-05	0.0040379	1.33682	Dna2
3.02362	2.87672	11.5182	1.04877e-10	1.30908e-06	14.3086	Dpep2
-1.9355	1.0033	-3.77358	0.00106774	0.018857	-0.937444	Duoxa1
2.78579	-1.15439	3.67404	0.00135678	0.0220799	-1.1654	E230016K23Rik
1.20111	2.43311	3.50182	0.0020494	0.0290689	-1.55669	E2f2
1.7535	-0.038477	4.21022	0.000371087	0.00966996	0.0728591	Ear2
1.51144	3.0237	5.02461	5.17757e-05	0.00263781	1.96763	Ecm1
1.46627	4.97141	5.78183	8.60885e-06	0.000792675	3.69757	Emb
3.63137	-1.61004	3.49899	0.00206328	0.0291809	-1.56308	Entpd3
1.39928	2.52241	3.42068	0.00248625	0.0327356	-1.73944	Esam
3.60597	0.321385	4.10388	0.000480289	0.0114846	-0.174319	F10
1.01015	8.19675	4.79714	8.95215e-05	0.0038007	1.43994	F13a1
1.1256	4.86695	4.37455	0.000249056	0.0074909	0.455553	Fam65b
1.36046	2.53782	5.41297	2.04992e-05	0.00143748	2.8611	Fas
-2.5766	-1.11462	-3.55267	0.001815	0.026654	-1.44163	Fbxo40
1.18054	4.38704	6.83727	7.82436e-07	0.000165364	6.00283	Fcgr4
2.18955	3.76689	6.79407	8.60798e-07	0.000176071	5.91138	Fcna
-1.40906	1.76427	-3.53614	0.00188814	0.0273725	-1.47907	Fgf11
1.04408	1.46362	4.07764	0.000511834	0.0120492	-0.235222	Fgfr1
1.12202	6.86089	4.74411	0.000101749	0.00409581	1.31662	Fgl2
1.24141	4.8701	5.0102	5.35981e-05	0.00267605	1.93428	Fgr
1.12189	4.51162	3.17977	0.00438961	0.0471524	-2.27455	Flot2
1.75388	2.08022	5.78044	8.63674e-06	0.000792675	3.69445	Flt3
2.57843	5.04751	7.22614	3.35036e-07	0.000104548	6.81395	Fn1
-1.40307	0.383129	-4.479	0.000193316	0.0063002	0.699014	Fn3k
1.72166	3.24069	5.2275	3.18613e-05	0.00192911	2.4358	Fpr1
2.58144	0.800501	5.25871	2.95766e-05	0.00187399	2.50756	Fpr2
1.54597	6.22511	6.92783	6.41049e-07	0.000153876	6.19368	Fxyd5
2.07565	4.23818	5.79434	8.36113e-06	0.000784689	3.72571	G0s2
1.33849	2.38439	4.2834	0.000310711	0.00874109	0.243199	Gadd45a
1.01055	3.43907	3.54552	0.00184628	0.0269851	-1.45782	Gadd45b
1.30685	3.72925	4.9977	5.52315e-05	0.00271322	1.90534	Galnt6
1.10775	2.18992	3.95912	0.000682043	0.0145029	-0.509809	Gapt
2.66607	0.441832	3.41731	0.00250622	0.0329098	-1.747	Gata2
2.79828	3.50132	7.99575	6.63537e-08	4.60126e-05	8.35357	Gda
-2.20626	-0.744597	-3.64158	0.00146678	0.0232044	-1.23948	Gen1
1.69488	4.1311	6.20711	3.22328e-06	0.000414773	4.64356	Glipr2
-2.63302	-0.795129	-3.7885	0.00103002	0.0184687	-0.90318	Gm10069
1.24663	0.406997	4.42221	0.00022186	0.00692313	0.566645	Gm14295
1.11248	0.824516	4.58139	0.000150833	0.00525894	0.937678	Gm16845
1.51744	0.200719	3.34932	0.0029448	0.0362138	-1.89919	Gm1976
1.11972	2.33856	3.59969	0.00162178	0.0247773	-1.33486	Gm21188
-1.082	0.242661	-4.42599	0.000219834	0.00687711	0.57546	Gm21975
2.04418	1.44667	4.40074	0.000233723	0.00718555	0.516593	Gm5150
3.62858	0.200317	4.46974	0.000197704	0.00636015	0.677439	Gm5483
2.2885	1.64621	5.22884	3.17592e-05	0.00192911	2.43889	Gm9733
2.94375	-1.18332	4.99124	5.60952e-05	0.00272444	1.89038	Gnmt
2.21584	3.77702	7.41435	2.23839e-07	8.64006e-05	7.19861	Gpr141
-1.4908	6.48213	-5.86306	7.12489e-06	0.000711463	3.87988	Gpr165
-1.15847	4.57448	-5.65014	1.17165e-05	0.00100859	3.40049	Gprasp2
1.77802	5.07852	6.84772	7.64615e-07	0.000165364	6.0249	Gpx3
1.02665	5.56024	5.34721	2.39605e-05	0.00162541	2.71064	Gsn
1.65083	4.16211	6.21613	3.15755e-06	0.000410547	4.66338	Gsr
2.03854	2.20965	4.22986	0.000353819	0.00943669	0.118555	H2-Q10
1.84362	3.69262	5.01213	5.33494e-05	0.00267433	1.93877	Hdc
1.02393	1.15069	3.20785	0.00411009	0.0451008	-2.21283	Hes1
3.02323	0.697305	3.76485	0.00109046	0.0190099	-0.957491	Hif3a
-1.55063	-0.339013	-4.28218	0.000311631	0.00874109	0.240359	Hist1h1d
-1.08807	2.58067	-3.52096	0.00195789	0.0281873	-1.51344	Hist2h2be
2.49963	5.44325	8.66146	1.74285e-08	2.17542e-05	9.61392	Hp
1.184	5.80977	4.93052	6.49117e-05	0.00303456	1.74968	Ier3
2.53786	-0.0407677	4.18655	0.000393026	0.00997103	0.0177919	Ifi205
1.27355	3.72135	5.13612	3.9634e-05	0.00223851	2.22529	Ifi47
2.57071	1.80801	6.35299	2.31238e-06	0.000324305	4.96293	Ifitm1
1.46849	5.766	6.83956	7.785e-07	0.000165364	6.00766	Ifitm2
1.15151	5.9076	4.9822	5.73268e-05	0.00274237	1.86945	Ifitm3
1.86648	2.8303	7.8818	8.3911e-08	4.98751e-05	8.13118	Ifitm6
2.44028	0.133413	6.69581	1.07047e-06	0.000212089	5.70241	Igfbp6
1.03223	4.45431	5.10477	4.27222e-05	0.00232864	2.15294	Il15ra
2.48098	2.27487	6.54889	1.4864e-06	0.000244121	5.38745	Il18rap
2.09919	6.65775	6.83011	7.94894e-07	0.000165364	5.9877	Il1b
1.63276	2.56773	3.16874	0.00450436	0.0481778	-2.29875	Il1f9
3.03642	3.09563	6.11198	4.00828e-06	0.00048107	4.43383	Il1r2
1.36024	2.45356	3.15902	0.00460795	0.0488255	-2.32005	Il1rn
1.43539	1.41682	4.16531	0.000413805	0.0103302	-0.0315871	Impa2
1.03986	6.12932	5.10499	4.26999e-05	0.00232864	2.15345	Iqgap1
1.70608	1.30658	3.21327	0.00405817	0.0447756	-2.2009	Itga1
1.19182	4.06586	3.65818	0.00140944	0.022667	-1.2016	Itgal
2.13877	3.69031	6.15599	3.62329e-06	0.000461489	4.53101	Itgb7
1.24871	1.91164	4.10754	0.000476045	0.0114427	-0.16582	Jdp2
1.38117	1.78329	4.61658	0.000138512	0.00501133	1.01968	Klf9
1.45074	3.39134	5.83622	7.58389e-06	0.000733815	3.81973	Klra2
1.51269	1.2772	3.2941	0.00335526	0.0393983	-2.02211	Klrk1
3.03568	-1.07098	3.49949	0.00206085	0.0291809	-1.56197	Lama5
1.76723	0.541534	3.76654	0.00108601	0.0190099	-0.953597	Lamc3
1.75654	4.11993	5.99473	5.25115e-06	0.000580043	4.17381	Lcn2
1.57695	5.67987	6.66401	1.14902e-06	0.000214062	5.63449	Lgals3
1.5902	4.25022	5.82141	7.85004e-06	0.000745395	3.78649	Lilr4b
3.07326	1.67919	4.29603	0.000301331	0.00854821	0.272616	Lilra6
1.09702	5.84912	4.8733	7.45012e-05	0.00340632	1.61689	Lilrb4a
1.55177	1.96363	4.59595	0.000145609	0.00520772	0.971594	Lmnb1
2.6183	1.9988	6.63319	1.23082e-06	0.000222653	5.56853	LOC100038947
3.25751	4.03365	10.0187	1.36186e-09	3.39975e-06	11.9829	Lrg1
1.44205	1.79812	3.71182	0.00123895	0.0207301	-1.07901	Lsr
1.85855	2.21115	6.02331	4.91584e-06	0.000547853	4.23735	Ltb4r1
1.04783	3.59835	3.47356	0.00219228	0.03027	-1.62048	Ly6a
1.24543	3.31817	3.21352	0.00405582	0.0447756	-2.20035	Ly6c1
1.74991	2.66066	4.2061	0.00037482	0.00968635	0.0632614	Ly6c2
-2.7959	-1.15701	-5.25887	2.95649e-05	0.00187399	2.50794	Ly6d
-1.72977	1.13503	-3.34865	0.00294946	0.0362354	-1.90068	Magi3
1.4317	3.72413	5.85571	7.24763e-06	0.000717976	3.86342	Mcemp1
3.5658	-0.250573	3.94013	0.000714122	0.0148013	-0.553721	Mctp2
1.5479	0.74821	3.80472	0.00099051	0.018099	-0.865907	Mgp
1.77163	4.6034	8.23061	4.11261e-08	3.66669e-05	8.80577	Mgst1
-1.82883	0.498142	-4.87046	7.50118e-05	0.00341186	1.61031	Mmp28
1.69892	6.03961	5.95171	5.80039e-06	0.000629569	4.07801	Mmp8
1.93051	5.30943	5.50995	1.62975e-05	0.00124311	3.0823	Mmp9
2.636	-0.11914	3.26024	0.00363401	0.0416526	-2.09719	Mmrn2
1.71482	1.14388	3.36266	0.00285323	0.035614	-1.8694	Mocos
-3.76822	-1.05159	-3.66467	0.00138766	0.0223721	-1.18679	Ms4a1
1.11769	4.25859	3.30994	0.00323217	0.0383134	-1.98692	Ms4a4c
3.40449	-0.247728	3.83119	0.000929226	0.0175205	-0.805021	Ms4a8a
1.09301	5.9229	6.33323	2.41841e-06	0.000333211	4.91984	Msr1
1.59758	2.81212	7.10868	4.31958e-07	0.000128374	6.57126	Msrb1
1.00385	6.30079	3.33415	0.00305238	0.0370621	-1.93301	Mxd1
-2.43432	0.207369	-3.50801	0.00201936	0.0288113	-1.54271	Mycbpap
1.07468	5.18102	5.29269	2.72775e-05	0.0017826	2.5856	Mycl
-1.87977	2.56466	-5.39238	2.15246e-05	0.00150095	2.81403	Myo18b
1.78974	4.06953	5.17267	3.63174e-05	0.00209867	2.30956	Napsa
1.09383	2.45409	3.4119	0.00253868	0.0331801	-1.75915	Ndrg1
1.10799	4.08564	4.02979	0.000574773	0.0129969	-0.346203	Nedd9
1.72042	2.46599	3.84787	0.000892533	0.017225	-0.7666	Net1
1.64228	3.18032	6.30942	2.55283e-06	0.000342628	4.86784	Nfe2
1.44028	-0.25017	3.60559	0.001599	0.024658	-1.32144	Nkapl
1.52487	1.17814	5.44663	1.89287e-05	0.0013501	2.93797	Notch4
3.00281	-0.471477	4.35503	0.000261134	0.00774133	0.410072	Noxred1
1.2406	3.80325	3.81295	0.000971031	0.0179031	-0.846976	Nr1d1
1.05968	6.79024	4.71023	0.000110432	0.00425726	1.23777	Nr4a1
2.68467	-0.423294	3.61805	0.00155193	0.0241236	-1.29307	Nrbp2
1.22475	3.30522	6.38471	2.15198e-06	0.000312337	5.03203	Osgin1
3.11567	0.192848	3.60213	0.00161231	0.0247234	-1.3293	Osmr
1.70028	2.76887	4.85493	7.78737e-05	0.00345914	1.57423	Padi4
1.55703	1.21972	3.94991	0.000697426	0.0146553	-0.53112	Palm
1.62116	4.36872	5.6269	1.23735e-05	0.00104355	3.3479	Per1
1.74677	3.39285	6.96895	5.85795e-07	0.000147812	6.27994	Pglyrp1
2.20872	2.62513	5.78979	8.45048e-06	0.000787156	3.71546	Pi16
1.44823	4.59109	5.22261	3.22348e-05	0.0019344	2.42456	Pik3ip1
1.85062	1.77115	5.14214	3.90671e-05	0.00221652	2.23918	Pilrb1
1.78472	2.12328	4.86398	7.61939e-05	0.00342105	1.59524	Pilrb2
1.25384	-0.509672	4.56384	0.000157383	0.00541174	0.896781	Pim1
2.27517	-0.146308	4.27923	0.000313869	0.00876081	0.233493	Pira2
-1.05699	5.20999	-3.90744	0.000772873	0.0155597	-0.629229	Pisd-ps2
2.99447	-0.362031	3.84773	0.000892849	0.017225	-0.766938	Pkp3
1.0733	7.25869	3.81205	0.000973155	0.0179158	-0.849059	Pla2g7
2.63582	4.06132	6.46688	1.78741e-06	0.000278881	5.21037	Plac8
1.29531	5.65498	7.687	1.25848e-07	6.47446e-05	7.74651	Plaur
1.02406	5.77783	5.24995	3.02003e-05	0.00190384	2.48743	Plbd1
4.30337	-0.294431	4.7354	0.000103915	0.0041308	1.29634	Plet1
5.14776	0.536377	7.35869	2.5207e-07	8.64006e-05	7.0854	Plet1os
1.51162	1.66041	5.63128	1.2247e-05	0.00103991	3.3578	Plp2
-2.81087	-0.335329	-3.59596	0.00163631	0.0249454	-1.34333	Pnpla3
1.26625	1.86021	4.7376	0.000103362	0.00412195	1.30147	Ppargc1b
1.0037	3.71984	5.50645	1.64327e-05	0.00124311	3.07433	Pqlc3
-1.0233	1.90765	-3.55575	0.00180164	0.0265817	-1.43462	Procr
2.63201	-1.07853	3.61674	0.00155682	0.0241694	-1.29606	Prtn3
1.06919	2.89685	4.39118	0.000239208	0.00731812	0.49431	Pstpip1
2.31837	0.0633992	3.19816	0.0042045	0.0458346	-2.23414	Ptprr
-1.55709	-0.502445	-3.57125	0.00173606	0.025797	-1.39946	Ptrh1
-2.57486	-0.928072	-3.41147	0.00254128	0.0331801	-1.76012	Purg
-1.20315	1.82915	-5.4338	1.95126e-05	0.00138384	2.90867	Qprt
-1.0654	0.0480546	-3.59359	0.00164565	0.0250499	-1.34872	Rab42
1.57428	0.145809	3.1441	0.0047714	0.0497965	-2.3527	Rac3
-3.50614	-0.873445	-3.71585	0.00122701	0.0205578	-1.0698	Rad54b
2.37732	1.97593	7.59973	1.51154e-07	7.25656e-05	7.57236	Rara
1.91358	-0.106195	3.31493	0.00319424	0.0380081	-1.97581	Rasd1
1.58539	0.626758	5.23459	3.13269e-05	0.00192911	2.45211	Rasgrp2
-1.13386	3.96014	-5.91293	6.34575e-06	0.000665478	3.99145	Rbm12b2
1.6003	6.55586	8.93305	1.02714e-08	1.83155e-05	10.1092	Rbm3
1.00461	3.91646	4.33355	0.000275108	0.00802313	0.360015	Relt
1.6832	2.40345	3.27617	0.00350017	0.0407168	-2.06189	Retnla
2.21934	5.96912	7.05872	4.81522e-07	0.000136599	6.46743	Retnlg
3.83176	-1.8891	7.00198	5.44969e-07	0.000141715	6.34905	Rhov
2.1218	0.0908034	4.13903	0.000441039	0.0108795	-0.0926611	Rnd1
1.16655	3.101	4.11367	0.000469022	0.0113456	-0.151585	Rnd3
3.40812	-0.409461	3.45285	0.00230311	0.031256	-1.66713	Robo4
-2.40124	-0.659202	-3.72142	0.00121066	0.020357	-1.05703	Rpgrip1
1.31932	2.45116	4.72153	0.000107456	0.00416543	1.26407	Rwdd3
1.14406	3.98771	6.06316	4.48447e-06	0.000508865	4.32577	S100a10
1.86425	4.15654	6.64996	1.1856e-06	0.000217628	5.60443	S100a11
2.3951	0.886158	5.26804	2.89261e-05	0.00187075	2.529	S100a4
2.17746	3.93038	8.82567	1.26453e-08	1.9255e-05	9.91468	S100a6
1.62935	7.24421	5.47096	1.787e-05	0.00131155	2.99347	S100a8
1.62566	7.07364	5.48346	1.73498e-05	0.00128988	3.02196	S100a9
5.95971	-0.607051	10.7326	3.895e-10	2.43087e-06	13.1263	Saa3
2.40656	4.68514	7.5626	1.63461e-07	7.28688e-05	7.4979	Sell
-1.02814	3.39401	-3.70218	0.00126804	0.0209638	-1.10109	Sema6d
3.12312	0.85249	4.23011	0.000353606	0.00943669	0.119134	Serpinb10
1.36605	1.30563	5.83928	7.53003e-06	0.000733815	3.82659	Serpine1
-1.01025	3.14644	-3.52104	0.0019575	0.0281873	-1.51325	Sfxn4
1.38473	1.94501	3.3409	0.00300408	0.0366866	-1.91798	Sh2d1b1
1.82673	1.65617	3.47529	0.00218323	0.0302118	-1.61656	Sh3bp4
1.12796	2.60236	4.52448	0.000173135	0.00582752	0.805031	Shtn1
1.67814	1.29826	4.9214	6.63527e-05	0.00306746	1.72852	Sik1
1.21453	1.70467	3.98606	0.00063899	0.0140668	-0.447488	Sirpb1a
2.54071	1.62462	6.13462	3.80528e-06	0.000474975	4.48385	Sirpb1b
2.76698	1.60791	4.62929	0.000134317	0.00494557	1.04927	Slc10a6
1.14991	2.35906	4.57691	0.000152479	0.00528679	0.927236	Slc25a24
1.65583	5.12851	6.4196	1.98869e-06	0.00029551	5.10786	Slc2a3
3.24158	-0.928658	4.42699	0.000219303	0.00687711	0.577784	Slc2a4
2.61	0.271045	3.53764	0.00188138	0.0273381	-1.47567	Slc52a3
4.51564	-1.86146	5.3521	2.36838e-05	0.00162359	2.72184	Slco4c1
1.93293	3.79854	6.36413	2.25468e-06	0.000319806	4.98722	Slfn1
2.17867	4.14393	6.26956	2.79519e-06	0.000367259	4.78062	Slpi
2.80548	-1.28315	3.68843	0.00131066	0.0214694	-1.13253	Snai1
2.49247	1.39633	4.58685	0.000148851	0.00523368	0.950407	Soat2
1.00356	4.43767	6.15096	3.66534e-06	0.000462129	4.5199	Sorl1
4.43324	-1.00597	7.03552	5.06497e-07	0.000137857	6.41907	Stfa1
3.65361	0.629939	6.07246	4.38952e-06	0.000505307	4.34637	Stfa2l1
1.88487	2.75983	6.51964	1.58729e-06	0.000257307	5.3244	Stx11
-1.29991	1.47632	-3.4005	0.00260832	0.0336517	-1.78471	Stx1a
1.11552	6.78628	7.35124	2.56115e-07	8.64006e-05	7.07022	Sult1a1
-2.1832	-0.390556	-3.26288	0.00361145	0.0415084	-2.09133	Suv39h2
-4.30397	-1.71506	-4.56443	0.000157159	0.00541174	0.898151	Syt6
1.92548	0.478363	4.10162	0.000482925	0.0115256	-0.179561	Tacstd2
1.20358	2.0838	4.20722	0.0003738	0.00968002	0.065876	Tbc1d10c
-1.59915	1.00149	-3.19501	0.00423566	0.0459735	-2.24107	Tbx6
1.1097	5.58671	4.16949	0.000409632	0.0102878	-0.0218747	Thbs1
1.55426	4.0059	4.03256	0.000570924	0.0129334	-0.339775	Tmem154
3.76407	-0.608239	3.81986	0.00095497	0.0177116	-0.831077	Tmem252
2.29984	-0.778969	3.66679	0.00138059	0.022351	-1.18195	Tmem40
1.25746	2.52408	5.24084	3.08637e-05	0.00192911	2.46648	Tmem51
-1.54187	0.525915	-3.32834	0.00309461	0.0373091	-1.94596	Tmem86b
1.32739	2.99597	4.67559	0.000120082	0.00455581	1.15711	Tmod1
1.06186	5.01982	3.87901	0.000827865	0.0163031	-0.694841	Tnf
1.23655	1.98919	3.61837	0.00155076	0.0241236	-1.29236	Tnfaip2
1.22977	0.776156	3.73561	0.00117002	0.0198968	-1.02454	Tnfsf13
3.33946	0.0695652	3.66438	0.00138864	0.0223721	-1.18747	Tnfsf14
1.64567	2.61216	4.77998	9.33071e-05	0.0038693	1.40004	Tppp3
2.00143	4.47351	6.04775	4.64648e-06	0.000522499	4.2916	Trem1
1.54066	2.34456	5.11051	4.21394e-05	0.00232864	2.16619	Trem3
1.17218	5.06837	6.88345	7.06737e-07	0.000165364	6.10028	Trpv4
1.14702	2.87585	3.40045	0.00260865	0.0336517	-1.78483	Tspan2
-1.06748	0.489808	-3.81687	0.000961896	0.0177872	-0.837966	Tstd1
-1.51825	3.5574	-3.78559	0.00103728	0.0184962	-0.909871	Usp35
4.81217	0.744078	5.25967	2.95086e-05	0.00187399	2.50978	Vcan
3.65122	-2.69708	3.15194	0.00468487	0.0492989	-2.33556	Vdr
1.62499	5.05863	6.49834	1.6652e-06	0.000263102	5.27839	Vim
2.13653	0.692367	3.70699	0.00125344	0.0207886	-1.09007	Vnn3
3.09973	2.45446	6.33126	2.42927e-06	0.000333211	4.91553	Vwf
-1.24135	4.5137	-4.86011	7.69063e-05	0.00342837	1.58628	Wdr41
1.72581	5.53071	8.15492	4.79432e-08	3.74017e-05	8.66093	Wfdc17
1.62429	2.54166	5.71697	1.00177e-05	0.000886819	3.55149	Wfdc21
2.01338	4.9457	8.25061	3.94983e-08	3.66669e-05	8.84389	Xdh
1.50276	2.86153	5.30321	2.66031e-05	0.00176628	2.60974	Zbp1
-2.61781	-0.9291	-3.6029	0.00160932	0.024708	-1.32754	Zc2hc1c
1.13144	3.08786	3.80091	0.000999659	0.0181029	-0.874669	Zc3h6
-1.61438	-0.239212	-3.37051	0.00280061	0.0352391	-1.85184	Zfp316
1.78439	0.803241	3.73937	0.00115946	0.0197711	-1.01592	Zfp334
-1.09169	2.86057	-4.17871	0.000400571	0.0101213	-0.000434431	Zfp583
-1.65566	1.01641	-4.62349	0.000136216	0.00498954	1.03576	Zfp7
3.36915	0.112423	4.29921	0.000299017	0.00854821	0.280014	Zic3

## Sheet: Microglia BDL 28d vs. Sham 28d
logFC	AveExpr	t	P.Value	adj.P.Val	B	gene
-1.13071	13.8863	-11.3081	1.48e-10	1.89269e-07	14.2616	Cst3
-1.10952	11.1324	-7.65494	1.34596e-07	1.73198e-05	7.69305	Fcrls
1.04525	10.9165	5.51163	1.62329e-05	0.000615864	2.98602	Lyz2
-1.12653	10.5079	-10.6748	4.30055e-10	3.57863e-07	13.2497	Olfml3
-1.00385	9.4664	-6.40739	2.04436e-06	0.000135732	5.02362	Hsp90ab1
1.11309	8.47033	7.04022	5.01337e-07	4.74067e-05	6.40443	Ccl6
-1.17845	8.43442	-9.88389	1.73643e-09	9.85187e-07	11.9148	P4ha1
1.09758	8.10012	9.12012	7.17582e-09	2.23922e-06	10.5467	Flna
1.18402	7.90748	9.77357	2.12198e-09	1.09616e-06	11.7221	Lifr
1.30899	7.65297	11.0933	2.11486e-10	2.16913e-07	13.9239	Lsp1
1.23953	7.31678	8.10918	5.26184e-08	9.25046e-06	8.61063	Alox5
1.20422	7.31514	3.2766	0.00349665	0.0314447	-2.24103	Ngp
1.00829	7.18025	4.90066	6.97501e-05	0.00182903	1.55467	Cybb
1.12826	7.15642	6.85484	7.52704e-07	6.34814e-05	6.00548	Slfn2
-1.22389	7.03781	-7.28552	2.94856e-07	3.11898e-05	6.92504	Dnaja1
-1.19984	6.75836	-11.1949	1.78522e-10	2.02573e-07	14.0843	Eng
-1.00071	6.52504	-10.9658	2.6201e-10	2.33601e-07	13.7207	Ak1
1.14747	6.41018	6.48831	1.70322e-06	0.000118109	5.20311	Cd52
-1.28481	6.33709	-11.3628	1.35242e-10	1.89269e-07	14.3468	Gprasp1
1.14716	6.33359	5.6745	1.10656e-05	0.000463492	3.36277	Osm
1.05937	6.23904	7.61443	1.46551e-07	1.86658e-05	7.60979	B4galnt1
1.30906	6.13326	5.12311	4.08876e-05	0.00125955	2.07854	Fkbp5
1.017	6.07449	3.93191	0.000728471	0.0103562	-0.733338	Cd163
1.13021	5.97111	8.34667	3.25559e-08	7.00626e-06	9.07858	Pirb
1.00691	5.81615	11.0539	2.25915e-10	2.16913e-07	13.8613	Klf13
-1.00191	5.79685	-9.75726	2.1861e-09	1.09616e-06	11.6935	Tmem204
-1.13033	5.78286	-6.24517	2.95501e-06	0.000176481	4.66135	Klhdc8b
1.03285	5.76127	5.82247	7.83056e-06	0.000351579	3.70285	Csrnp1
-1.63548	5.60881	-3.18757	0.00431024	0.0364363	-2.43991	Hspa1a
1.41504	5.59808	4.9256	6.56849e-05	0.0017594	1.61353	Gm17066
-2.10688	5.54848	-3.59114	0.00165531	0.0186983	-1.52544	Hspa1b
1.01597	5.54181	5.65212	1.16622e-05	0.00048042	3.31114	Tmsb10
-1.0397	5.51103	-7.72459	1.16333e-07	1.52849e-05	7.83568	Thrsp
-1.61254	5.46323	-7.14236	4.01533e-07	3.9464e-05	6.62223	Hsph1
1.30544	5.41725	6.92547	6.4438e-07	5.66419e-05	6.15805	Pygl
1.30969	5.22615	8.08304	5.54986e-08	9.44315e-06	8.55864	Ezr
1.08619	5.22013	10.2334	9.28804e-10	6.10176e-07	12.5147	Adssl1
1.0066	5.20003	5.51646	1.60489e-05	0.00061074	2.99722	Gpr65
1.12748	5.17726	6.91414	6.60615e-07	5.72625e-05	6.13362	Pilra
1.07651	5.1458	5.09062	4.41957e-05	0.00132608	2.00219	B430306N03Rik
-1.17302	5.10151	-7.13409	4.08792e-07	3.98636e-05	6.60466	Pecam1
-1.45178	5.05502	-8.18141	4.54336e-08	8.70382e-06	8.75381	Kctd21
-1.00055	5.01294	-6.6988	1.06339e-06	8.19336e-05	5.66606	Klk8
1.00595	5.00731	4.48964	0.000188393	0.00375043	0.582416	Il1rap
1.03573	4.94715	3.87397	0.000838012	0.0114905	-0.868936	Ifi204
1.24228	4.92925	5.78187	8.60803e-06	0.000377002	3.60975	Mthfd2
-1.08621	4.61946	-4.61269	0.000139824	0.00304055	0.873765	Slc5a3
1.14465	4.59182	5.70477	1.03081e-05	0.000442149	3.4325	Rnf169
1.00658	4.58306	4.54539	0.00016458	0.00341839	0.714417	Hcar2
1.38725	4.49788	4.48315	0.000191382	0.00379781	0.567044	Slc14a1
1.00789	4.48212	5.62374	1.24659e-05	0.000508493	3.24561	Arhgap15
1.26478	4.421	3.76981	0.0010775	0.0137238	-1.11185	Camp
1.30925	4.34788	4.59685	0.00014529	0.00311066	0.836265	Hopx
-1.33177	4.30803	-6.2504	2.91999e-06	0.000175491	4.67307	Dzip3
-1.05645	4.28026	-9.05798	8.07965e-09	2.44074e-06	10.4319	Tceal1
1.15892	4.10384	5.20181	3.38754e-05	0.0011098	2.26324	Eps8
1.10059	4.07644	3.31606	0.00318579	0.0295212	-2.15232	Gm6377
-1.08271	4.00821	-5.82184	7.84212e-06	0.000351579	3.7014	Hist1h2bc
1.02451	3.93779	9.72023	2.33923e-09	1.09616e-06	11.6283	3110082I17Rik
-1.12038	3.93163	-8.07877	5.59841e-08	9.44315e-06	8.55014	Hist3h2a
1.02532	3.83108	4.2349	0.000349521	0.00607107	-0.020195	Arhgap26
-1.4185	3.80679	-6.02746	4.86902e-06	0.000254289	4.17018	Zmat1
-1.22789	3.79465	-7.82528	9.43331e-08	1.36915e-05	8.04062	Nrep
1.02445	3.76804	3.04583	0.00599655	0.045976	-2.75245	Pde1b
1.71916	3.75728	7.0885	4.51312e-07	4.36688e-05	6.50758	Slc7a1
-2.05762	3.74317	-8.5368	2.2287e-08	5.56372e-06	9.44736	Angptl7
-1.17337	3.73448	-6.14269	3.7355e-06	0.000211939	4.43084	Rbm4b
-1.39901	3.67098	-6.95459	6.04514e-07	5.42845e-05	6.22075	Tmem8c
-1.00191	3.57144	-6.03462	4.7893e-06	0.000252237	4.18642	Fam167b
1.51679	3.49222	5.11975	4.12179e-05	0.00126187	2.07065	Chil1
1.11738	3.47458	5.55805	1.45494e-05	0.000576524	3.09365	Hhat
1.05719	3.46983	3.50272	0.00204502	0.0216815	-1.72842	Vopp1
1.38159	3.43937	3.25854	0.00364858	0.0324602	-2.28152	C3
1.36202	3.42717	3.36478	0.00283895	0.0274316	-2.04233	Ptgs2
1.15037	3.41299	4.94644	6.24737e-05	0.00170261	1.66267	Tuba4a
1.22563	3.39439	4.53043	0.000170656	0.00350351	0.678996	Mir22hg
1.13669	3.38241	5.2434	3.06753e-05	0.00102651	2.36069	Coro2a
1.06785	3.36437	7.17038	3.77902e-07	3.74363e-05	6.68173	Siglecg
1.02589	3.35232	5.35497	2.3523e-05	0.00083413	2.62147	Mthfd1l
-1.31591	3.21266	-4.84305	8.01349e-05	0.00200049	1.41865	Cd209f
1.01889	3.19192	4.95251	6.15684e-05	0.00169534	1.67698	Gas7
-1.1062	3.18812	-4.80285	8.82956e-05	0.00217807	1.32365	Ptchd1
1.11976	3.16153	5.36291	2.30836e-05	0.000823225	2.64	Hddc2
-1.41796	3.15751	-7.41929	2.21495e-07	2.58383e-05	7.20539	9630028I04Rik
1.29848	3.15563	3.96562	0.000671396	0.00985926	-0.654293	Serpinb1a
1.02737	3.08219	3.96256	0.000676399	0.00989779	-0.661487	Diap1
1.16267	3.05217	6.32997	2.43636e-06	0.000152817	4.85114	Hcst
1.41919	3.04683	4.78513	9.21536e-05	0.00225541	1.28176	Slc2a6
2.16272	2.99118	3.93726	0.000719101	0.0102803	-0.720799	Emilin2
-1.44891	2.92531	-5.08758	4.45184e-05	0.00133256	1.99505	Stbd1
1.95556	2.90486	3.92321	0.000743959	0.0105524	-0.753711	Sgms2
1.05384	2.78384	6.99023	5.59149e-07	5.16985e-05	6.29732	Snhg3
1.02976	2.70311	6.47856	1.74101e-06	0.000120062	5.18153	Smim4
1.05893	2.69906	3.1929	0.00425671	0.0361864	-2.42805	Col14a1
-1.01983	2.69791	-5.31852	2.56515e-05	0.000901922	2.53637	Zfp101
-1.32327	2.69173	-3.53378	0.00189882	0.0206097	-1.65726	Prkcq
1.60238	2.65426	6.36943	2.22779e-06	0.00014483	4.93914	Pram1
1.31927	2.64955	3.56419	0.00176563	0.019435	-1.58744	Ccl8
1.08411	2.64303	3.26672	0.003579	0.0320639	-2.26319	Mx1
1.13574	2.63877	3.88369	0.00081855	0.0113021	-0.846201	Slc37a1
1.45139	2.63477	3.31711	0.00317784	0.0294913	-2.14994	Cyfip2
1.07894	2.60786	3.2596	0.00363945	0.0324251	-2.27913	Rdh12
-1.0364	2.55698	-3.46184	0.00225433	0.0231784	-1.8218	Pla2g2d
1.25579	2.55496	3.3622	0.00285631	0.0274884	-2.04815	Ccdc122
-1.92702	2.51749	-5.49431	1.69103e-05	0.000635768	2.94583	Zfp934
-1.18211	2.38991	-4.65579	0.000125973	0.00283826	0.975785	Snph
1.07738	2.35925	3.92494	0.000740852	0.0105203	-0.749659	Cdkl3
2.0361	2.34215	4.45915	0.000202846	0.00398101	0.510244	Nxpe4
-1.56966	2.30239	-3.6976	0.00128207	0.015689	-1.27951	Zfp493
1.54545	2.23148	4.33233	0.000275922	0.00504994	0.210116	Sgip1
1.63589	2.20585	4.29417	0.000302694	0.0054207	0.119877	F630028O10Rik
1.48196	2.17527	3.09538	0.00534513	0.042485	-2.6438	Lyz1
1.05691	2.16802	3.5742	0.00172384	0.0192115	-1.56442	Mir17hg
1.78009	2.16429	4.26455	0.000325256	0.00576682	0.0498568	Lrrk2
1.10588	2.1558	4.99544	5.55316e-05	0.0015831	1.77819	1500012F01Rik
-1.16812	2.13761	-5.58421	1.36804e-05	0.000550834	3.1542	Hist1h1e
2.33215	2.13039	5.40648	2.0817e-05	0.000759759	2.74155	A530064D06Rik
1.06205	2.13007	3.11881	0.00506129	0.0410227	-2.59217	Syne1
1.29609	2.0761	3.47603	0.00217942	0.0225755	-1.78943	Trim30b
1.22484	2.07389	3.35783	0.00288606	0.0276044	-2.05804	Zfand4
1.21193	1.98866	4.48871	0.000188815	0.00375285	0.580228	2610524H06Rik
1.22644	1.9716	3.96424	0.000673651	0.00988074	-0.657541	Vill
1.47459	1.93774	5.22799	3.18237e-05	0.00105692	2.32459	Asns
-1.1684	1.87043	-4.92726	6.54233e-05	0.00175616	1.61744	Prickle1
3.01682	1.82329	3.43026	0.0024303	0.0243655	-1.89376	C030034L19Rik
1.18186	1.74946	3.23836	0.00382597	0.0336545	-2.32668	Scara3
1.06745	1.68659	3.00957	0.00652121	0.0488532	-2.83156	Aifm2
1.02384	1.6436	3.8601	0.000866554	0.0117841	-0.901332	Fkbp1b
-1.04704	1.60988	-3.30709	0.00325399	0.0299539	-2.17251	St8sia6
1.27074	1.58793	3.52121	0.00195669	0.0209463	-1.68606	Ttc12
1.18162	1.57149	3.93298	0.000726589	0.0103472	-0.730832	Nqo1
2.37625	1.568	4.40825	0.000229503	0.00436685	0.389747	Fam101b
-2.29588	1.50871	-5.63372	1.21771e-05	0.000498342	3.26865	Adamtsl2
1.40005	1.47023	3.29995	0.00330927	0.0303054	-2.18857	Acap1
-1.35391	1.43277	-5.1663	3.68747e-05	0.00118018	2.17995	Ascl2
2.38536	1.41939	5.54293	1.50772e-05	0.000588105	3.05862	Stxbp6
-1.27132	1.4145	-3.43503	0.00240284	0.0241289	-1.88288	Rab11fip3
1.4247	1.40564	3.32721	0.00310291	0.0290741	-2.12718	Ccdc80
1.02989	1.33911	3.19187	0.004267	0.0362084	-2.43034	Pdlim7
-1.05834	1.29094	-3.73073	0.00118385	0.0147473	-1.20267	4930447M23Rik
1.54664	1.25672	3.4499	0.00231934	0.0236621	-1.84903	Tiam2
-1.29288	1.22814	-3.40193	0.00259947	0.0255721	-1.95812	L3hypdh
-1.49085	1.13139	-3.88428	0.000817377	0.0112984	-0.844814	Pank1
-1.62956	1.13102	-4.07873	0.000510491	0.00799491	-0.388495	Irs3
-1.52775	1.12204	-3.46078	0.00226003	0.0231959	-1.82422	Hist1h2be
1.06585	1.10328	3.35098	0.00293323	0.0279125	-2.07352	Gpr18
-1.66554	1.03637	-4.13926	0.000440803	0.00713631	-0.245898	Plxna1
2.66936	1.03011	3.53134	0.00190992	0.020674	-1.66285	Aqp9
2.39188	1.01192	3.4946	0.00208499	0.0219065	-1.74698	Slc38a5
1.26092	0.992308	3.72494	0.00120046	0.0148948	-1.21611	Gm3704
1.23072	0.9599	3.56663	0.00175537	0.0194243	-1.58184	Lpcat4
2.6019	0.947178	4.36946	0.000252149	0.00469028	0.297957	Nlrp12
2.12779	0.944064	4.46656	0.000199234	0.00392247	0.527781	Atrnl1
1.83803	0.834103	3.71766	0.00122167	0.0151278	-1.233	Tbc1d2
1.68183	0.791054	3.50584	0.00202985	0.0215998	-1.72128	Sestd1
1.28368	0.770772	4.14498	0.000434724	0.00705622	-0.232401	Metrnl
1.18694	0.750215	3.69696	0.00128404	0.0156977	-1.281	Car9
1.43038	0.736278	3.03003	0.00621996	0.0471635	-2.78697	Runx3
-2.15843	0.645644	-4.48244	0.00019171	0.00379829	0.565371	Adcy8
1.92875	0.625019	3.44028	0.00237305	0.023931	-1.87094	Mmp25
1.19556	0.604522	3.80104	0.000999334	0.0129529	-1.03913	Ispd
1.90115	0.599776	3.37619	0.0027632	0.0268198	-2.0165	Zbtb16
-1.73124	0.556284	-6.35313	2.31164e-06	0.000148731	4.90281	Armcx6
1.23671	0.554437	3.4981	0.00206768	0.0218348	-1.73898	Bex2
-1.1863	0.539826	-3.221	0.00398522	0.0346403	-2.36545	E330020D12Rik
1.11652	0.525586	4.06365	0.000529489	0.00823049	-0.423973	Gm4285
1.98126	0.508291	3.98499	0.000640649	0.00954247	-0.608854	Mapk13
2.88484	0.473152	3.96908	0.00066581	0.00978874	-0.646195	Arhgef37
1.23922	0.449881	3.23153	0.00388784	0.0340786	-2.34193	AA474331
2.89774	0.430284	3.06011	0.00580132	0.0448094	-2.7212	Irg1
2.37308	0.426805	3.84425	0.000900383	0.0120975	-0.938364	Reck
1.78996	0.424491	3.20567	0.00413113	0.0356238	-2.39961	Rasgrp1
-2.17484	0.415412	-4.07413	0.000516215	0.00807443	-0.399323	Rslcan18
1.48478	0.391022	3.21724	0.00402049	0.0348983	-2.37382	Cpne2
-1.39605	0.388367	-3.01075	0.00650341	0.0487834	-2.82898	Efhc1
1.924	0.369752	3.63197	0.00150097	0.0174119	-1.43132	Rps6ka2
1.54488	0.361681	3.4185	0.00249919	0.0248623	-1.9205	Pycr1
-1.56374	0.358754	-4.40414	0.000231804	0.00439722	0.380014	Dnph1
-1.02876	0.356564	-3.61247	0.00157286	0.0180114	-1.47632	A830052D11Rik
1.31709	0.333413	3.199	0.00419627	0.0359524	-2.41447	Pcsk4
-2.08967	0.228462	-3.14693	0.00473999	0.0391041	-2.53005	Iqcg
-1.24107	0.214808	-4.15947	0.00041971	0.00688412	-0.198229	Hist1h2bg
1.25183	0.193636	3.59309	0.00164763	0.0186621	-1.52097	Hmgb3
3.07675	0.185984	2.99764	0.00670316	0.0498622	-2.85748	Ikbke
2.58206	0.176547	3.3328	0.00306216	0.0287815	-2.11457	Emp1
1.02696	0.146911	3.47151	0.00220301	0.0227256	-1.79975	LOC100504703
2.34074	0.145135	5.82572	7.77165e-06	0.000351579	3.71028	Scnn1a
-1.16832	0.138814	-3.68445	0.00132325	0.0159688	-1.30998	Dnase1l2
1.1547	0.0716106	3.39045	0.0026713	0.026172	-1.98418	2010204K13Rik
3.10397	0.0533681	3.81867	0.000957725	0.0126589	-0.998041	Cd300lg
4.53567	0.0118051	4.4084	0.000229419	0.00436685	0.390102	Mefv
-1.16218	-0.02452	-3.98832	0.000635503	0.00949983	-0.601036	Smim6
1.53031	-0.0521255	3.9402	0.000714005	0.0102675	-0.71391	Rfx2
-1.02864	-0.0579398	-3.14846	0.00472309	0.0390163	-2.52666	Ccl27a
1.86887	-0.0651732	3.26649	0.00358092	0.0320639	-2.26371	Dock5
2.15984	-0.0701341	3.04007	0.00607708	0.0464507	-2.76504	Ston1
-1.47314	-0.113075	-3.44771	0.00233148	0.0237092	-1.85402	Bmp1
-1.81475	-0.127727	-3.09115	0.00539793	0.0427315	-2.6531	Gpx7
1.63405	-0.1427	3.41301	0.00253197	0.0250627	-1.93296	Treml1
-1.53885	-0.230979	-3.03663	0.00612573	0.0467082	-2.77257	Olfr110
1.57266	-0.246989	3.6641	0.00138955	0.0165499	-1.35707	Trib3
2.05082	-0.276234	4.46177	0.000201565	0.00396209	0.516429	Gm16675
2.9113	-0.30007	3.19269	0.00425876	0.0361864	-2.4285	Dmp1
1.79605	-0.430139	4.59861	0.000144671	0.00310503	0.84044	BC051142
1.68182	-0.485752	3.5655	0.00176011	0.019435	-1.58443	Ager
2.35318	-0.49887	3.63252	0.00149901	0.0174053	-1.43006	B230208H11Rik
2.29459	-0.521479	3.48957	0.00211019	0.0220529	-1.75849	Gck
1.97588	-0.555399	4.76615	9.64764e-05	0.00234284	1.23687	Inf2
2.02909	-0.573588	3.02578	0.00628137	0.0474601	-2.79623	Fbxo47
2.81357	-0.590757	3.60192	0.00161311	0.0183085	-1.50062	Ptger2
1.92873	-0.649289	3.13963	0.00482147	0.0396101	-2.5462	Il1bos
3.70592	-0.748026	4.55429	0.000161069	0.00336137	0.735493	Tarm1
2.94974	-0.749414	4.96784	5.93392e-05	0.00165328	1.71315	Gm10872
-2.13876	-0.753675	-3.51352	0.00199299	0.0213124	-1.7037	Ppp1r13l
-3.49581	-0.782034	-3.82848	0.000935312	0.0124595	-0.975156	Tmem26
-2.88949	-0.835706	-3.17386	0.00445081	0.0373856	-2.47036	Gkn3
3.70795	-0.83675	4.24157	0.000343906	0.00601435	-0.00443016	Il20rb
3.63731	-0.969775	3.62724	0.00151812	0.0175927	-1.44224	Serpina3n
3.01601	-1.09164	4.05543	0.000540141	0.00832351	-0.443309	Ocstamp
2.85042	-1.31295	3.10175	0.00526646	0.0420655	-2.62978	Rufy4
4.92528	-1.32684	5.30188	2.66874e-05	0.000933088	2.49747	AF529169
-3.48643	-1.79951	-3.1181	0.00506974	0.0410546	-2.59375	Gabra2
1.39543	7.25869	4.95618	6.10263e-05	0.00168524	1.68566	Pla2g7
2.19647	7.24421	7.37522	2.43324e-07	2.8122e-05	7.1133	S100a8
2.13692	7.07364	7.20798	3.48421e-07	3.50725e-05	6.76138	S100a9
5.1498	6.84406	12.9652	1.1026e-11	5.47506e-08	16.6897	Chil3
1.22981	6.80004	5.78642	8.51702e-06	0.000375652	3.6202	Ccr2
1.35004	6.79024	6.00088	5.17708e-06	0.000262288	4.10984	Nr4a1
1.02473	6.78628	6.75295	9.42889e-07	7.49627e-05	5.78421	Sult1a1
2.05425	6.71812	10.4766	6.0598e-10	4.44932e-07	12.9228	Cirbp
2.37726	6.65775	7.73487	1.13863e-07	1.51196e-05	7.85667	Il1b
1.89154	6.55586	10.5588	5.25379e-10	4.09861e-07	13.0589	Rbm3
-1.35236	6.48213	-5.31859	2.5647e-05	0.000901922	2.53654	Gpr165
2.54788	6.42025	11.8065	6.58714e-11	1.64441e-07	15.0242	Anxa1
1.38315	6.30079	4.59396	0.000146311	0.00311741	0.829424	Mxd1
1.40424	6.2666	6.25497	2.88972e-06	0.000175491	4.68332	Ccr1
1.82339	6.22511	8.17104	4.63992e-08	8.70382e-06	8.73331	Fxyd5
1.03081	6.12932	5.06059	4.74935e-05	0.00139815	1.93157	Iqgap1
2.3898	6.03961	8.37202	3.09433e-08	6.89705e-06	9.12805	Mmp8
2.62676	5.96912	8.35457	3.20445e-08	7.00626e-06	9.094	Retnlg
1.07819	5.9076	4.66495	0.000123211	0.00278609	0.997473	Ifitm3
1.64792	5.84912	7.32058	2.73494e-07	3.03537e-05	6.99876	Lilrb4a
1.06071	5.80977	4.41712	0.00022462	0.00431005	0.410731	Ier3
1.21908	5.77783	6.24974	2.92438e-06	0.000175491	4.67159	Plbd1
1.97184	5.766	9.18389	6.35641e-09	2.0632e-06	10.664	Ifitm2
2.23358	5.70978	9.33561	4.7734e-09	1.65504e-06	10.9408	Anxa2
1.92806	5.67987	8.14777	4.86448e-08	8.79977e-06	8.68722	Lgals3
1.70021	5.65498	10.0898	1.19887e-09	7.48212e-07	12.2702	Plaur
1.85444	5.58671	6.96773	5.87364e-07	5.31267e-05	6.249	Thbs1
2.05068	5.53071	9.68999	2.47255e-09	1.09616e-06	11.575	Wfdc17
3.25919	5.44325	11.2934	1.51633e-10	1.89269e-07	14.2387	Hp
1.68171	5.38144	6.52058	1.58396e-06	0.000111701	5.27446	Cxcl2
1.74973	5.30943	4.99397	5.57287e-05	0.0015831	1.77471	Mmp9
2.16071	5.22203	9.69766	2.43802e-09	1.09616e-06	11.5885	Cyp4f18
1.36969	5.18102	6.74558	9.5841e-07	7.52382e-05	5.76817	Mycl
1.88018	5.12851	7.28942	2.92396e-07	3.11898e-05	6.93325	Slc2a3
1.90229	5.07852	7.32633	2.70144e-07	3.03537e-05	7.01084	Gpx3
1.35077	5.06837	7.93224	7.56131e-08	1.17975e-05	8.25674	Trpv4
1.65132	5.05863	6.60363	1.31486e-06	9.59774e-05	5.45747	Vim
3.08633	5.04751	8.64955	1.78413e-08	4.63948e-06	9.66361	Fn1
1.04126	5.01982	3.80375	0.000992834	0.0128955	-1.03283	Tnf
1.92941	4.97141	7.60806	1.48529e-07	1.87267e-05	7.59667	Emb
2.31819	4.9457	9.49968	3.51338e-09	1.25297e-06	11.2366	Xdh
1.84129	4.90014	7.30699	2.81575e-07	3.05619e-05	6.97022	Cd44
1.80718	4.8701	7.29357	2.898e-07	3.11835e-05	6.942	Fgr
1.52111	4.86695	5.91168	6.36417e-06	0.000304358	3.90679	Fam65b
2.11702	4.81155	8.31436	3.47381e-08	7.34916e-06	9.01539	Adgre5
1.55819	4.69729	5.38374	2.19702e-05	0.000792579	2.68857	Cd300ld
2.77266	4.68514	8.71306	1.5751e-08	4.18307e-06	9.78464	Sell
2.01416	4.6784	7.07952	4.60214e-07	4.41876e-05	6.48842	Cd177
1.50291	4.61244	5.90935	6.39862e-06	0.000304417	3.90148	Ahnak
2.0771	4.6034	9.64975	2.66223e-09	1.10767e-06	11.5038	Mgst1
1.27671	4.59109	4.60409	0.000142766	0.00308306	0.8534	Pik3ip1
-1.65662	4.57448	-8.07973	5.5875e-08	9.44315e-06	8.55204	Gprasp2
1.00295	4.56966	6.74875	9.51705e-07	7.51847e-05	5.77507	Cdkn2d
1.08037	4.53475	4.74846	0.000100687	0.00241223	1.19505	Cfp
-1.06094	4.52138	-5.05579	4.8044e-05	0.00140771	1.92027	Banp
-1.06785	4.5137	-4.18083	0.00039852	0.00661479	-0.147849	Wdr41
1.87313	4.47621	8.03483	6.12455e-08	1.00588e-05	8.46249	Crip1
2.58183	4.47351	7.80155	9.90973e-08	1.42176e-05	7.99246	Trem1
1.14863	4.45431	5.68045	1.09123e-05	0.00046016	3.37649	Il15ra
1.06703	4.43767	6.53999	1.51638e-06	0.000108157	5.31732	Sorl1
2.14132	4.41535	8.28077	3.71672e-08	7.60526e-06	8.94955	Cd300lb
3.4165	4.37668	12.656	1.75454e-11	5.47506e-08	16.2594	Cd300lf
1.54448	4.36872	5.36074	2.32032e-05	0.000825136	2.63492	Per1
1.40954	4.35315	4.92135	6.63598e-05	0.00176988	1.60351	Cytip
1.05733	4.25859	3.13119	0.00491734	0.0401953	-2.56485	Ms4a4c
2.38589	4.25022	8.73431	1.51099e-08	4.10003e-06	9.82499	Lilr4b
2.12597	4.23818	5.93483	6.03162e-06	0.000292944	3.95957	G0s2
2.25505	4.16211	8.49128	2.43931e-08	5.74482e-06	9.35953	Gsr
2.2604	4.15654	8.06306	5.78103e-08	9.62118e-06	8.51882	S100a11
-1.35888	4.14806	-5.55459	1.46687e-05	0.000577586	3.08562	Ahsa2
2.96229	4.14393	8.52459	2.28325e-08	5.58814e-06	9.42384	Slpi
2.42353	4.1311	8.87562	1.14773e-08	3.33163e-06	10.0918	Glipr2
2.14318	4.11993	7.31425	2.77225e-07	3.03537e-05	6.98548	Lcn2
2.11889	4.06953	6.12396	3.8995e-06	0.00021537	4.38858	Napsa
1.43958	4.06586	4.41863	0.000223794	0.00430665	0.414323	Itgal
2.43547	4.06132	5.97532	5.4921e-06	0.000276421	4.05174	Plac8
3.75957	4.03365	11.5628	9.75516e-11	1.81202e-07	14.6549	Lrg1
2.03633	4.0059	5.28332	2.78927e-05	0.00096176	2.45408	Tmem154
1.46585	3.98771	7.76853	1.06146e-07	1.4546e-05	7.92529	S100a10
-1.07591	3.96014	-5.61075	1.28523e-05	0.00052255	3.21559	Rbm12b2
2.3997	3.93038	9.72643	2.31283e-09	1.09616e-06	11.6392	S100a6
1.84377	3.91646	7.95341	7.23865e-08	1.14371e-05	8.29933	Relt
3.23771	3.81713	8.15701	4.77393e-08	8.76298e-06	8.70554	Clec4e
1.13958	3.80325	3.50247	0.00204621	0.0216815	-1.72898	Nr1d1
2.10006	3.79854	6.9144	6.60245e-07	5.72625e-05	6.13417	Slfn1
2.34599	3.77702	7.84985	8.9647e-08	1.33211e-05	8.09041	Gpr141
1.64831	3.76689	5.11464	4.17248e-05	0.00127337	2.05865	Fcna
2.13576	3.72925	8.16765	4.67197e-08	8.70382e-06	8.72659	Galnt6
2.33195	3.72413	9.53779	3.27354e-09	1.23819e-06	11.3047	Mcemp1
2.41897	3.70271	5.52755	1.56342e-05	0.000598656	3.02296	Cxcr2
1.98248	3.69262	5.38964	2.16648e-05	0.000783826	2.70233	Hdc
1.82022	3.69164	6.52505	1.56812e-06	0.000111211	5.28435	Dna2
2.06443	3.69031	5.94201	5.9322e-06	0.000289241	3.97592	Itgb7
2.10376	3.65608	9.51412	3.4204e-09	1.25297e-06	11.2624	Cd244
1.37759	3.60897	6.04172	4.71154e-06	0.000249193	4.20252	AB124611
2.05491	3.60359	6.00803	5.09232e-06	0.000259438	4.12608	Adam8
1.81746	3.53407	6.81538	8.21191e-07	6.78815e-05	5.91995	Cd24a
2.93155	3.50132	8.37655	3.06642e-08	6.89705e-06	9.13687	Gda
1.08819	3.43907	3.81794	0.000959404	0.0126589	-0.999734	Gadd45b
-1.02318	3.39401	-3.68431	0.00132369	0.0159688	-1.3103	Sema6d
2.08124	3.39285	8.30335	3.55158e-08	7.38847e-06	8.99383	Pglyrp1
1.16512	3.33717	4.15536	0.000423911	0.00692572	-0.207913	Aldh1l2
1.13707	3.30522	5.9276	6.13351e-06	0.000295593	3.9431	Osgin1
2.29897	3.24069	6.9804	5.71306e-07	5.24341e-05	6.27621	Fpr1
2.13789	3.18032	8.21347	4.2577e-08	8.43565e-06	8.81712	Nfe2
1.40095	3.101	4.94027	6.34071e-05	0.0017165	1.64813	Rnd3
3.85324	3.09563	7.75615	1.08919e-07	1.46185e-05	7.90008	Il1r2
1.64546	3.08786	5.52768	1.56294e-05	0.000598656	3.02326	Zc3h6
2.37038	3.0237	7.88006	8.42122e-08	1.28187e-05	8.15152	Ecm1
-1.38415	3.00098	-6.21737	3.14863e-06	0.000185383	4.59893	Dleu2
1.75038	2.99597	6.16552	3.54507e-06	0.000205812	4.4823	Tmod1
1.42886	2.89685	5.86832	7.03823e-06	0.000325375	3.80777	Pstpip1
3.3576	2.87672	12.7905	1.43196e-11	5.47506e-08	16.4479	Dpep2
-1.37481	2.86057	-5.26242	2.93162e-05	0.00100253	2.40519	Zfp583
2.34715	2.83865	6.08117	4.30239e-06	0.000232478	4.29187	Amica1
2.73222	2.8303	11.5376	1.01619e-10	1.81202e-07	14.6164	Ifitm6
-1.15965	2.8155	-5.97024	5.55702e-06	0.000276559	4.04018	5830444B04Rik
2.24539	2.81239	4.95812	6.07431e-05	0.00168114	1.69022	Atp8b4
1.91335	2.81212	8.51372	2.33301e-08	5.60012e-06	9.40287	Msrb1
3.21549	2.79684	5.36743	2.28373e-05	0.000816776	2.65054	Ddit4
1.95748	2.76887	5.58932	1.35167e-05	0.000546005	3.16603	Padi4
1.74343	2.75983	6.03042	4.83593e-06	0.000253622	4.17689	Stx11
2.41071	2.66066	5.7944	8.35996e-06	0.000370032	3.63851	Ly6c2
-1.08829	2.63937	-3.80582	0.000987892	0.012854	-1.02801	BC068281
3.23228	2.62513	8.47286	2.53026e-08	5.84865e-06	9.32392	Pi16
1.78894	2.61216	5.19611	3.43394e-05	0.00111621	2.24988	Tppp3
1.27479	2.60236	5.11347	4.18414e-05	0.00127381	2.05591	Shtn1
-1.32891	2.59465	-5.72373	9.86052e-06	0.000427357	3.47616	D630045J12Rik
1.61872	2.56773	3.14149	0.0048005	0.0394989	-2.54207	Il1f9
-1.24178	2.56466	-3.56222	0.00177399	0.019492	-1.59197	Myo18b
2.81155	2.54166	9.89576	1.69952e-09	9.85187e-07	11.9354	Wfdc21
1.03997	2.53782	4.13784	0.00044232	0.0071516	-0.249238	Fas
-1.37572	2.50781	-4.65806	0.000125282	0.0028278	0.981165	1110019D14Rik
1.60438	2.44034	3.44498	0.00234669	0.0237754	-1.86025	Ccr7
1.04001	2.43311	3.03214	0.00618962	0.0470826	-2.78236	E2f2
1.77866	2.38439	5.692	1.0621e-05	0.00045246	3.4031	Gadd45a
1.25832	2.35906	5.0084	5.383e-05	0.00154461	1.80871	Slc25a24
2.34053	2.34456	7.76373	1.07213e-07	1.4546e-05	7.91551	Trem3
1.07001	2.33856	3.43985	0.00237546	0.023931	-1.87192	Gm21188
2.38419	2.27487	6.29339	2.64758e-06	0.0001636	4.76938	Il18rap
4.35625	2.24579	8.2602	3.87413e-08	7.79949e-06	8.90913	Asprv1
2.24422	2.21115	7.27324	3.02738e-07	3.17544e-05	6.89918	Ltb4r1
1.85491	2.21023	4.37521	0.000248657	0.00463243	0.311558	Bmx
2.90232	2.20965	6.02218	4.92871e-06	0.000256334	4.1582	H2-Q10
2.05726	2.20031	4.58346	0.000150079	0.00318045	0.804565	Adam19
1.85805	2.19419	5.43873	1.9286e-05	0.000712212	2.81663	Dgat2
1.07762	2.18992	3.85144	0.000884888	0.0119494	-0.92158	Gapt
1.8275	2.12328	4.98055	5.75537e-05	0.00161798	1.74311	Pilrb2
1.47801	2.0838	5.16652	3.68553e-05	0.00118018	2.18047	Tbc1d10c
1.86695	2.08022	6.15311	3.64733e-06	0.000210769	4.45433	Flt3
3.3055	2.06626	6.71398	1.0281e-06	7.97063e-05	5.69922	Crispld2
3.23568	1.9988	8.19726	4.39971e-08	8.58081e-06	8.78514	LOC100038947
2.40251	1.97593	7.68028	1.27632e-07	1.65949e-05	7.74502	Rara
2.06329	1.96363	6.11092	4.01806e-06	0.00022094	4.35912	Lmnb1
1.53368	1.91164	5.04491	4.93138e-05	0.00143647	1.89467	Jdp2
1.08626	1.86021	4.06418	0.000528816	0.00823028	-0.422739	Ppargc1b
-1.04723	1.82915	-4.72961	0.000105378	0.00248053	1.15047	Qprt
3.88977	1.80801	9.61279	2.84975e-09	1.11158e-06	11.4383	Ifitm1
1.23157	1.79812	3.17005	0.00449064	0.0376702	-2.47881	Lsr
1.47052	1.78329	4.91525	6.73417e-05	0.00179224	1.58911	Klf9
2.62627	1.78317	4.91008	6.81854e-05	0.00180711	1.5769	Bst1
1.78134	1.77115	4.94964	6.19946e-05	0.00169534	1.67022	Pilrb1
1.10968	1.70467	3.64194	0.0014655	0.0171332	-1.4083	Sirpb1a
2.69227	1.67919	3.76346	0.0010941	0.0138645	-1.12661	Lilra6
1.83418	1.66041	6.83293	7.8997e-07	6.57361e-05	5.95802	Plp2
3.2015	1.64621	7.31489	2.76845e-07	3.03537e-05	6.98682	Gm9733
1.92634	1.62462	4.6512	0.000127378	0.0028596	0.964933	Sirpb1b
3.15808	1.60791	5.28362	2.78726e-05	0.00096176	2.45479	Slc10a6
1.3592	1.56707	3.10088	0.00527717	0.0420921	-2.6317	8430408G22Rik
2.33566	1.52567	4.28965	0.000306034	0.00547266	0.109188	Dhrs9
2.77307	1.44667	5.9699	5.56132e-06	0.000276559	4.03942	Gm5150
2.5879	1.39633	4.76247	9.73373e-05	0.00235915	1.22818	Soat2
3.68374	1.33958	6.01983	4.95548e-06	0.000256657	4.15287	Arg2
1.78688	1.30433	3.0846	0.00548069	0.0430522	-2.66748	Abca6
1.64747	1.29826	4.83145	8.24096e-05	0.00204095	1.39123	Sik1
2.33048	1.27614	4.67222	0.000121065	0.00275754	1.01466	Cfb
-1.86982	1.21547	-6.84219	7.73998e-07	6.48393e-05	5.97808	A230056P14Rik
2.17372	1.17814	7.76424	1.07099e-07	1.4546e-05	7.91655	Notch4
-2.45976	1.0033	-4.79571	8.98295e-05	0.00221154	1.30678	Duoxa1
2.1267	0.926003	4.2269	0.000356368	0.00615921	-0.0390792	Ctse
1.10924	0.902359	3.76919	0.00107911	0.013727	-1.11329	AI839979
2.93463	0.886158	6.45475	1.83697e-06	0.000125984	5.12878	S100a4
1.0993	0.861167	4.95063	6.18469e-05	0.00169534	1.67256	Cox6a2
2.2255	0.85249	3.01432	0.00644999	0.0484409	-2.82121	Serpinb10
-1.96797	0.847075	-3.90935	0.000769313	0.0108137	-0.786159	Cd300e
2.52014	0.840701	3.94039	0.000713675	0.0102675	-0.713461	Dgkg
-2.06799	0.8309	-4.24758	0.00033893	0.00594176	0.00975703	Cd209g
1.25877	0.824516	5.18386	3.53591e-05	0.00114637	2.22115	Gm16845
3.24961	0.800501	6.61986	1.26802e-06	9.31024e-05	5.49312	Fpr2
3.66174	0.764713	6.252	2.90935e-06	0.000175491	4.67666	Clec4d
4.80728	0.744078	5.25432	2.98874e-05	0.0010165	2.38624	Vcan
1.83594	0.700059	3.41653	0.0025109	0.0249085	-1.92497	Ankrd33b
3.59328	0.697305	4.47474	0.000195323	0.00385762	0.547141	Hif3a
4.49595	0.629939	7.47247	1.97818e-07	2.37419e-05	7.31613	Stfa2l1
1.27989	0.626758	4.22588	0.000357256	0.00615921	-0.041501	Rasgrp2
1.13058	0.610845	3.24022	0.00380921	0.0335544	-2.3225	Cxcr4
5.25696	0.536377	7.51479	1.80844e-07	2.20082e-05	7.40397	Plet1os
-1.8198	0.498142	-4.84641	7.94886e-05	0.00199232	1.42659	Mmp28
2.9101	0.478363	6.19906	3.28319e-06	0.000191867	4.55777	Tacstd2
5.53218	0.321385	6.29605	2.63163e-06	0.000163423	4.77532	F10
1.67398	0.244111	4.89044	7.14879e-05	0.00184853	1.53054	2810403D21Rik
1.76587	0.200719	3.89766	0.000791377	0.0110474	-0.81353	Gm1976
4.28731	0.200317	5.28117	2.80355e-05	0.00096402	2.44907	Gm5483
2.12673	0.133413	5.83547	7.59719e-06	0.000346088	3.73261	Igfbp6
2.6389	0.0908034	5.14774	3.85476e-05	0.0012212	2.13639	Rnd1
1.87751	0.0114474	3.30149	0.00329731	0.0302181	-2.18512	AA467197
1.37799	-0.038477	3.30862	0.00324226	0.0299112	-2.16907	Ear2
1.96569	-0.191108	4.56359	0.000157481	0.00329811	0.757511	Apoc1
5.63694	-0.247728	6.34344	2.36303e-06	0.000149722	4.88119	Ms4a8a
4.13823	-0.294431	4.55367	0.000161309	0.00336137	0.734035	Plet1
-2.22024	-0.339013	-6.13136	3.83387e-06	0.000214594	4.40527	Hist1h1d
1.76655	-0.509672	6.43005	1.94231e-06	0.000131048	5.07396	Pim1
7.81574	-0.607051	14.075	2.22908e-12	2.78234e-08	18.1551	Saa3
1.97512	-0.695642	3.73365	0.00117555	0.014708	-1.19588	5830416P10Rik
1.99918	-0.778969	3.18744	0.00431152	0.0364363	-2.44019	Tmem40
-3.13991	-0.795129	-4.51784	0.000175945	0.00357387	0.649181	Gm10069
5.85062	-1.00597	9.28488	5.2514e-09	1.77157e-06	10.8486	Stfa1
4.22988	-1.07853	5.81243	8.01596e-06	0.000356068	3.67983	Prtn3
-2.43556	-1.15701	-4.5811	0.000150939	0.00319326	0.798977	Ly6d
1.80185	-1.18332	3.05511	0.00586906	0.0451928	-2.73217	Gnmt
4.42751	-1.28315	5.82094	7.85856e-06	0.000351579	3.69934	Snai1
4.77891	-1.43019	7.36154	2.50541e-07	2.84296e-05	7.08466	BC100530
4.76312	-1.45987	6.88692	7.01353e-07	5.99609e-05	6.07487	Ackr1
3.20393	-1.61004	3.08713	0.00544854	0.0429077	-2.66192	Entpd3
3.15542	-1.86146	3.73992	0.00115794	0.0145261	-1.18133	Slco4c1
3.97622	-1.8891	7.26596	3.07511e-07	3.19863e-05	6.88385	Rhov

## Sheet: Microglia BDL 28d vs. BDL 14d
logFC	AveExpr	t	P.Value	adj.P.Val	B	gene

## Sheet: Astrocytes BDL 14d vs. Sham 14d
logFC	AveExpr	t	P.Value	adj.P.Val	B	gene
5.11732	-2.23082	8.13849	2.24072e-07	0.000329959	7.2016	Inmt
4.36069	0.15297	3.675	0.00178555	0.0489972	-1.27919	Fkbp5
4.25576	-1.52395	3.81739	0.00130416	0.0417705	-0.981135	Lrg1
4.16754	-1.53828	3.91828	0.00104389	0.0371434	-0.769591	Otoa
3.87342	1.80496	4.93262	0.00011418	0.0114334	1.3414	Arl4d
3.14039	0.24675	7.02885	1.66131e-06	0.000906138	5.34752	Plin4
2.79908	1.04806	4.56362	0.000253387	0.0173639	0.580208	Kcna1
2.70637	7.87911	4.3709	0.000385856	0.0213073	0.178752	Ptgds
2.51529	4.00098	12.3026	4.42849e-10	5.86908e-06	12.6347	Gpx3
2.41189	7.12004	5.16289	6.98858e-05	0.00834411	1.80991	Apod
-4.62098	-2.32872	-5.47948	3.59223e-05	0.00540997	2.44422	Dio3os
-4.49756	-0.500294	-4.17389	0.000594467	0.0274051	-0.23348	Syt15
2.32901	3.29169	4.47554	0.000306987	0.0188357	0.397002	Slc6a20a
-3.43536	-1.39976	-3.75521	0.00149596	0.045059	-1.11139	Hhipl1
-3.41004	-0.363989	-4.49195	0.000296191	0.0183431	0.43118	Rslcan18
-3.24879	-0.94466	-4.29668	0.000453978	0.0238834	0.0236258	Fgl1
-2.89063	-0.974099	-3.7081	0.00165981	0.0475108	-1.20997	Dyrk3
2.23581	1.29688	5.38211	4.40273e-05	0.00614205	2.25043	Adap2
2.15957	7.08134	9.73576	1.64842e-08	8.37977e-05	9.54955	Fbln5
2.11087	0.674933	3.93329	0.00100991	0.0364098	-0.738121	Il16
-2.12166	0.335883	-3.97894	0.000913191	0.0351985	-0.642345	Gm9958
-1.99087	1.84396	-3.95945	0.000953281	0.0357899	-0.683224	Prss56
-1.95156	-0.76881	-4.15658	0.000617532	0.0281242	-0.269763	Gm16617
2.05137	3.44084	6.65939	3.35833e-06	0.00129662	4.68788	Tmem52
-1.9149	1.93117	-3.7909	0.00138266	0.043218	-1.03664	Trp53rka
-1.878	2.25209	-3.93866	0.000998003	0.0364098	-0.726836	Mgat5
2.03895	2.52751	5.58668	2.87511e-05	0.00482326	2.65617	Klhl2
-1.83583	0.998115	-4.09985	0.000699638	0.0311151	-0.388713	Zbtb34
-1.76227	0.204266	-4.28205	0.000468788	0.0243165	-0.00699732	Obsl1
-1.71154	2.44879	-3.68135	0.00176072	0.0489605	-1.26592	Cep78
-1.6518	1.56915	-4.061	0.000762114	0.0329	-0.470184	Tekt5
1.986	4.64604	5.61058	2.73639e-05	0.00470979	2.70321	Sgk1
1.88709	1.46413	8.78172	7.5484e-08	0.000166732	8.191	Slc22a18
-1.59727	0.94622	-3.8452	0.00122654	0.0405279	-0.922851	Ccdc69
-1.57192	2.13729	-4.00792	0.00085668	0.0347674	-0.581548	Scel
-1.52261	4.41242	-4.57693	0.000246152	0.0173639	0.607867	Cpsf4l
1.85481	5.50647	7.57877	6.03056e-07	0.00053282	6.2901	Sult1a1
1.84264	3.05387	4.86011	0.000133415	0.0122319	1.19275	Prokr2
-1.44396	2.08955	-4.87463	0.000129315	0.0121547	1.22255	Nfkb2
1.8092	1.00449	5.44051	3.89651e-05	0.00573783	2.36679	Grifin
1.8059	6.70225	9.64489	1.89688e-08	8.37977e-05	9.42553	Phyhd1
1.79549	5.60396	6.24244	7.59882e-06	0.00197465	3.91827	Txnip
-1.29316	2.44127	-3.72831	0.00158745	0.0465856	-1.1677	Ears2
-1.28579	2.17498	-3.77284	0.00143888	0.0439388	-1.07447	Cckbr
1.78004	1.35007	4.41115	0.00035334	0.0201835	0.262767	Cpm
1.76892	2.60108	4.8558	0.000134659	0.0122319	1.18389	Fcgr2b
1.73985	1.45927	4.4482	0.000325867	0.0192883	0.340029	Cdkl4
-1.21918	1.70884	-6.016	1.19554e-05	0.00277973	3.48941	Metrnl
-1.21615	1.73896	-4.02397	0.000826911	0.0347674	-0.547882	Traf3ip1
1.7368	5.24161	3.84622	0.00122379	0.0405279	-0.920719	Vtn
1.69513	3.92069	4.63652	0.000216269	0.0159605	0.731461	Mobp
1.62338	4.49825	6.63462	3.52294e-06	0.00129662	4.6429	Ciart
-1.20066	4.57461	-6.38049	5.78362e-06	0.00163086	4.17601	Relt
-1.19538	1.6815	-3.93947	0.000996224	0.0364098	-0.725139	Snx29
-1.18304	2.09492	-3.9454	0.000983298	0.0364098	-0.712716	Lrrc24
-1.1815	4.01262	-4.01214	0.000848748	0.0347674	-0.572694	Sox11
-1.15208	1.11978	-3.78061	0.00141444	0.043803	-1.05821	A430046D13Rik
-1.15196	4.2411	-7.32912	9.50494e-07	0.000629845	5.86802	Dnajc28
-1.11898	2.66692	-5.03426	9.18739e-05	0.0098194	1.54888	Nipal2
1.57898	4.081	4.45117	0.000323758	0.0192883	0.346226	Cp
-1.10578	1.21925	-4.35151	0.000402589	0.021872	0.138242	Fzd10
-1.0954	1.56269	-3.78665	0.00139568	0.0434201	-1.04554	Med11
1.57313	1.84365	4.20886	0.000550496	0.0263665	-0.160222	1700026D08Rik
-1.08982	3.3784	-5.24752	5.84318e-05	0.00771997	1.98063	Macrod2
1.48424	6.04633	4.51764	0.000280061	0.01803	0.484644	Bcat1
1.47194	1.98822	5.86656	1.61831e-05	0.00345926	3.20228	Abcg1
1.42509	6.91641	7.83667	3.80208e-07	0.000413302	6.71604	Cirbp
-1.03212	3.72166	-5.92484	1.43757e-05	0.00315363	3.31463	3110056K07Rik
1.41739	2.5605	5.24427	5.88332e-05	0.00771997	1.97411	Tekt4
-1.02527	1.80218	-4.97071	0.000105236	0.0107596	1.41927	Akap5
1.40124	4.43134	3.87862	0.00113934	0.039322	-0.852768	Cnn2
1.39333	4.31058	4.71895	0.000180896	0.0143558	0.902012	Cfh
1.37654	5.33341	6.74515	2.84743e-06	0.00121732	4.84287	Slc2a4
1.00191	3.3522	4.52409	0.000276155	0.01803	0.498053	Dclre1b
1.37542	1.17632	4.91994	0.000117327	0.0114334	1.31544	Ccdc78
1.01546	4.70046	5.01537	9.56551e-05	0.0101417	1.51039	Aldh18a1
1.36594	4.7074	7.34007	9.31552e-07	0.000629845	5.88673	Plekhf1
1.36451	1.49141	3.9875	0.000896118	0.0351985	-0.624385	Cdr1
1.32925	9.31169	7.84854	3.72295e-07	0.000413302	6.73541	Etnppl
1.32815	3.79966	5.5017	3.42984e-05	0.00540997	2.48826	Slc7a5
1.30811	2.28519	3.96289	0.000946094	0.0357225	-0.676025	Ccdc153
1.30734	8.08851	5.31319	5.08811e-05	0.00695183	2.11255	Slco4a1
1.29888	0.99616	5.68444	2.34957e-05	0.0041591	2.84814	Fam183b
1.29312	2.90641	3.9733	0.000924613	0.0354159	-0.654172	Gprc5c
1.28751	3.76244	3.67719	0.00177696	0.0489605	-1.27462	Ugt1a6a
1.28667	2.34073	5.08292	8.28249e-05	0.00938187	1.64784	Stmn4
1.27621	4.32371	4.73031	0.000176507	0.0142637	0.92547	Mal
1.27383	7.57037	6.96272	1.88179e-06	0.000923679	5.231	Lrrc8a
1.27268	4.08478	4.76121	0.000165107	0.0137975	0.989229	Junb
1.12861	2.53245	4.22647	0.000529603	0.0258998	-0.123329	Cped1
1.26599	5.85803	6.91434	2.06219e-06	0.000976081	5.14533	Nrros
1.25056	0.732919	3.77844	0.00142121	0.043803	-1.06274	Cldn11
1.24887	2.92459	3.902	0.00108207	0.0380388	-0.803742	Crispld2
1.24819	10.5236	5.41039	4.1497e-05	0.00590185	2.30682	Tsc22d3
1.22482	5.46435	4.00282	0.000866351	0.0348291	-0.592233	Hif3a
1.22125	1.72873	4.02769	0.00082016	0.0347271	-0.540077	Mustn1
1.20964	3.58509	4.73136	0.000176108	0.0142637	0.927634	C2
1.1951	3.95422	4.00146	0.000868968	0.0348291	-0.595104	Per1
1.19397	5.04661	7.0137	1.70931e-06	0.000906138	5.3209	Olfm2
1.18879	3.53771	4.72749	0.000177588	0.0142641	0.91964	Anxa2
1.16405	3.22791	4.84781	0.000136992	0.0123507	1.16749	Mafk
1.15609	3.31352	4.0792	0.000732179	0.032131	-0.43202	Rhou
1.15419	6.29958	6.3506	6.13445e-06	0.00165918	4.12044	Icosl
1.25574	3.53925	7.80049	4.05412e-07	0.000413302	6.6569	Eif4ebp1
1.26004	2.07657	3.7404	0.00154567	0.0460695	-1.1424	St6galnac3
1.15332	5.80486	9.09967	4.49234e-08	0.000119074	8.65785	Rbm3
1.15013	1.85828	5.55196	3.08966e-05	0.00505522	2.58768	Tmem116
1.11796	5.37713	7.81115	3.9781e-07	0.000413302	6.67434	Tspan4
1.27649	1.25856	4.01893	0.000836137	0.0347674	-0.558444	Acy3
1.27759	2.40834	4.51682	0.000280565	0.01803	0.482926	Slc7a1
1.10773	3.51437	4.92413	0.000116277	0.0114334	1.32402	Myc
1.09109	4.5117	3.79952	0.00135661	0.0425252	-1.01858	Zfp36
1.0858	3.74099	4.90346	0.000121549	0.0115064	1.28168	Ifitm3
1.08441	3.74692	5.19537	6.52405e-05	0.00808068	1.87552	Ucma
1.08161	2.33125	3.91539	0.00105058	0.0372281	-0.775662	H2-T23
1.06463	2.392	3.71164	0.00164692	0.0473464	-1.20258	Ndrg1
1.05881	5.07048	3.97872	0.000913626	0.0351985	-0.642798	Prom1
1.03537	5.98428	3.74184	0.00154075	0.0460695	-1.13938	Hmgcs2
1.03122	6.30119	4.17821	0.000588849	0.0273455	-0.224429	Cdkn1a
1.36501	2.58231	4.29653	0.000454132	0.0238834	0.0233018	Kcnip4
1.02361	3.00776	6.41014	5.45616e-06	0.00159608	4.23099	2410004P03Rik
1.02308	4.78462	5.74347	2.08116e-05	0.00390456	2.96342	Serpina3n
1.01614	2.2384	3.95401	0.000964783	0.0360176	-0.694634	Nt5dc2
1.01578	3.5272	4.02048	0.00083328	0.0347674	-0.555186	Syde2
1.0102	6.69779	6.41682	5.38504e-06	0.00159608	4.24336	Mrpl41
1.40897	3.49773	3.99614	0.000879216	0.0350971	-0.606264	Serping1
-1.00639	8.07354	-4.44407	0.000328819	0.0192883	0.331421	Ncan
-1.0167	3.22716	-4.20301	0.00055762	0.0263995	-0.172481	Rcc1
1.43281	0.994722	4.24629	0.000507056	0.0251795	-0.081841	1700001C02Rik
1.43808	1.34632	4.65916	0.000205903	0.0155934	0.778362	Lgals3
-1.01938	4.95057	-6.03917	1.14102e-05	0.00270034	3.53363	Klhl25
-1.03164	3.7974	-4.45446	0.00032144	0.0192883	0.353086	Cd70
1.50451	1.82817	3.72534	0.00159787	0.0466445	-1.17391	Lgals9
-1.04905	4.97947	-3.84599	0.00122441	0.0405279	-0.921199	Creld2
1.59659	0.676283	4.56494	0.00025266	0.0173639	0.582952	4930432K21Rik
1.62288	-0.211897	4.01904	0.000835937	0.0347674	-0.558216	Gcfc2
-1.0589	2.82233	-4.71496	0.000182466	0.0143942	0.893762	2310069G16Rik
1.68417	1.21096	3.85253	0.00120686	0.0403903	-0.907486	Maats1
-1.06071	4.65111	-4.8428	0.000138476	0.0124001	1.1572	Gabra2
-1.0802	9.30291	-3.67403	0.00178938	0.0489972	-1.28122	Slco1c1
-1.09154	6.57789	-4.85548	0.000134752	0.0122319	1.18323	Tnc
-1.10813	6.05155	-6.69547	3.1327e-06	0.00129662	4.75322	Slc30a10
-1.20522	3.9536	-6.40239	5.53987e-06	0.00159608	4.21663	Ahsa2
-1.20726	4.41413	-5.73559	2.11508e-05	0.00390456	2.94806	Fam212b
-1.20817	2.2623	-3.98521	0.000900649	0.0351985	-0.629185	4931414P19Rik
-1.26179	6.11462	-4.18105	0.000585182	0.0273455	-0.218475	Apln
-1.2636	3.18174	-4.6545	0.000207994	0.0156621	0.768717	Ilkap
-1.27292	4.20627	-3.69102	0.00172355	0.0483946	-1.2457	Pygo2
-1.3453	4.13678	-3.81455	0.00131235	0.0417705	-0.987082	Pxdn
-1.3962	3.18182	-4.82088	0.000145169	0.0129123	1.11212	Gem
-1.41296	8.08742	-5.92008	1.45153e-05	0.00315363	3.30547	Fabp7
2.15226	1.83561	4.03846	0.000800912	0.0340208	-0.517467	Asns
2.18738	0.180712	4.30589	0.000444906	0.0235975	0.0428814	Dnah2
2.20477	-3.4544e-05	4.27462	0.000476491	0.0243458	-0.0225437	Bicc1
-1.48146	3.37331	-5.59195	2.84392e-05	0.00482326	2.66654	Zmym1
-1.51265	5.76733	-5.21742	6.22667e-05	0.00798139	1.92002	Wnt7a
2.40361	2.69095	4.52735	0.000274203	0.01803	0.504826	Pla2g3
2.40802	1.12542	3.86116	0.0011841	0.0401353	-0.889393	Itih2
-1.60563	1.28605	-5.04926	8.8983e-05	0.00974622	1.5794	3110045C21Rik
2.46484	-0.560319	3.83192	0.001263	0.041026	-0.950681	Slc16a11
-1.63231	5.85481	-7.07387	1.5267e-06	0.000879712	5.42645	Ddit4l
2.73371	-1.00376	4.91194	0.000119359	0.0114628	1.29904	Pycr1
-1.85436	3.48429	-4.63004	0.000219329	0.0160595	0.718042	Igsf21
3.11889	-0.566484	4.14907	0.000627815	0.0284946	-0.285502	Bspry
-1.9271	4.16378	-3.74383	0.00153401	0.0460695	-1.13522	Nr2e1
3.82542	-2.39046	3.85728	0.00119428	0.0402293	-0.897523	Sec14l5
-2.43422	2.46021	-4.97889	0.00010341	0.010707	1.43598	Pnpla3
-2.60467	0.943097	-3.9328	0.001011	0.0364098	-0.739144	Chrna7
-2.77689	-0.940936	-3.89647	0.00109534	0.0384035	-0.815331	Htr6
4.31736	-0.742705	4.29308	0.000457585	0.0239698	0.0160772	Smoc2
-4.24348	0.0173909	-6.32053	6.50963e-06	0.00172544	4.06441	Ptger4

## Sheet: Astrocytes BDL 28d vs. Sham 28d
logFC	AveExpr	t	P.Value	adj.P.Val	B	gene
6.20191	-2.01503	6.88742	2.17023e-06	0.000383494	5.11964	Chil3
5.30621	-1.38779	4.85677	0.000134377	0.00469895	1.10941	Slc11a1
5.26818	0.199469	5.09598	8.05558e-05	0.00347754	1.60799	Pear1
5.07416	-2.09412	5.72398	2.1661e-05	0.00146466	2.8876	Il20rb
5.06977	-1.52395	4.64133	0.00021402	0.00611005	0.656212	Lrg1
4.97808	-1.04378	5.24523	5.87149e-05	0.00286897	1.9162	Myo1f
4.67986	-1.2154	4.20833	0.000551137	0.0112546	-0.263076	Slc22a2
4.63033	-0.692648	5.3003	5.22797e-05	0.00267845	2.02933	Cd300a
4.49093	-1.51682	5.44353	3.87198e-05	0.00220237	2.3219	Ackr1
4.47417	-3.13651	4.24785	0.00050532	0.0106981	-0.178867	Osm
4.42402	-2.23082	7.18097	1.25008e-06	0.000282951	5.65154	Inmt
4.37777	0.376126	3.88656	0.00111955	0.0179196	-0.949185	Cldn1
4.34107	-0.486436	4.78822	0.000155759	0.00504941	0.965588	Npy1r
4.33687	-1.56587	5.84489	1.69135e-05	0.00125226	3.12839	Wdr63
4.25714	-0.63228	4.4137	0.000351374	0.00856022	0.174002	Oca2
4.23204	-1.53828	4.06097	0.000762175	0.0139326	-0.577293	Otoa
4.23185	-1.68316	4.16311	0.000608733	0.0120411	-0.359471	S100a8
4.23145	-0.923074	3.73613	0.00156027	0.0224034	-1.2694	Ccdc81
4.203	-2.15203	3.50378	0.00260392	0.0312084	-1.76164	Gpr35
4.17642	0.15297	3.59228	0.00214277	0.0273586	-1.57459	Fkbp5
4.17466	-0.181514	3.37628	0.00344608	0.0369207	-2.02981	1810011O10Rik
4.15442	-1.89341	4.07698	0.000735763	0.0135998	-0.543137	Sidt1
4.13843	-0.850044	3.58684	0.00216866	0.0276092	-1.58613	Tgfbi
4.1098	-1.35178	3.44531	0.00296132	0.0337044	-1.88483	F13a1
4.08327	-2.75002	3.2052	0.00501061	0.0458919	-2.38654	Bank1
4.0189	-0.212724	4.70441	0.000186679	0.00561011	0.78926	Cxadr
4.00956	-1.33974	4.93637	0.000113268	0.00419624	1.2759	Cd101
4.00269	1.42553	4.30305	0.000447689	0.00989547	-0.0613236	Vwf
3.98303	-1.57947	4.33074	0.000421326	0.00962343	-0.00238631	S100a9
3.91941	-1.11693	3.6093	0.0020639	0.0267561	-1.53856	Arhgap6
3.9099	1.55419	4.15625	0.000617987	0.0121697	-0.374099	Acer2
3.90458	0.107018	3.24456	0.00459816	0.0435647	-2.30484	Xdh
3.87945	-0.406064	4.46694	0.000312805	0.00795702	0.287025	Mmrn2
3.85986	-1.53173	3.98378	0.0009035	0.0156729	-0.741927	Slamf9
3.8076	-0.989959	4.28487	0.000465893	0.0101889	-0.100019	Itga8
3.79749	2.06405	7.64445	5.35758e-07	0.000170808	6.46516	Lyz2
3.75235	-0.854733	3.21817	0.00487086	0.0450793	-2.35965	Tc2n
3.73315	0.860064	3.38852	0.00335474	0.0362942	-2.00414	Fgl2
3.73266	-0.892232	3.29569	0.0041117	0.0407877	-2.19834	Fam26e
3.72243	-0.874326	3.51395	0.0025463	0.0308466	-1.74018	Gm4951
3.69354	-1.42072	3.36095	0.00356394	0.0375162	-2.06193	Adcy7
3.68725	-0.533554	3.41664	0.00315383	0.0352129	-1.9451	Serpinb1b
3.68165	-0.147396	3.64809	0.00189475	0.0253092	-1.45636	Cd33
3.64337	-0.554851	3.8073	0.00133354	0.0202909	-1.11802	Rnf43
3.62383	0.188313	3.67687	0.00177822	0.0243681	-1.3953	Gpr182
3.60713	-1.12122	3.33557	0.0037678	0.038679	-2.11504	Gas2l2
3.52112	-0.248472	3.44514	0.00296241	0.0337044	-1.88519	Csf3r
3.44609	0.212858	3.55084	0.00234763	0.0292416	-1.66226	Armc3
3.38526	1.04065	3.29092	0.00415485	0.0410927	-2.20829	Serpind1
3.37249	-0.395905	3.36935	0.00349886	0.03714	-2.04433	Neurod1
3.3429	0.767774	4.10185	0.000696556	0.0131129	-0.490091	Ebf1
3.31542	1.59642	3.21386	0.00491683	0.0453779	-2.36858	Aldh1a2
3.28569	1.44178	3.60605	0.00207873	0.0268508	-1.54544	F5
3.24391	0.0892487	3.35534	0.00360805	0.0376813	-2.07368	Kndc1
3.23924	7.08134	14.9043	2.00195e-11	2.33361e-07	15.6684	Fbln5
3.18521	-0.241309	3.47294	0.00278676	0.0325114	-1.82666	Slc24a2
3.17022	0.0515876	3.47004	0.00280455	0.0325183	-1.83276	Ctla2a
3.16019	-0.830034	3.4805	0.00274077	0.0320595	-1.81072	1700112J16Rik
3.1508	0.285035	4.79116	0.000154773	0.00504941	0.971772	D17H6S56E-5
3.14475	1.33075	3.47025	0.00280329	0.0325183	-1.83232	Paqr5
3.13118	0.745789	3.65587	0.00186249	0.0250341	-1.43984	Efcab1
3.04241	0.594114	3.30702	0.00401104	0.040059	-2.17471	Cxcl10
3.04079	0.541594	3.42376	0.00310488	0.0348425	-1.93013	Vwa5b1
3.03626	0.80141	3.27661	0.00428705	0.0419308	-2.23813	Lamc3
3.03149	1.04949	4.48061	0.000303614	0.00777989	0.316022	Anxa1
2.99515	1.80496	3.89284	0.00110416	0.0177374	-0.93581	Arl4d
2.97747	0.437123	3.53853	0.00241214	0.0297932	-1.68827	Ppp1r32
2.96234	-1.37207	3.9056	0.00107351	0.0176253	-0.908618	2700069I18Rik
2.93419	-0.862743	3.40716	0.0032202	0.0356626	-1.96501	Htr5b
2.88424	4.00098	14.398	3.52163e-11	2.33361e-07	15.1991	Gpx3
2.83016	0.00213933	3.75111	0.00150956	0.021817	-1.23757	Ssc5d
2.81393	-0.91444	3.33231	0.00379488	0.0388667	-2.12187	Map3k6
2.81071	-0.371716	3.34358	0.00370228	0.038393	-2.09829	Aadat
2.79857	1.29688	6.87573	2.21897e-06	0.000386947	5.09819	Adap2
2.79412	-1.08086	4.21414	0.00054415	0.011129	-0.250699	Ccr10
2.79269	-0.0376668	4.98447	0.000102184	0.00399481	1.37624	Sez6l2
2.78981	-0.952632	3.68482	0.00174729	0.0241217	-1.37841	Hrct1
2.7408	-0.0882448	3.67194	0.00179763	0.0244642	-1.40574	Ccl6
2.73762	0.731642	3.2829	0.00422844	0.041489	-2.22502	Ptpn6
2.6546	1.33119	3.72353	0.00160427	0.0227395	-1.29619	Fhl4
2.59993	-1.04786	4.22709	0.000528881	0.0109822	-0.223088	1700013F07Rik
2.58496	0.875201	3.22014	0.00485	0.0450793	-2.35556	Lsp1
2.56616	2.35169	3.71024	0.00165201	0.0232175	-1.32443	Rtp1
2.53448	0.83057	5.00478	9.78423e-05	0.00390573	1.41855	Dlk1
2.50544	4.64604	7.22398	1.15413e-06	0.000276648	5.72841	Sgk1
2.50034	-0.170422	5.65535	2.49472e-05	0.0016287	2.75008	Klf4
2.48802	2.52751	6.95768	1.89978e-06	0.000344902	5.24812	Klhl2
2.47132	-1.09984	3.34294	0.00370749	0.0384123	-2.09964	T2
2.4609	-1.18401	3.24761	0.00456758	0.0434248	-2.29849	Tnfaip8l2
2.44788	2.60108	6.85815	2.29444e-06	0.000389848	5.06589	Fcgr2b
2.42546	-0.403075	3.17245	0.00538138	0.0478975	-2.45435	Cd37
2.38018	3.29169	4.66818	0.000201919	0.00588416	0.712864	Slc6a20a
2.33377	7.87911	3.84686	0.00122204	0.0189868	-1.03377	Ptgds
2.32315	1.29842	3.7545	0.00149832	0.0217255	-1.23036	Lrrc74b
2.31916	0.0293742	5.18768	6.63107e-05	0.00307278	1.79764	Efcab10
2.29851	3.44084	7.61553	5.64368e-07	0.000170808	6.41534	Tmem52
2.28139	3.47304	6.04097	1.1369e-05	0.00097575	3.5147	Slc13a4
2.27737	-0.347018	3.82548	0.00128108	0.019628	-1.07931	Tagap
2.2691	1.05634	4.0655	0.000754608	0.0138324	-0.567631	Zfp185
2.2432	2.74654	4.45222	0.000323018	0.00807727	0.255791	Usp18
2.21376	-0.481884	3.2098	0.00496067	0.04562	-2.37702	Rfx8
2.19313	5.50647	9.14594	4.16977e-08	3.882e-05	8.88542	Sult1a1
2.19035	1.16404	5.08598	8.22883e-05	0.0035408	1.58725	Enkur
2.172	0.703772	3.65747	0.00185592	0.0249711	-1.43644	Ccdc113
2.16907	1.81515	5.18926	6.60888e-05	0.00307278	1.8009	Col18a1
2.16891	2.36537	3.84501	0.00122706	0.0190425	-1.03773	Ctgf
2.16596	7.12004	4.73207	0.000175838	0.00542421	0.847509	Apod
2.14997	0.595057	3.49585	0.00264976	0.0315742	-1.77836	Etnk2
2.13255	1.06423	4.97472	0.000104337	0.00401972	1.35592	Coro1a
2.12942	0.0239299	3.15869	0.00554509	0.0488827	-2.48279	Dmkn
2.12441	1.04806	3.53505	0.00243069	0.0299386	-1.69562	Kcna1
2.11209	0.959988	3.77665	0.00142685	0.0211521	-1.18325	Ddx60
2.10578	1.14168	3.28417	0.00421671	0.041489	-2.22237	Irf8
2.09511	0.820814	3.68487	0.00174711	0.0241217	-1.37831	Cd14
2.08876	2.61683	5.06647	8.57788e-05	0.00362047	1.54677	Kcnip1
2.05504	2.49416	3.83074	0.0012663	0.0194918	-1.0681	Slc22a8
2.04952	1.44628	3.45699	0.00288622	0.0331385	-1.86024	2700054A10Rik
2.02344	2.17749	4.84252	0.000138559	0.00476967	1.07956	Lcp1
2.02216	1.77123	3.90019	0.00108641	0.0176665	-0.920156	Itgam
2.00908	0.135761	4.31693	0.000434266	0.00975304	-0.0317631	Pglyrp1
2.00737	2.67835	5.34204	4.78881e-05	0.00253536	2.11483	Susd4
2.00493	-0.722616	3.61234	0.00205011	0.0267561	-1.53212	Nrn1l
2.0012	1.45927	5.22189	6.16822e-05	0.00290916	1.86815	Cdkl4
1.99151	0.566989	3.67312	0.00179299	0.024447	-1.40325	Podxl
1.97923	1.46413	9.40043	2.78022e-08	3.07052e-05	9.26437	Slc22a18
1.94384	2.62855	3.21977	0.00485385	0.0450793	-2.35632	Car12
1.93515	-0.564549	3.70693	0.0016641	0.0233609	-1.33145	H2-Eb1
1.93033	0.825159	3.69441	0.00171071	0.0237491	-1.35805	8430408G22Rik
1.9303	2.53626	4.43175	0.000337784	0.00833641	0.212339	Elmo1
1.92019	1.98822	7.81089	3.97994e-07	0.000146517	6.74952	Abcg1
1.91927	0.237456	4.31518	0.000435941	0.00975903	-0.0355018	Smim5
1.91903	1.12697	5.81325	1.80412e-05	0.00129946	3.06557	Srgn
1.91403	-0.252635	3.27232	0.00432745	0.0420513	-2.24707	Unc13d
1.9028	1.83228	4.24355	0.00051011	0.0107376	-0.188023	Osbp2
1.89586	2.17955	4.11505	0.000676613	0.0128469	-0.461944	Tns2
1.89252	2.28519	5.85154	1.66858e-05	0.00125226	3.14157	Ccdc153
1.88519	0.311136	4.27397	0.000477169	0.0102828	-0.123235	Odf3b
1.87488	0.404305	4.4101	0.000354152	0.00859629	0.166349	Ckmt1
1.8696	1.55407	3.1694	0.00541722	0.0481519	-2.46065	Lbp
1.86317	0.901188	3.92586	0.00102659	0.0172399	-0.865426	Mgp
1.829	3.05387	4.92361	0.000116407	0.00428541	1.24926	Prokr2
1.81861	0.232749	3.2091	0.00496821	0.04562	-2.37846	Trim17
1.80933	4.89537	3.53744	0.00241794	0.0298093	-1.69057	Csf1r
1.80866	3.66275	3.95738	0.000957647	0.0164188	-0.79822	Ifit1
1.80539	0.647574	4.71872	0.000180987	0.0054763	0.819409	6820408C15Rik
1.79869	3.28678	3.84146	0.00123671	0.0191697	-1.04528	Slco2b1
1.79419	6.70225	9.7799	1.54027e-08	2.57162e-05	9.8135	Phyhd1
1.79191	0.82478	3.17928	0.00530192	0.047437	-2.44022	Ccdc89
1.78798	0.674933	3.40034	0.00326879	0.0359487	-1.97933	Il16
1.7849	-0.537149	3.38574	0.00337524	0.036419	-2.00997	C1qtnf4
1.77746	1.21452	5.62483	2.65695e-05	0.00170109	2.68873	Rcsd1
1.77582	5.46435	5.92322	1.4423e-05	0.00114217	3.28335	Hif3a
1.77433	1.59416	3.35273	0.00362875	0.0378004	-2.07914	Fcer1g
1.76918	4.09295	4.3122	0.000438794	0.00977368	-0.0418373	Cxcl12
1.76437	2.49114	4.62935	0.000219657	0.00619387	0.630909	Olfr288
1.75466	1.84365	4.79135	0.000154709	0.00504941	0.972176	1700026D08Rik
1.75419	2.69664	3.21667	0.00488681	0.0451628	-2.36275	P2ry13
1.75398	1.78739	4.17005	0.000599507	0.0119298	-0.344663	Capg
1.75302	1.0033	3.27407	0.00431085	0.0419778	-2.24341	2810454H06Rik
1.74514	1.51997	3.3897	0.00334599	0.0362884	-2.00165	Irf7
1.74292	2.78856	4.72063	0.000180241	0.0054662	0.823433	Ly6a
1.73966	0.830673	4.54338	0.000264797	0.00704691	0.449059	H2-Ab1
1.73305	6.91641	9.72666	1.6717e-08	2.57162e-05	9.73758	Cirbp
1.72708	0.732919	5.32579	4.95516e-05	0.00259571	2.08155	Cldn11
1.72286	0.421232	3.61014	0.00206007	0.0267561	-1.53678	Cpvl
1.71471	2.12214	4.27667	0.000474348	0.0102554	-0.117479	Abca9
1.71462	3.76244	4.99804	9.92627e-05	0.00395053	1.4045	Ugt1a6a
1.7126	-0.369987	3.46796	0.00281745	0.0325461	-1.83715	Ltc4s
1.70859	1.64439	4.38682	0.00037265	0.00892569	0.116872	Fxyd5
1.70679	4.081	4.91068	0.000119681	0.00434558	1.22224	Cp
1.6992	3.10164	4.28081	0.000470063	0.0102032	-0.108669	Ly6c1
1.69811	3.38469	5.84599	1.68756e-05	0.00125226	3.13057	Pla2g5
1.69363	5.60396	6.00972	1.21079e-05	0.00102208	3.45348	Txnip
1.6917	3.31352	6.09216	1.02574e-05	0.000900272	3.61469	Rhou
1.69141	4.43134	4.77836	0.000159107	0.00513051	0.944878	Cnn2
1.67668	2.06996	4.57951	0.000244778	0.00663785	0.525537	Tpm2
1.67605	4.49825	6.99113	1.78355e-06	0.000328297	5.30903	Ciart
1.66488	-0.185076	3.89068	0.00110943	0.0178006	-0.940416	Itpripl1
1.65588	-0.107053	3.2264	0.0047841	0.044682	-2.34255	Penk
1.6468	1.78875	4.13479	0.000647848	0.0125159	-0.419843	Arhgdib
1.64305	1.49141	4.90048	0.000122332	0.00439896	1.2009	Cdr1
1.63497	0.745539	3.19222	0.00515445	0.0466293	-2.41343	Camk4
1.62912	5.80486	13.1188	1.58782e-10	7.01445e-07	13.9187	Rbm3
1.62651	2.45466	3.1575	0.00555942	0.0489286	-2.48524	Slc24a4
1.62121	4.84759	6.0391	1.14119e-05	0.00097575	3.51104	Hr
1.6204	3.21818	6.4526	5.02024e-06	0.000563841	4.30819	Amigo2
1.61958	-0.407231	3.69911	0.00169306	0.023619	-1.34806	Mill2
1.61722	1.912	3.69594	0.00170497	0.0237491	-1.35481	Egfl7
1.61657	-0.702849	3.20856	0.00497404	0.04562	-2.37957	B3gnt8
1.61102	2.24274	3.71554	0.00163282	0.0229966	-1.31318	Sds
1.6076	5.33341	8.03977	2.6603e-07	0.000114751	7.13389	Slc2a4
1.60575	3.92069	4.48261	0.000302288	0.00777989	0.320277	Mobp
1.60351	6.04633	4.9813	0.000102878	0.00399836	1.36964	Bcat1
1.59213	1.68131	4.01354	0.000846135	0.0150319	-0.678458	Il34
1.58359	4.78462	9.07345	4.68664e-08	3.882e-05	8.77587	Serpina3n
1.5797	-0.371148	3.52763	0.00247073	0.030319	-1.71129	C920021L13Rik
1.57816	4.7074	8.65537	9.30903e-08	5.36403e-05	8.12996	Plekhf1
1.57791	1.80634	4.16319	0.000608618	0.0120411	-0.359288	Cdhr3
1.5711	0.583904	3.76667	0.00145862	0.0214689	-1.20448	Fam47e
1.56962	1.02856	3.38389	0.00338897	0.0365154	-2.01384	Ube2ql1
1.5694	1.49755	3.31927	0.00390482	0.0395345	-2.14912	Mettl24
1.55546	3.79966	6.57615	3.9455e-06	0.000519061	4.54159	Slc7a5
1.55521	5.24161	3.5151	0.00253987	0.030825	-1.73776	Vtn
1.55362	4.14486	3.78837	0.00139041	0.020835	-1.15831	Slco1a4
1.55036	2.5605	5.85456	1.65834e-05	0.00125226	3.14756	Tekt4
1.54525	2.17945	5.05742	8.74472e-05	0.003635	1.528	Prkcz
1.54423	3.21457	3.80348	0.00134481	0.0203922	-1.12615	Igf2
1.54263	2.69063	3.40799	0.0032143	0.0356478	-1.96326	Spp1
1.54092	1.59115	3.43043	0.00305971	0.0343647	-1.91611	Lrrc23
1.5332	0.163229	3.2597	0.00444849	0.0426586	-2.27334	1700016K19Rik
1.5306	3.99537	6.52507	4.35763e-06	0.000536871	4.44536	Ly6e
1.52473	1.72873	5.13223	7.45833e-05	0.00327302	1.68306	Mustn1
1.51813	2.10615	3.763	0.00147046	0.0214863	-1.21227	Myh11
1.5089	-0.152817	3.38023	0.0034163	0.0367204	-2.02152	Capn9
1.50846	3.53771	6.12246	9.65304e-06	0.000870284	3.67369	Anxa2
1.50733	2.90641	4.72699	0.00017778	0.00544139	0.836815	Gprc5c
1.49992	0.563978	4.26838	0.000483055	0.0103591	-0.135134	Clec11a
1.49949	0.99616	6.69771	3.11919e-06	0.00045427	4.76904	Fam183b
1.49609	5.66438	3.72807	0.00158828	0.0225853	-1.28654	Fmod
1.4903	5.85803	8.30729	1.67567e-07	8.34801e-05	7.57344	Nrros
1.48756	7.57037	8.29862	1.70072e-07	8.34801e-05	7.55936	Lrrc8a
1.487	1.35007	3.76096	0.00147711	0.0215596	-1.21662	Cpm
1.48676	1.54937	3.93069	0.0010157	0.0171043	-0.855121	Csmd3
1.48606	1.72301	4.38543	0.000373784	0.00892569	0.113922	Calb2
1.48461	2.22458	4.72981	0.0001767	0.00543341	0.842751	Cd24a
1.48219	0.922041	3.96305	0.000945748	0.0162568	-0.786128	Dnajb13
1.47581	0.820796	3.18301	0.00525897	0.0472523	-2.4325	Bpifa5
1.47246	2.10228	3.30009	0.00407227	0.0405483	-2.18915	Tnr
1.4701	2.64806	4.84919	0.000136586	0.00473869	1.09353	Pllp
1.46883	1.64607	3.59315	0.00213871	0.027333	-1.57277	Slc4a5
1.46534	2.96356	3.26761	0.00437224	0.0421183	-2.25688	Spag16
1.46217	1.62635	3.40201	0.00325683	0.0359091	-1.97583	Arl5c
1.4608	0.24675	3.33699	0.00375613	0.0386184	-2.11208	Plin4
1.46006	4.31058	5.04694	8.94238e-05	0.00369201	1.50622	Cfh
1.45388	2.344	6.0022	1.22929e-05	0.00102464	3.43874	Fam216b
1.4523	3.29214	6.57582	3.94802e-06	0.000519061	4.54097	Rnase4
1.45103	3.5272	5.86165	1.63458e-05	0.001245	3.1616	Syde2
1.44904	3.03186	3.26852	0.00436348	0.0420883	-2.25497	Fcgr3
1.44705	4.32371	5.47415	3.63233e-05	0.00213006	2.38415	Mal
1.44291	1.53143	3.16203	0.00550488	0.0486699	-2.47588	Kcnj8
1.44215	2.66517	3.43656	0.00301877	0.0340491	-1.90322	Stab2
1.43313	6.69779	9.29102	3.30645e-08	3.3708e-05	9.10251	Mrpl41
1.43194	1.20937	3.77805	0.00142242	0.0211101	-1.18025	Pifo
1.42922	3.64548	5.24882	5.8271e-05	0.00286024	1.9236	Rhod
1.41	8.08851	5.84859	1.67863e-05	0.00125226	3.13573	Slco4a1
1.40983	2.89671	3.25103	0.00453355	0.0432252	-2.29137	Elmod1
1.40272	1.83107	3.89335	0.00110292	0.0177374	-0.934729	Slc45a4
1.40237	3.68102	3.79494	0.00137041	0.0206697	-1.14433	Map1b
1.40191	4.38606	3.28373	0.00422075	0.041489	-2.22329	C1qb
1.40147	1.51983	4.00389	0.000864322	0.0152528	-0.699037	1110017D15Rik
1.38354	3.00776	8.84275	6.82623e-08	5.026e-05	8.42246	2410004P03Rik
1.37744	2.79376	8.22048	1.94487e-07	8.88807e-05	7.43195	Psmb8
1.37336	0.0485353	3.29092	0.00415485	0.0410927	-2.20829	Cracr2b
1.37298	3.74692	6.71354	3.02564e-06	0.000445542	4.7985	Ucma
1.37068	3.30008	3.45314	0.00291077	0.0333418	-1.86835	Zbtb16
1.36896	2.53866	3.1519	0.00562758	0.0492177	-2.4968	Atp2a3
1.36859	4.08478	5.2256	6.12005e-05	0.00289675	1.87579	Junb
1.36195	2.33125	5.03187	9.23451e-05	0.00375414	1.47489	H2-T23
1.35795	3.60201	4.46066	0.00031712	0.00803593	0.273705	Tm4sf1
1.35705	3.79588	4.20111	0.000559942	0.0113643	-0.278452	Mast3
1.34466	1.8818	3.37533	0.00345323	0.0369282	-2.03179	Cfap44
1.34023	2.392	4.76881	0.00016242	0.00519437	0.924808	Ndrg1
1.32623	4.07854	7.12766	1.38058e-06	0.000288431	5.55592	Bdh2
1.32374	4.40065	6.50341	4.54563e-06	0.000539516	4.40444	Vit
1.32273	1.29263	3.66032	0.00184433	0.0248403	-1.43042	Nefl
1.32158	2.27092	4.84132	0.00013892	0.00476971	1.07702	Pcp4
1.32157	1.39672	3.91623	0.00104864	0.0173938	-0.885964	Cfap45
1.32009	3.60161	5.5404	3.16468e-05	0.00193842	2.51841	Ctsh
1.31465	3.22791	5.58789	2.86793e-05	0.00180323	2.61431	Mafk
1.31196	4.18326	5.26027	5.68807e-05	0.00281284	1.94713	Acacb
1.3105	3.02314	3.32853	0.0038264	0.0390638	-2.12976	Calb1
1.30331	5.98428	4.80729	0.000149482	0.00497032	1.00565	Hmgcs2
1.30221	2.2384	5.17169	6.85955e-05	0.00313481	1.76462	Nt5dc2
1.29753	3.12188	4.07505	0.000738895	0.0136292	-0.547252	Tmtc4
1.29635	2.18579	5.79692	1.86535e-05	0.00132911	3.0331	A730017C20Rik
1.28893	1.65368	3.58224	0.00219075	0.0278637	-1.59586	Rit2
1.28207	-0.251909	3.29606	0.00410837	0.0407877	-2.19757	Tmem217
1.28001	2.64021	3.17823	0.00531403	0.0474894	-2.44239	Efnb3
1.2669	3.85369	3.68551	0.00174463	0.0241217	-1.37694	Acsm5
1.26275	2.7379	5.59878	2.80398e-05	0.00178659	2.63627	Apoc1
1.26094	0.496459	3.19158	0.00516171	0.0466313	-2.41477	Zmynd10
1.26048	5.79271	8.86767	6.55254e-08	5.026e-05	8.46098	Heph
1.24612	3.86628	3.2192	0.00485992	0.0450793	-2.35751	Pygl
1.24118	2.99963	4.72172	0.000179818	0.00546588	0.82572	F11r
1.2405	10.5236	5.48795	3.52943e-05	0.00207891	2.41215	Tsc22d3
1.23884	2.16458	3.41029	0.00319814	0.0355207	-1.95844	Mylk
1.23816	5.7952	3.19284	0.00514753	0.0465985	-2.41215	Spsb1
1.23168	5.04542	9.69833	1.74636e-08	2.57162e-05	9.69704	Bex2
1.22867	1.17632	4.48563	0.000300303	0.00777989	0.326685	Ccdc78
1.21911	1.58255	4.32039	0.000430987	0.00974721	-0.0244029	1810010H24Rik
1.21784	0.838939	3.19756	0.0050948	0.0462792	-2.40237	Cfap126
1.21599	2.82347	4.51386	0.00028238	0.00742537	0.386527	Acss3
1.21227	6.14694	5.76883	1.97574e-05	0.00135773	2.97714	Slc41a3
1.20411	4.66658	6.35447	6.08783e-06	0.000625442	4.12122	Snap25
1.20155	1.84204	3.48651	0.00270478	0.0318065	-1.79806	Gm11681
1.19694	0.360306	3.24068	0.00463724	0.0437108	-2.31289	Apold1
1.19653	10.7662	6.99477	1.77136e-06	0.000328297	5.31565	Agt
1.18928	2.82312	3.92539	0.00102766	0.0172399	-0.86643	Gadd45b
1.18877	2.32882	3.5336	0.00243849	0.0299789	-1.69869	Cybrd1
1.18629	2.34073	4.783	0.000157522	0.00509181	0.954626	Stmn4
1.18347	1.85828	5.83073	1.7409e-05	0.00126974	3.10029	Tmem116
1.1815	5.07048	4.53131	0.000271848	0.00722006	0.423497	Prom1
1.18116	3.43965	5.10737	7.86277e-05	0.00342781	1.6316	Arsg
1.17529	-0.0180576	5.2737	5.52929e-05	0.00276527	1.97472	Shank3
1.17507	0.526597	3.7322	0.00157386	0.0225496	-1.27775	Crybb1
1.17295	4.5117	4.16881	0.000601148	0.0119438	-0.347314	Zfp36
1.17059	9.31169	7.05426	1.58389e-06	0.000304222	5.42352	Etnppl
1.17027	0.864389	3.57691	0.0022166	0.0280847	-1.60713	Meig1
1.16874	10.9348	8.747	7.99443e-08	5.18976e-05	8.27361	Itih3
1.16825	2.94784	3.24423	0.00460145	0.0435647	-2.30552	Fn1
1.1633	10.0858	5.42404	4.03289e-05	0.00224571	2.28223	Tmsb4x
1.16274	-0.0377572	3.34809	0.0036658	0.0380663	-2.08884	Lefty1
1.1578	6.29958	6.50186	4.5594e-06	0.000539516	4.40151	Icosl
1.15623	3.76827	3.94507	0.000983995	0.0167406	-0.824463	Ier3
1.15533	0.763041	4.37249	0.000384517	0.0091163	0.0864139	C230035I16Rik
1.15295	5.37713	8.22176	1.94059e-07	8.88807e-05	7.43405	Tspan4
1.14644	3.46324	5.24941	5.81988e-05	0.00286024	1.9248	Micalcl
1.14483	1.86039	3.43431	0.00303375	0.03416	-1.90796	Ociad2
1.14173	0.779711	3.25264	0.00451761	0.0431664	-2.28802	Ptger1
1.13675	1.55462	3.39999	0.00327127	0.0359487	-1.98006	Il18bp
1.13194	5.63515	6.26746	7.23067e-06	0.00072597	3.95429	Evi2a
1.12465	2.66977	4.86021	0.000133386	0.00467663	1.11662	Crip1
1.11918	5.18457	7.33438	9.41347e-07	0.000244371	5.92441	Ptrf
1.11856	1.89074	3.91021	0.00106264	0.0175575	-0.898782	Napepld
1.11478	4.16334	5.91828	1.45682e-05	0.00114217	3.2736	Asic2
1.11415	1.17163	3.24909	0.00455287	0.043316	-2.29542	2810403D21Rik
1.1134	6.53893	4.76342	0.000164322	0.00520085	0.913468	C4b
1.11226	9.71861	7.59139	5.89475e-07	0.000170808	6.37363	Mt1
1.10989	2.99826	3.24417	0.00460202	0.0435647	-2.30564	Ssh2
1.10471	6.36008	6.09471	1.02051e-05	0.000900272	3.61966	Pdgfd
1.0996	2.66245	3.18686	0.00521511	0.0469856	-2.42454	H2-M3
1.09595	6.32409	9.55116	2.19459e-08	2.90848e-05	9.48475	Prdx4
1.09464	2.1286	4.69721	0.00018961	0.00565896	0.774096	Fhad1
1.09313	2.08881	5.64877	2.52881e-05	0.00164286	2.73686	Dynlrb2
1.08496	6.30119	4.48659	0.000299677	0.00777989	0.328712	Cdkn1a
1.08449	3.7809	3.38547	0.00337727	0.036419	-2.01054	Acta2
1.08334	4.69192	6.80164	2.55549e-06	0.000397012	4.96178	Tmem63a
1.0823	5.52626	6.59816	3.78055e-06	0.000516533	4.58294	Spock2
1.08203	5.04661	6.4872	4.69175e-06	0.000545437	4.37378	Olfm2
1.06691	4.6582	3.54488	0.00237869	0.0294899	-1.67487	Ptpro
1.06533	3.51437	4.83331	0.000141335	0.00481913	1.06023	Myc
1.0635	3.74099	4.90179	0.000121987	0.00439896	1.20364	Ifitm3
1.06335	3.01388	4.42919	0.000339684	0.00836746	0.206887	Baiap2
1.05942	2.08499	3.47647	0.00276516	0.0322878	-1.81921	Hpcal1
1.05917	1.5618	4.18831	0.000575918	0.0116174	-0.305737	H2-DMa
1.05182	5.8522	5.64315	2.55833e-05	0.0016459	2.72556	Thyn1
1.04239	5.20653	4.58761	0.000240506	0.00657203	0.542668	Tdo2
1.0419	4.24326	4.64804	0.000210932	0.00603871	0.670359	Crim1
1.03267	4.44919	6.79767	2.57494e-06	0.000397012	4.95445	Hsd17b11
1.03189	3.58509	4.11933	0.000670271	0.0127631	-0.452818	C2
1.03087	0.438051	3.31692	0.00392499	0.0396176	-2.15403	Anxa11
1.02974	4.08251	3.64709	0.0018989	0.0253092	-1.45846	Tgfbr3
1.02672	1.00449	3.15114	0.00563697	0.0492464	-2.49838	Grifin
1.02383	2.74836	3.22155	0.00483502	0.0450305	-2.35262	Foxj1
1.0229	7.65994	5.39976	4.243e-05	0.0023333	2.23274	Mt2
1.02114	0.993022	3.68501	0.00174656	0.0241217	-1.37801	4833411C07Rik
1.01576	6.55147	4.6778	0.00019775	0.00581105	0.733173	Flna
1.01503	2.69572	3.91867	0.00104299	0.0173389	-0.880744	Parp12
1.01077	3.23478	3.16344	0.00548802	0.0485532	-2.47297	Arhgef37
1.00983	8.40566	6.80134	2.55698e-06	0.000397012	4.96121	Actb
1.00824	7.5734	6.06605	1.08095e-05	0.000942489	3.56374	Folh1
1.00808	4.92795	4.03175	0.000812853	0.0145775	-0.639619	Cpne6
1.00436	2.92459	3.20273	0.00503769	0.0460127	-2.39166	Crispld2
1.00321	1.75939	3.19172	0.00516007	0.0466313	-2.41447	Xaf1
-1.0004	1.12079	-3.20589	0.00500306	0.0458545	-2.3851	BC065397
-1.00778	3.84231	-5.44127	3.89033e-05	0.00220336	2.31729	Ak6
-1.00783	3.5763	-4.83258	0.000141558	0.00481913	1.0587	Lurap1
-1.00798	3.58006	-4.68558	0.000194446	0.00574053	0.749575	Ankrd13d
-1.0092	2.82233	-4.58633	0.000241176	0.00657675	0.539965	2310069G16Rik
-1.01331	3.60897	-6.27203	7.16546e-06	0.000724915	3.96308	Dusp19
-1.01453	2.75896	-3.86843	0.00116526	0.0184067	-0.987835	Rgs19
-1.01525	3.48035	-6.75531	2.79247e-06	0.000420552	4.87605	Fsd1
-1.01621	3.97453	-6.5565	4.09908e-06	0.00052902	4.50461	Banp
-1.02228	3.00521	-4.17338	0.000595139	0.0118786	-0.337573	Hilpda
-1.02859	8.07354	-4.63575	0.00021663	0.00614309	0.644415	Ncan
-1.02875	6.49578	-5.24041	5.93148e-05	0.00286897	1.90629	Ptchd2
-1.03312	6.06327	-7.37971	8.66201e-07	0.000229595	6.00435	Sall2
-1.03313	3.15519	-4.06481	0.000755746	0.0138341	-0.56909	Pde7b
-1.03671	5.11545	-6.86376	2.27007e-06	0.000389848	5.0762	Elovl6
-1.04064	5.58354	-3.93499	0.00100612	0.0169645	-0.84596	Lypd6
-1.04763	4.26232	-5.15595	7.09226e-05	0.00317546	1.73211	Bysl
-1.05034	1.70727	-3.48377	0.00272115	0.0319335	-1.80383	Rpusd2
-1.05441	7.32242	-3.6092	0.00206438	0.0267561	-1.53878	Chrdl1
-1.05623	5.42766	-4.66556	0.000203068	0.00588898	0.707341	Rbm12
-1.06593	3.86089	-4.93892	0.00011265	0.00419624	1.28123	D10Wsu102e
-1.06702	3.24578	-4.60056	0.000233831	0.00644274	0.570059	Ip6k3
-1.06927	1.28605	-3.4319	0.00304983	0.0343119	-1.91302	3110045C21Rik
-1.07767	6.40346	-6.67713	3.24531e-06	0.000462474	4.73069	Padi2
-1.08056	7.58633	-5.16675	6.93166e-05	0.00315312	1.75443	Lix1
-1.08181	3.7974	-4.76738	0.000162921	0.00519437	0.921806	Cd70
-1.0861	3.75992	-4.80681	0.000149639	0.00497032	1.00463	Tmem39b
-1.0865	4.49034	-5.15967	7.03654e-05	0.00316119	1.7398	Fam206a
-1.08979	2.02172	-5.07282	8.46256e-05	0.00359469	1.55996	Bcl9l
-1.0903	3.0897	-3.76542	0.00146263	0.0214689	-1.20713	Ptar1
-1.09039	3.83727	-3.24333	0.00461048	0.043585	-2.30739	Alpk1
-1.09284	6.54163	-5.39024	4.32842e-05	0.00236068	2.21332	Ak4
-1.10982	4.46972	-4.056	0.00077056	0.0139894	-0.587889	Lrrn3
-1.11681	7.14591	-4.23059	0.000524834	0.0109365	-0.215636	Rgcc
-1.12155	4.62434	-3.69424	0.00171134	0.0237491	-1.3584	Osgin2
-1.12287	3.22757	-7.1057	1.4384e-06	0.000288836	5.51639	Tmem150a
-1.12551	4.95057	-6.80543	2.53709e-06	0.000397012	4.96876	Klhl25
-1.12677	5.01423	-3.47862	0.00275214	0.0321641	-1.81469	Edem3
-1.13589	3.80155	-4.30067	0.000450029	0.00992386	-0.0663857	Deptor
-1.15098	3.18174	-4.32709	0.000424708	0.00967122	-0.0101502	Ilkap
-1.15125	4.20627	-3.40704	0.00322102	0.0356626	-1.96526	Pygo2
-1.15171	3.72861	-4.88427	0.000126665	0.00452476	1.16699	Rbm12b2
-1.15554	1.56133	-3.77899	0.00141949	0.021102	-1.17826	Fv1
-1.15609	2.54877	-4.96036	0.000107593	0.00410931	1.32598	Xndc1
-1.17069	3.22716	-4.93938	0.000112538	0.00419624	1.28219	Rcc1
-1.17894	1.52113	-3.50389	0.00260333	0.0312084	-1.76142	Samd10
-1.18845	3.58476	-3.37589	0.00344895	0.0369216	-2.03061	Ttc26
-1.19352	3.82489	-3.95018	0.00097297	0.0166384	-0.813569	Vcan
-1.19728	4.97947	-4.4799	0.000304081	0.00777989	0.314528	Creld2
-1.19907	4.65111	-5.58739	2.8709e-05	0.00180323	2.6133	Gabra2
-1.20143	3.7345	-4.03719	0.000803166	0.0144821	-0.628014	Arhgap24
-1.20336	5.62787	-3.38883	0.0033524	0.0362942	-2.00348	Arntl
-1.20504	3.54427	-7.81286	3.96602e-07	0.000146517	6.75287	Rpusd4
-1.21112	2.99296	-3.92015	0.0010396	0.0173389	-0.8776	C030018K13Rik
-1.22933	2.88581	-5.24201	5.91154e-05	0.00286897	1.90957	Sox7
-1.23934	3.74651	-3.50857	0.00257661	0.0311	-1.75153	Emx2os
-1.25111	4.21774	-5.9924	1.25386e-05	0.00103859	3.4195	Faim2
-1.25513	1.80267	-3.45196	0.00291833	0.033371	-1.87083	Tnfrsf22
-1.2554	2.93633	-4.31637	0.000434801	0.00975304	-0.0329594	Kcnq4
-1.26675	1.57387	-4.42569	0.000342285	0.00839166	0.199472	5330426P16Rik
-1.26797	1.93936	-3.35941	0.00357594	0.0375606	-2.06515	Gpr50
-1.27769	1.74953	-5.23584	5.98899e-05	0.0028758	1.89689	1600002H07Rik
-1.28003	3.45654	-4.58857	0.000240005	0.00657188	0.544698	Fezf2
-1.28027	2.92789	-3.48961	0.00268642	0.0317732	-1.79153	Kansl2
-1.28177	2.83729	-3.33979	0.00373314	0.0385416	-2.10622	Fam184b
-1.28528	4.98454	-4.76591	0.000163439	0.00519437	0.918717	Col11a2
-1.28538	2.00589	-3.33746	0.00375229	0.0386184	-2.1111	Slc7a6
-1.28884	2.48087	-4.49277	0.000295665	0.00769833	0.341819	Gtpbp3
-1.29427	5.89206	-4.37446	0.000382861	0.00909329	0.0906086	Fam13c
-1.3029	6.05155	-8.03466	2.68413e-07	0.000114751	7.12539	Slc30a10
-1.30384	2.35556	-3.98981	0.000891574	0.0155679	-0.729073	Syt3
-1.30841	3.37331	-5.04058	9.06437e-05	0.00373075	1.49301	Zmym1
-1.30875	2.03595	-4.23482	0.000519982	0.0108525	-0.206623	Impa2
-1.30878	2.15251	-3.23524	0.00469271	0.0440457	-2.32421	Rdh12
-1.32181	2.53146	-3.51991	0.00251313	0.0306321	-1.72761	Rbm12b1
-1.32229	2.26064	-3.77124	0.00144399	0.0213111	-1.19476	Ky
-1.32606	3.31929	-4.73236	0.000175729	0.00542421	0.848116	Palld
-1.34035	2.51987	-4.07333	0.000741696	0.0136334	-0.550916	Tmem88b
-1.36476	0.780512	-3.38278	0.00339722	0.0365449	-2.01617	Pwwp2b
-1.37002	1.38008	-3.607	0.00207438	0.0268212	-1.54343	Elavl3
-1.37455	2.53026	-4.81089	0.000148329	0.00496414	1.01319	Stard4
-1.378	5.64793	-7.12817	1.37927e-06	0.000288431	5.55683	Ptgs1
-1.38989	2.2623	-4.67915	0.000197176	0.00580706	0.736002	4931414P19Rik
-1.42549	4.97692	-4.86407	0.000132285	0.00465032	1.1247	Stxbp6
-1.44766	9.30291	-5.02539	9.36306e-05	0.00377928	1.46142	Slco1c1
-1.46732	5.76733	-5.16541	6.95143e-05	0.00315312	1.75166	Wnt7a
-1.49178	0.816896	-4.33014	0.000421883	0.00962343	-0.00366922	Sec31b
-1.49216	3.93219	-3.78128	0.00141232	0.0210309	-1.17338	Nr4a1
-1.4926	6.11462	-5.04785	8.92494e-05	0.00369201	1.50812	Apln
-1.50606	4.68668	-4.14132	0.000638613	0.0123736	-0.405925	Nbn
-1.51026	-0.533353	-5.03216	9.2288e-05	0.00375414	1.4755	Adat2
-1.51793	1.19423	-5.3689	4.52636e-05	0.00240915	2.16975	Dleu2
-1.51976	1.41854	-3.46991	0.00280534	0.0325183	-1.83303	D930015E06Rik
-1.52541	8.08742	-6.52303	4.37501e-06	0.000536871	4.4415	Fabp7
-1.54508	3.30547	-5.05717	8.74946e-05	0.003635	1.52747	Cnr1
-1.55044	2.16061	-4.23613	0.000518487	0.0108525	-0.203829	Hspa1b
-1.56255	3.9536	-8.4718	1.26681e-07	6.71561e-05	7.83862	Ahsa2
-1.56564	4.41413	-7.59161	5.89236e-07	0.000170808	6.37402	Fam212b
-1.56566	6.57789	-7.10809	1.432e-06	0.000288836	5.52069	Tnc
-1.57142	1.522	-3.21341	0.00492166	0.0453909	-2.36951	E2f1
-1.58244	0.6085	-3.71573	0.0016321	0.0229966	-1.31276	Arhgap10
-1.60305	0.769816	-3.15685	0.00556737	0.0489286	-2.4866	Dtwd2
-1.61572	1.10164	-3.74414	0.00153294	0.0221066	-1.25237	Cgref1
-1.71504	3.48429	-4.37049	0.000386204	0.00912364	0.0821618	Igsf21
-1.73602	0.1689	-5.37252	4.4922e-05	0.00240915	2.17713	Pip4k2b
-1.75921	2.40842	-3.23396	0.00470578	0.0441059	-2.32685	Fam13b
-1.79738	4.13678	-5.20149	6.44006e-05	0.0030266	1.82612	Pxdn
-1.81614	4.16378	-3.60101	0.00210197	0.0270198	-1.55613	Nr2e1
-1.87626	6.02828	-3.24289	0.0046149	0.0435932	-2.3083	Ngef
-1.92661	0.976765	-4.34437	0.000408936	0.00946089	0.0266037	Brca1
-1.95662	1.14037	-3.76424	0.00146644	0.0214748	-1.20963	Ptpn5
-2.0419	2.44921	-6.52825	4.33069e-06	0.000536871	4.45137	Tnfrsf11b
-2.07033	1.70285	-3.91167	0.00105922	0.0175261	-0.895669	Cpne4
-2.10568	1.57986	-4.02093	0.000832453	0.0148486	-0.662681	Zfp418
-2.11629	0.379052	-3.33734	0.00375323	0.0386184	-2.11134	Angptl1
-2.14604	2.46021	-4.47996	0.000304039	0.00777989	0.314662	Pnpla3
-2.25766	-0.693789	-3.39619	0.00329871	0.0360708	-1.98804	Mamdc4
-2.25891	3.18182	-7.96054	3.05596e-07	0.000125683	7.00172	Gem
-2.30258	-0.112938	-6.22945	7.79744e-06	0.000759849	3.88103	Dnase1l2
-2.3154	0.0173909	-3.51982	0.00251358	0.0306321	-1.72778	Ptger4
-2.32211	5.85481	-10.2707	7.34679e-09	1.94734e-05	10.4964	Ddit4l
-2.37132	3.75457	-5.55229	3.08757e-05	0.00190324	2.54244	Rpe65
-2.71095	-0.678906	-5.0974	8.03127e-05	0.00347754	1.61094	Scube1
-2.71701	-1.18448	-3.75938	0.00148226	0.021611	-1.21998	Grk5
-2.82348	0.943097	-4.3511	0.000402955	0.00938552	0.0409159	Chrna7
-2.9276	0.986435	-4.08247	0.000726922	0.0134552	-0.531428	9630001P10Rik
-2.96899	-0.987665	-3.14868	0.00566721	0.0493803	-2.50346	Lrrc38
-3.30803	-0.873686	-4.10919	0.00068539	0.0129579	-0.474433	Jph2
-3.56213	-0.0770052	-3.72962	0.00158286	0.0225624	-1.28325	Slc5a8
-3.58057	-1.10381	-3.58971	0.00215497	0.0274878	-1.58004	Tph2
-4.59098	-0.940936	-6.57482	3.95572e-06	0.000519061	4.53909	Htr6

## Sheet: Astrocytes BDL 14d vs. BDL 28d
logFC	AveExpr	t	P.Value	adj.P.Val	B	gene
