# Supplementary material for: Experimental hepatic encephalopathy causes early but sustained glial transcriptional changes
Source: J Neuroinflammation. 2023 May 29;20:130. doi: 10.1186/s12974-023-02814-w (PMC10226265; doi:10.1186/s12974-023-02814-w)
Supplement: Supplementary file 9 — Additional file 9: Table S4. GO analysis. List of enriched GOs in differential expression gene sets, as determined by GO analysis. Analysis was performed on differential gene expression sets of the differential expression analysis between BDL and sham groups at 14 and 28 days after induction, both for microglia and astrocytes. [file 12974_2023_2814_MOESM9_ESM.xlsx]

## Sheet: GO Analysis Micro 14d
ONTOLOGY	ID	Description	GeneRatio	BgRatio	pvalue	p.adjust	qvalue	geneID	Count
BP	GO:0006954	inflammatory response	46/328	476/11749	1.08828e-13	6.65716e-11	5.37921e-11	Saa3/Ackr1/Chil3/Ccl22/Il1r2/Bst1/Ccl17/Fpr2/Fn1/Hp/Il18rap/Ctla2a/Il1b/Cxcr2/Trem1/Anxa1/Ltb4r1/Adam8/Cd44/Pglyrp1/Fpr1/Mmp8/Ccr7/Il1f9/S100a8/S100a9/Per1/Ecm1/Apod/Ccr1/Serpine1/Cd200/Il1rn/Cxcl2/Nr1d1/Cd24a/Ccr2/Ier3/Trpv4/Tspan2/Thbs1/Pla2g7/Pstpip1/Tnf/Ccl5/Duoxa1	46
BP	GO:0045087	innate immune response	44/328	490/11749	4.97533e-12	1.68659e-09	1.36282e-09	9830107B12Rik/Ccl22/Cd300lf/Ccl17/Clec4d/Arg2/Fpr2/Ifitm1/Cfb/Ifi205/Il18rap/Clec4e/Fcna/Slpi/Anxa1/Stx11/Ifitm6/Adam8/Lcn2/Pglyrp1/Padi4/Il1f9/S100a8/S100a9/Vim/Msrb1/Lgals3/Trem3/Klrk1/Zbp1/Ifitm2/Cd177/Sh2d1b1/Ccr1/Fgr/Nr1d1/Cd24a/Ifitm3/Pstpip1/Tnf/Cfp/Ccl5/Clec4n/Gsn	44
MF	GO:0038023	signaling receptor activity	40/328	433/11749	2.12282e-11	6.05995e-09	4.89665e-09	Ackr1/9830107B12Rik/Vdr/Robo4/Osmr/Il1r2/Adgrg3/Fpr2/Il18rap/Clec4e/Rara/Gpr141/Itgb7/Cxcr2/Trem1/Adgre5/Ltb4r1/Flt3/Cd44/Pglyrp1/Fpr1/Ccr7/Cxcr4/Lgals3/Notch4/Clec1b/Klrk1/Ccr1/Fas/Plaur/Nr1d1/Ccr2/Itgal/Fcgr4/Trpv4/Nr4a1/Fgfr1/Il15ra/Procr/Cd79a	40
MF	GO:0060089	molecular transducer activity	40/328	472/11749	2.95924e-10	6.6692e-08	5.38894e-08	Ackr1/9830107B12Rik/Vdr/Robo4/Osmr/Il1r2/Adgrg3/Fpr2/Il18rap/Clec4e/Rara/Gpr141/Itgb7/Cxcr2/Trem1/Adgre5/Ltb4r1/Flt3/Cd44/Pglyrp1/Fpr1/Ccr7/Cxcr4/Lgals3/Notch4/Clec1b/Klrk1/Ccr1/Fas/Plaur/Nr1d1/Ccr2/Itgal/Fcgr4/Trpv4/Nr4a1/Fgfr1/Il15ra/Procr/Cd79a	40
BP	GO:0050900	leukocyte migration	38/328	250/11749	7.11297e-18	1.52289e-14	1.23054e-14	Tnfsf14/Ccl22/Bst1/Ccl17/Prtn3/Fpr2/Sell/Retnlg/Itgb7/Il1b/Cxcr2/Trem1/Mmp9/Anxa1/Adam8/Itga1/Ccr7/Il1f9/S100a8/S100a9/Lgals3/Trem3/Ecm1/Apod/Cd177/Ccr1/Serpine1/Cd200/Il1rn/Cxcl2/Cd24a/Ccr2/Trpv4/Thbs1/Pla2g7/Tnf/Ccl5/Mmp28	38
BP	GO:0006935	chemotaxis	38/328	375/11749	4.35079e-12	1.68659e-09	1.36282e-09	Saa3/Tnfsf14/Ccl22/Bst1/Ccl17/Fpr2/Fn1/Sell/Retnlg/Il1b/Cxcr2/Trem1/Anxa1/Adam8/Ear2/Fpr1/Itga1/Ccr7/Il1f9/S100a8/S100a9/Cxcr4/Lgals3/Trem3/Emb/Ccr1/Serpine1/Il1rn/Cxcl2/Ccr2/Trpv4/Thbs1/Pla2g7/Nr4a1/Ccl5/Fgfr1/Sema6d/Mmp28	38
BP	GO:0042330	taxis	38/328	377/11749	5.12043e-12	1.68659e-09	1.36282e-09	Saa3/Tnfsf14/Ccl22/Bst1/Ccl17/Fpr2/Fn1/Sell/Retnlg/Il1b/Cxcr2/Trem1/Anxa1/Adam8/Ear2/Fpr1/Itga1/Ccr7/Il1f9/S100a8/S100a9/Cxcr4/Lgals3/Trem3/Emb/Ccr1/Serpine1/Il1rn/Cxcl2/Ccr2/Trpv4/Thbs1/Pla2g7/Nr4a1/Ccl5/Fgfr1/Sema6d/Mmp28	38
BP	GO:0002694	regulation of leukocyte activation	38/328	380/11749	6.52297e-12	1.9951e-09	1.6121e-09	Tnfsf14/Bst1/Cd300lf/Clec4d/Gata2/Arg2/Rara/Ctla2a/Il1b/Slfn1/Anxa1/Adam8/Flt3/Cd44/Pglyrp1/Mmp8/Ccr7/Cd300lb/Lgals3/Klrk1/Cd177/Cd200/Fas/Fgr/Nr1d1/Cd24a/Tnfsf13/Tbc1d10c/Ccr2/Itgal/Fgl2/Flot2/Thbs1/Ccl5/Il15ra/Gsn/Hes1/Cd19	38
BP	GO:0050865	regulation of cell activation	38/328	411/11749	6.87158e-11	1.83901e-08	1.48598e-08	Tnfsf14/Bst1/Cd300lf/Clec4d/Gata2/Arg2/Rara/Ctla2a/Il1b/Slfn1/Anxa1/Adam8/Flt3/Cd44/Pglyrp1/Mmp8/Ccr7/Cd300lb/Lgals3/Klrk1/Cd177/Cd200/Fas/Fgr/Nr1d1/Cd24a/Tnfsf13/Tbc1d10c/Ccr2/Itgal/Fgl2/Flot2/Thbs1/Ccl5/Il15ra/Gsn/Hes1/Cd19	38
BP	GO:0031347	regulation of defense response	38/328	471/11749	3.41686e-09	6.96715e-07	5.62969e-07	9830107B12Rik/Il1r2/Bst1/Cd300lf/Arg2/Fpr2/Ifi205/Il18rap/Clec4e/Ctla2a/Il1b/Anxa1/Adam8/Cd44/Pglyrp1/Mmp8/Ccr7/S100a8/S100a9/Per1/Trem3/Klrk1/Zbp1/Apod/Sh2d1b1/Ccr1/Serpine1/Cd200/Fgr/Nr1d1/Cd24a/Ccr2/Ier3/Trpv4/Fgl2/Tnf/Ccl5/Duoxa1	38
BP	GO:0046649	lymphocyte activation	38/328	492/11749	1.13184e-08	1.93861e-06	1.56646e-06	Tnfsf14/Bst1/Clec4d/Adgrg3/Arg2/Clec4e/Rara/Ctla2a/Il1b/Slfn1/Anxa1/Stx11/Adam8/Flt3/Cd44/Pglyrp1/Ccr7/Cxcr4/Lgals3/Klrk1/Fas/Cd24a/Tnfsf13/Tbc1d10c/Ccr2/Itgal/Bcl2a1d/Fgl2/Flot2/Gapt/Ccl5/Il15ra/Gsn/Hes1/Cd79a/Ly6d/Ms4a1/Cd19	38
BP	GO:0009617	response to bacterium	36/328	386/11749	1.77984e-10	4.48311e-08	3.6225e-08	Saa3/Lrg1/Clec4d/Plac8/Arg2/Fpr2/Ifi205/Hp/Clec4e/Rara/Slpi/Il1b/AA467197/Trem1/Mgst1/Lcn2/Pglyrp1/Ccr7/Cd300lb/Il1f9/Vim/Wfdc21/Trem3/Klrk1/Serpine1/Il1rn/Cxcl2/Fgr/Nr1d1/Cd24a/Fcgr4/Tnf/Cmpk2/Ccl5/Ly6a/Ms4a1	36
CC	GO:0098552	side of membrane	34/328	357/11749	3.39636e-10	7.2716e-08	5.8757e-08	Plet1/Robo4/Slc2a4/Osmr/Vwf/Sell/S100a6/Cxcr2/H2-Q10/Anxa1/Flt3/Cd44/Itga1/Ccr7/Gsr/Cxcr4/Lgals3/Klrk1/Ccr1/Fas/Ly6c1/Fgr/Cd24a/Tnfsf13/Ccr2/Itgal/Fcgr4/Thbs1/Tnf/Ly6a/Iqgap1/Cd79a/Ms4a1/Cd19	34
BP	GO:0050778	positive regulation of immune response	34/328	422/11749	2.52174e-08	3.85645e-06	3.11615e-06	Cd300lf/Gata2/Fpr2/Cfb/Ifi205/Il18rap/Clec4e/Rara/Fcna/Il1b/H2-Q10/Anxa1/Adam8/Cd44/Bmx/Fpr1/Ccr7/Lgals3/Trem3/Klrk1/Zbp1/Cd177/Sh2d1b1/Fgr/Nr1d1/Cd24a/Tnfsf13/Ccr2/Bcl2a1d/Tnf/Cfp/Cd79a/Ms4a1/Cd19	34
BP	GO:0060326	cell chemotaxis	33/328	210/11749	4.35904e-16	5.23052e-13	4.22644e-13	Saa3/Tnfsf14/Ccl22/Bst1/Ccl17/Fpr2/Sell/Retnlg/Il1b/Cxcr2/Trem1/Anxa1/Adam8/Itga1/Ccr7/Il1f9/S100a8/S100a9/Cxcr4/Lgals3/Trem3/Ccr1/Serpine1/Il1rn/Cxcl2/Ccr2/Trpv4/Thbs1/Pla2g7/Nr4a1/Ccl5/Fgfr1/Mmp28	33
BP	GO:0001817	regulation of cytokine production	33/328	494/11749	2.96644e-06	0.000212656	0.000171833	Ackr1/Il1r2/Arg2/Fn1/Ifi205/Clec4e/Rara/Il1b/Anxa1/Adam8/Flt3/Pglyrp1/Mmp8/Ccr7/Il1f9/Per1/Klrk1/Apod/Sh2d1b1/Serpine1/Cd200/Il1rn/Fgr/Cd24a/Ccr2/Trpv4/Thbs1/Cd300ld/Tnf/Ccl5/Fgfr1/Iqgap1/Clec4n	33
BP	GO:0043408	regulation of MAPK cascade	33/328	496/11749	3.23667e-06	0.000227204	0.000183588	Ccl22/Ccl17/Fpr2/Fn1/Rara/Ptprr/Il1b/Xdh/Adam8/Flt3/Cd44/Itga1/Mmp8/Ccr7/Glipr2/Il1f9/Per1/Lmnb1/Ccr1/Fas/Il1rn/Gadd45a/Cd24a/Tbc1d10c/Trpv4/Thbs1/Tnf/Ccl5/Fgfr1/Iqgap1/Gadd45b/Sorl1/Magi3	33
BP	GO:0002521	leukocyte differentiation	32/328	401/11749	8.33527e-08	1.04975e-05	8.48236e-06	Cd300lf/Clec4d/Adgrg3/Gata2/Prtn3/Clec4e/Rara/Ctla2a/Il1b/Anxa2/Anxa1/Pilrb1/Adam8/Flt3/Cd44/Pglyrp1/Ccr7/Ccr1/Fas/Ppargc1b/Cd24a/Ccr2/Bcl2a1d/Tspan2/Fgl2/Tnf/Ccl5/Il15ra/Cd79a/Ly6d/Ms4a1/Cd19	32
BP	GO:0097529	myeloid leukocyte migration	31/328	154/11749	2.2982e-18	9.84089e-15	7.95177e-15	Ccl22/Bst1/Ccl17/Prtn3/Fpr2/Sell/Retnlg/Il1b/Cxcr2/Trem1/Anxa1/Adam8/Itga1/Ccr7/Il1f9/S100a8/S100a9/Lgals3/Trem3/Cd177/Ccr1/Serpine1/Cd200/Il1rn/Cxcl2/Ccr2/Trpv4/Thbs1/Pla2g7/Ccl5/Mmp28	31
CC	GO:0009897	external side of plasma membrane	31/328	230/11749	2.64229e-13	1.25714e-10	1.01581e-10	Plet1/Robo4/Slc2a4/Osmr/Vwf/Sell/Cxcr2/H2-Q10/Anxa1/Flt3/Cd44/Itga1/Ccr7/Gsr/Cxcr4/Lgals3/Klrk1/Ccr1/Fas/Ly6c1/Cd24a/Tnfsf13/Ccr2/Itgal/Fcgr4/Thbs1/Tnf/Ly6a/Cd79a/Ms4a1/Cd19	31
BP	GO:0098609	cell-cell adhesion	31/328	473/11749	8.84113e-06	0.000448599	0.000362483	Tnfsf14/Lama5/Pkp3/Arg2/Sell/Rara/Itgb7/Il1b/Slfn1/Anxa1/Adam19/Adam8/Cd44/Ccr7/S100a8/S100a9/Lgals3/Emb/Cd177/Esam/Cd200/Il1rn/Cd24a/Ccr2/Itgal/Trpv4/Fgl2/Flot2/Tnf/Ccl5/Hes1	31
BP	GO:0006897	endocytosis	31/328	485/11749	1.45417e-05	0.000628965	0.000508225	Rhov/Slc2a4/Cd300lf/Gata2/Prtn3/Fpr2/Rara/Il1b/Cxcr2/Anxa2/Anxa1/Sh3bp4/Ccr7/Lgals3/Rac3/Cd177/Serpine1/Fgr/Cd24a/Sirpb1a/Ccr2/Itgal/Ifitm3/Thbs1/Msr1/Pstpip1/Tnf/Il15ra/Gsn/Sorl1/Stx1a	31
BP	GO:0030595	leukocyte chemotaxis	29/328	159/11749	4.88606e-16	5.23052e-13	4.22644e-13	Tnfsf14/Ccl22/Bst1/Ccl17/Fpr2/Sell/Retnlg/Il1b/Cxcr2/Trem1/Anxa1/Adam8/Itga1/Ccr7/Il1f9/S100a8/S100a9/Lgals3/Trem3/Ccr1/Serpine1/Il1rn/Cxcl2/Ccr2/Trpv4/Thbs1/Pla2g7/Ccl5/Mmp28	29
BP	GO:0030335	positive regulation of cell migration	29/328	399/11749	2.35749e-06	0.000183541	0.000148308	Plet1/Tnfsf14/Snai1/Gata2/Fpr2/Fn1/Sell/Il1b/Cxcr2/Mmp9/Anxa1/Adam8/Ccr7/Glipr2/Cxcr4/Lgals3/Ccr1/Serpine1/Fgr/Ccr2/Trpv4/Shtn1/Thbs1/Nedd9/Pla2g7/Ccl5/Fgfr1/Iqgap1/Sema6d	29
BP	GO:2000147	positive regulation of cell motility	29/328	406/11749	3.32943e-06	0.000229405	0.000185367	Plet1/Tnfsf14/Snai1/Gata2/Fpr2/Fn1/Sell/Il1b/Cxcr2/Mmp9/Anxa1/Adam8/Ccr7/Glipr2/Cxcr4/Lgals3/Ccr1/Serpine1/Fgr/Ccr2/Trpv4/Shtn1/Thbs1/Nedd9/Pla2g7/Ccl5/Fgfr1/Iqgap1/Sema6d	29
BP	GO:0051272	positive regulation of cellular component movement	29/328	416/11749	5.3651e-06	0.000302281	0.000244253	Plet1/Tnfsf14/Snai1/Gata2/Fpr2/Fn1/Sell/Il1b/Cxcr2/Mmp9/Anxa1/Adam8/Ccr7/Glipr2/Cxcr4/Lgals3/Ccr1/Serpine1/Fgr/Ccr2/Trpv4/Shtn1/Thbs1/Nedd9/Pla2g7/Ccl5/Fgfr1/Iqgap1/Sema6d	29
BP	GO:0040017	positive regulation of locomotion	29/328	429/11749	9.71176e-06	0.000460644	0.000372216	Plet1/Tnfsf14/Snai1/Gata2/Fpr2/Fn1/Sell/Il1b/Cxcr2/Mmp9/Anxa1/Adam8/Ccr7/Glipr2/Cxcr4/Lgals3/Ccr1/Serpine1/Fgr/Ccr2/Trpv4/Shtn1/Thbs1/Nedd9/Pla2g7/Ccl5/Fgfr1/Iqgap1/Sema6d	29
BP	GO:0033993	response to lipid	29/328	463/11749	4.02256e-05	0.00142352	0.00115025	Vdr/Ddit4/Rara/Slpi/Il1b/Anxa1/Mgst1/Ccr7/Cd300lb/Il1f9/Vim/Wfdc21/Per1/Dgat2/Klrk1/Klf9/Serpine1/Fas/Il1rn/Cxcl2/Ppargc1b/Pim1/Nr1d1/Fcgr4/Sult1a1/Tnf/Cmpk2/Ccl5/Cdkn2d	29
BP	GO:0048514	blood vessel morphogenesis	28/328	446/11749	5.26387e-05	0.00174728	0.00141186	Robo4/Lrg1/Hif3a/Gata2/Mmrn2/Fn1/Angptl4/Il1b/Cxcr2/Xdh/Mmp9/Anxa2/Anxa1/Adam8/Cxcr4/Lgals3/Notch4/Ecm1/Serpine1/Tnfaip2/E2f2/Ccr2/Thbs1/Nr4a1/Ccl5/Fgfr1/Hes1/Myo18b	28
BP	GO:0051249	regulation of lymphocyte activation	27/328	308/11749	1.37798e-07	1.51296e-05	1.22252e-05	Tnfsf14/Bst1/Arg2/Rara/Ctla2a/Il1b/Slfn1/Anxa1/Adam8/Flt3/Cd44/Pglyrp1/Ccr7/Lgals3/Fas/Cd24a/Tnfsf13/Tbc1d10c/Ccr2/Itgal/Fgl2/Flot2/Ccl5/Il15ra/Gsn/Hes1/Cd19	27
BP	GO:0043410	positive regulation of MAPK cascade	27/328	349/11749	1.63869e-06	0.000143202	0.000115712	Ccl22/Ccl17/Fpr2/Rara/Il1b/Xdh/Adam8/Flt3/Cd44/Itga1/Mmp8/Ccr7/Glipr2/Il1f9/Lmnb1/Ccr1/Il1rn/Gadd45a/Cd24a/Trpv4/Thbs1/Tnf/Ccl5/Fgfr1/Iqgap1/Gadd45b/Magi3	27
BP	GO:0030162	regulation of proteolysis	27/328	500/11749	0.000799569	0.0134961	0.0109053	Stfa1/Serpinb10/Il1r2/Pi16/Ctla2a/Slpi/Il1b/Xdh/Mmp9/Anxa2/Adam8/Cd44/S100a8/S100a9/Notch4/Ecm1/Serpine1/Fas/Plaur/Bcl2a1d/Thbs1/Tnf/Nr4a1/Cdkn2d/Gsn/Sorl1/Dlc1	27
BP	GO:0019221	cytokine-mediated signaling pathway	26/328	242/11749	3.66669e-09	7.13672e-07	5.76671e-07	Ackr1/Ccl22/Osmr/Il1r2/Cd300lf/Ccl17/Ifitm1/Il18rap/Il1b/Cxcr2/Ifitm6/Flt3/Il1f9/Cxcr4/Ecm1/Zbp1/Ifitm2/Ccr1/Il1rn/Cxcl2/Cd24a/Ccr2/Ifitm3/Tnf/Ccl5/Il15ra	26
MF	GO:0004888	transmembrane signaling receptor activity	26/328	325/11749	1.37637e-06	0.000125396	0.000101324	Ackr1/Osmr/Il1r2/Adgrg3/Fpr2/Il18rap/Gpr141/Cxcr2/Adgre5/Ltb4r1/Flt3/Cd44/Fpr1/Ccr7/Cxcr4/Clec1b/Klrk1/Ccr1/Fas/Ccr2/Itgal/Fcgr4/Trpv4/Fgfr1/Il15ra/Cd79a	26
MF	GO:0005509	calcium ion binding	26/328	326/11749	1.45817e-06	0.000130081	0.00010511	Vcan/F10/Mctp2/Clec4e/Sell/S100a4/S100a6/Dgkg/Adgre5/Anxa2/Anxa1/S100a11/Adam8/Padi4/Mmp8/S100a8/S100a9/Rasgrp2/Mgp/Notch4/Slc25a24/S100a10/Thbs1/Clec4n/Gsn/Syt6	26
BP	GO:0042110	T cell activation	26/328	338/11749	2.85701e-06	0.000211093	0.00017057	Tnfsf14/Clec4d/Arg2/Clec4e/Rara/Ctla2a/Il1b/Slfn1/Anxa1/Stx11/Adam8/Flt3/Cd44/Ccr7/Cxcr4/Lgals3/Fas/Cd24a/Ccr2/Itgal/Bcl2a1d/Fgl2/Flot2/Ccl5/Gsn/Hes1	26
BP	GO:0002683	negative regulation of immune system process	26/328	343/11749	3.74119e-06	0.000246458	0.000199146	Cd300lf/Gata2/Arg2/Rara/Cxcr2/Slfn1/Anxa1/Pilrb1/Flt3/Cd44/Pglyrp1/Lgals3/Apod/Sh2d1b1/Ccr1/Cd200/Fas/Nr1d1/Cd24a/Tbc1d10c/Ccr2/Fgl2/Thbs1/Tnf/Hes1/Mmp28	26
BP	GO:0008285	negative regulation of cell proliferation	26/328	471/11749	0.00072296	0.0124827	0.0100865	Vdr/Gata2/Arg2/Rara/Il1b/Xdh/Slfn1/Mmp9/Sh3bp4/Flt3/Cd44/Itga1/Nfe2/Lgals3/Apod/Klf9/Cd200/Fas/Cd24a/Ifitm3/Thbs1/Ndrg1/Tnf/Cdkn2d/Hes1/Dlc1	26
BP	GO:0050727	regulation of inflammatory response	25/328	255/11749	4.68297e-08	6.26639e-06	5.06346e-06	Il1r2/Bst1/Fpr2/Ctla2a/Il1b/Anxa1/Adam8/Cd44/Pglyrp1/Mmp8/Ccr7/S100a8/S100a9/Per1/Apod/Serpine1/Cd200/Nr1d1/Cd24a/Ccr2/Ier3/Trpv4/Tnf/Ccl5/Duoxa1	25
BP	GO:0098542	defense response to other organism	25/328	321/11749	3.57911e-06	0.000239465	0.000193496	Ddit4/Clec4d/Plac8/Arg2/Fpr2/Ifitm1/Hp/Clec4e/Slpi/Il1b/Trem1/Ifitm6/Lcn2/Pglyrp1/Trem3/Klrk1/Zbp1/Ifitm2/Serpine1/Fgr/Ifitm3/Fgl2/Tnf/Ccl5/Clec4n	25
BP	GO:0001525	angiogenesis	25/328	372/11749	4.47463e-05	0.00153283	0.00123858	Robo4/Lrg1/Hif3a/Gata2/Mmrn2/Fn1/Angptl4/Il1b/Cxcr2/Mmp9/Anxa2/Anxa1/Adam8/Cxcr4/Lgals3/Notch4/Ecm1/Serpine1/Tnfaip2/E2f2/Ccr2/Thbs1/Nr4a1/Ccl5/Fgfr1	25
BP	GO:0043086	negative regulation of catalytic activity	25/328	450/11749	0.000833299	0.0137238	0.0110893	Stfa1/Serpinb10/Arg2/Hp/Angptl4/Pi16/Slpi/Il1b/Mmp9/Anxa1/Sh3bp4/Cd44/Palm/Ecm1/Pik3ip1/Serpine1/Gadd45a/Plaur/Bcl2a1d/Thbs1/Tnf/Nr4a1/Cdkn2d/Gadd45b/Sorl1	25
BP	GO:0043065	positive regulation of apoptotic process	25/328	494/11749	0.00299095	0.0357161	0.0288598	Vdr/Il1b/G0s2/Cxcr2/Xdh/Mmp9/Anxa1/Adam8/Cd44/Net1/Itga1/S100a8/S100a9/Klrk1/Fas/Gadd45a/Plaur/Cd24a/Thbs1/Tnf/Nr4a1/Ccl5/Gsn/Gadd45b/Dlc1	25
BP	GO:0043068	positive regulation of programmed cell death	25/328	498/11749	0.00332308	0.0386669	0.0312441	Vdr/Il1b/G0s2/Cxcr2/Xdh/Mmp9/Anxa1/Adam8/Cd44/Net1/Itga1/S100a8/S100a9/Klrk1/Fas/Gadd45a/Plaur/Cd24a/Thbs1/Tnf/Nr4a1/Ccl5/Gsn/Gadd45b/Dlc1	25
CC	GO:0031012	extracellular matrix	24/328	256/11749	2.03661e-07	2.12702e-05	1.7187e-05	Vcan/Vwf/Lama5/Crispld2/Mmrn2/Fn1/Igfbp6/S100a6/Mmp9/Anxa2/Anxa1/S100a11/Adam19/Lamc3/Mmp8/Lgals3/Mgp/Ecm1/Serpine1/S100a10/Thbs1/F13a1/Sema6d/Alb	24
BP	GO:0097190	apoptotic signaling pathway	24/328	470/11749	0.00321587	0.037624	0.0304014	Vdr/Ddit4/Snai1/Il1b/G0s2/Mmp9/Crip1/Lcn2/Cd44/S100a8/S100a9/Lgals3/Serpine1/Fas/Plaur/Cd24a/E2f2/Bcl2a1d/Ier3/Thbs1/Tnf/Cdkn2d/Fgfr1/Gsn	24
BP	GO:0097530	granulocyte migration	23/328	105/11749	9.24163e-15	7.91453e-12	6.39521e-12	Ccl22/Bst1/Ccl17/Prtn3/Sell/Il1b/Cxcr2/Trem1/Anxa1/Adam8/Itga1/Ccr7/Il1f9/S100a8/S100a9/Lgals3/Trem3/Cd177/Il1rn/Cxcl2/Trpv4/Thbs1/Ccl5	23
BP	GO:0002696	positive regulation of leukocyte activation	23/328	229/11749	1.05571e-07	1.25571e-05	1.01466e-05	Tnfsf14/Bst1/Clec4d/Gata2/Rara/Il1b/Anxa1/Adam8/Mmp8/Ccr7/Cd300lb/Klrk1/Cd177/Fgr/Cd24a/Tnfsf13/Ccr2/Itgal/Flot2/Thbs1/Ccl5/Il15ra/Hes1	23
BP	GO:0007159	leukocyte cell-cell adhesion	23/328	232/11749	1.34008e-07	1.51006e-05	1.22018e-05	Tnfsf14/Arg2/Sell/Rara/Itgb7/Il1b/Slfn1/Anxa1/Adam8/Cd44/Ccr7/S100a8/S100a9/Lgals3/Cd177/Cd24a/Ccr2/Itgal/Fgl2/Flot2/Tnf/Ccl5/Hes1	23
BP	GO:0050867	positive regulation of cell activation	23/328	242/11749	2.87971e-07	2.86765e-05	2.31716e-05	Tnfsf14/Bst1/Clec4d/Gata2/Rara/Il1b/Anxa1/Adam8/Mmp8/Ccr7/Cd300lb/Klrk1/Cd177/Fgr/Cd24a/Tnfsf13/Ccr2/Itgal/Flot2/Thbs1/Ccl5/Il15ra/Hes1	23
BP	GO:0045785	positive regulation of cell adhesion	23/328	307/11749	1.66366e-05	0.000712377	0.000575625	Tnfsf14/Mmrn2/Fn1/Rara/Il1b/Anxa1/Adam19/Adam8/Cd44/Net1/Ccr7/Rac3/Cd24a/Ccr2/Itgal/S100a10/Flot2/Thbs1/Nedd9/Tnf/Ccl5/Iqgap1/Hes1	23
BP	GO:0002685	regulation of leukocyte migration	22/328	152/11749	2.14572e-10	5.10442e-08	4.12455e-08	Tnfsf14/Bst1/Fpr2/Sell/Il1b/Cxcr2/Mmp9/Anxa1/Adam8/Ccr7/Lgals3/Ecm1/Apod/Ccr1/Serpine1/Cd200/Ccr2/Trpv4/Thbs1/Pla2g7/Ccl5/Mmp28	22
CC	GO:0062023	collagen-containing extracellular matrix	22/328	209/11749	8.75752e-08	1.07142e-05	8.65744e-06	Vcan/Vwf/Lama5/Mmrn2/Fn1/Igfbp6/S100a6/Mmp9/Anxa2/Anxa1/S100a11/Adam19/Lamc3/Lgals3/Mgp/Ecm1/Serpine1/S100a10/Thbs1/F13a1/Sema6d/Alb	22
BP	GO:0032103	positive regulation of response to external stimulus	22/328	221/11749	2.35224e-07	2.39817e-05	1.9378e-05	Tnfsf14/Fpr2/Fn1/Sell/Il1b/Cxcr2/Adam8/Mmp8/Ccr7/S100a8/S100a9/Cxcr4/Ccr1/Serpine1/Cd24a/Ccr2/Trpv4/Thbs1/Pla2g7/Tnf/Ccl5/Fgfr1	22
BP	GO:0030098	lymphocyte differentiation	22/328	275/11749	9.11446e-06	0.000448599	0.000362483	Clec4d/Adgrg3/Clec4e/Rara/Ctla2a/Il1b/Anxa1/Adam8/Flt3/Cd44/Pglyrp1/Ccr7/Fas/Cd24a/Ccr2/Bcl2a1d/Fgl2/Il15ra/Cd79a/Ly6d/Ms4a1/Cd19	22
BP	GO:0031349	positive regulation of defense response	22/328	276/11749	9.65575e-06	0.000460644	0.000372216	Cd300lf/Fpr2/Ifi205/Il18rap/Clec4e/Il1b/Adam8/Mmp8/Ccr7/S100a8/S100a9/Trem3/Klrk1/Zbp1/Sh2d1b1/Serpine1/Nr1d1/Cd24a/Ccr2/Trpv4/Tnf/Ccl5	22
BP	GO:0002250	adaptive immune response	22/328	279/11749	1.14589e-05	0.000511113	0.000412996	Clec4d/Arg2/Il18rap/Il1b/H2-Q10/Anxa1/Stx11/Cd44/Bmx/Ccr7/Klrk1/Sh2d1b1/Fas/Cd24a/Tnfsf13/Ccr2/Fgl2/Gapt/Tnf/Clec4n/Cd79a/Cd19	22
BP	GO:1903706	regulation of hemopoiesis	22/328	291/11749	2.2125e-05	0.000869167	0.000702316	Gata2/Rara/Ctla2a/Il1b/Anxa1/Pilrb1/Adam8/Flt3/Cd44/Pglyrp1/Ccr7/Ccr1/Fas/Ppargc1b/Pim1/Cd24a/Ccr2/Fgl2/Tnf/Ccl5/Il15ra/Hes1	22
BP	GO:0071396	cellular response to lipid	22/328	330/11749	0.000144443	0.00382363	0.00308962	Vdr/Ddit4/Rara/Il1b/Anxa1/Cd300lb/Il1f9/Vim/Per1/Dgat2/Klrk1/Klf9/Serpine1/Il1rn/Cxcl2/Ppargc1b/Pim1/Nr1d1/Fcgr4/Tnf/Cmpk2/Ccl5	22
BP	GO:0043269	regulation of ion transport	22/328	408/11749	0.00245283	0.0308913	0.0249612	Vdr/Arg2/Il1b/Mmp9/Anxa2/Sik1/Cyp4f18/Per1/Cxcr4/Lgals3/Fxyd5/Ccr1/Serpine1/Il1rn/Ahnak/Thbs1/Tnf/Ccl5/Fgfr1/Hes1/Syt6/Cd19	22
BP	GO:0002790	peptide secretion	22/328	436/11749	0.00540777	0.0539768	0.0436151	Il1r2/Arg2/Fn1/Clec4e/Il1b/Trem1/Anxa1/Flt3/Mmp8/Ccr7/S100a8/S100a9/Trem3/Cd200/Il1rn/Fgr/Nr1d1/Trpv4/Tnf/Ccl5/Clec4n/Stx1a	22
MF	GO:0000977	RNA polymerase II regulatory region sequence-specific DNA binding	22/328	474/11749	0.0136299	0.0997665	0.0806147	Vdr/Zic3/Snai1/Gata2/Ifi205/Rara/Per1/Ciart/Klf9/Gadd45a/Jdp2/Nr1d1/E2f2/Zc3h6/Mycl/Bhlhe40/Nr4a1/Hes1/Mxd1/Tbx6/Suv39h2/Purg	22
MF	GO:0001012	RNA polymerase II regulatory region DNA binding	22/328	482/11749	0.0162406	0.110399	0.0892057	Vdr/Zic3/Snai1/Gata2/Ifi205/Rara/Per1/Ciart/Klf9/Gadd45a/Jdp2/Nr1d1/E2f2/Zc3h6/Mycl/Bhlhe40/Nr4a1/Hes1/Mxd1/Tbx6/Suv39h2/Purg	22
BP	GO:0002274	myeloid leukocyte activation	21/328	166/11749	6.7831e-09	1.26284e-06	1.02041e-06	Cd300lf/Clec4d/Gata2/Fpr2/Il18rap/Cxcr2/Stx11/Pilrb1/Mmp8/Cd300lb/Klrk1/Cd177/Cd200/Fgr/Nr1d1/Ccr2/Fcgr4/Thbs1/Ndrg1/Tnf/Ccl5	21
BP	GO:0031589	cell-substrate adhesion	21/328	245/11749	5.03012e-06	0.000301993	0.000244021	Plet1/Vwf/Lama5/Bst1/Mmrn2/Fn1/Itgb7/Tacstd2/Adam8/Lamc3/Net1/Itga1/Rac3/Apod/Serpine1/Itgal/S100a10/Thbs1/Nedd9/Iqgap1/Dlc1	21
BP	GO:0052547	regulation of peptidase activity	21/328	252/11749	7.80432e-06	0.000412569	0.00033337	Stfa1/Serpinb10/Pi16/Slpi/Xdh/Mmp9/Cd44/S100a8/S100a9/Ecm1/Serpine1/Fas/Plaur/Bcl2a1d/Thbs1/Tnf/Nr4a1/Cdkn2d/Gsn/Sorl1/Dlc1	21
BP	GO:0022407	regulation of cell-cell adhesion	21/328	282/11749	4.24976e-05	0.00146754	0.00118582	Tnfsf14/Arg2/Rara/Il1b/Slfn1/Anxa1/Adam19/Adam8/Cd44/Ccr7/Lgals3/Il1rn/Cd24a/Ccr2/Itgal/Trpv4/Fgl2/Flot2/Tnf/Ccl5/Hes1	21
BP	GO:0001819	positive regulation of cytokine production	21/328	321/11749	0.000264092	0.00575604	0.00465107	Ifi205/Clec4e/Rara/Il1b/Anxa1/Adam8/Flt3/Mmp8/Ccr7/Il1f9/Klrk1/Serpine1/Cd200/Il1rn/Fgr/Ccr2/Trpv4/Thbs1/Tnf/Ccl5/Clec4n	21
BP	GO:0051345	positive regulation of hydrolase activity	21/328	395/11749	0.00360218	0.040698	0.0328853	Ccl22/Ccl17/Prtn3/Xdh/Net1/Itga1/Ccr7/S100a8/S100a9/Rasgrp2/Cd200/Fas/Ppargc1b/Tbc1d10c/S100a10/Nedd9/Tnf/Ccl5/Fgfr1/Gsn/Dlc1	21
BP	GO:0051347	positive regulation of transferase activity	21/328	429/11749	0.00904559	0.0770731	0.0622776	Fpr2/Il1b/Adam8/Cd44/Itga1/Ccr7/Cd200/Il1rn/Gadd45a/Pim1/Fgr/Cd24a/Thbs1/Nedd9/Tnf/Fgfr1/Iqgap1/Gadd45b/Sorl1/Magi3/Cd19	21
BP	GO:0010720	positive regulation of cell development	21/328	463/11749	0.0198173	0.125715	0.101582	Gata2/Fn1/Rara/Il1b/Net1/S100a9/Vim/Cxcr4/Rac3/Palm/Cd24a/Ccr2/S100a10/Shtn1/Nedd9/Tnf/Ccl5/Fgfr1/Iqgap1/Hes1/Duoxa1	21
BP	GO:0030036	actin cytoskeleton organization	21/328	490/11749	0.0339882	0.176409	0.142544	Rhov/Bst1/Rnd1/Tacstd2/Anxa1/Ccr7/S100a9/Msrb1/Rac3/Tmod1/Ppargc1b/Fgr/Trpv4/Rnd3/S100a10/Shtn1/Nedd9/Pstpip1/Tnf/Gsn/Dlc1	21
BP	GO:1990266	neutrophil migration	20/328	84/11749	9.86733e-14	6.65716e-11	5.37921e-11	Ccl22/Bst1/Ccl17/Prtn3/Sell/Il1b/Cxcr2/Trem1/Adam8/Itga1/Ccr7/Il1f9/S100a8/S100a9/Lgals3/Trem3/Cd177/Il1rn/Cxcl2/Ccl5	20
BP	GO:0071621	granulocyte chemotaxis	20/328	88/11749	2.55286e-13	1.25714e-10	1.01581e-10	Ccl22/Bst1/Ccl17/Sell/Il1b/Cxcr2/Trem1/Anxa1/Itga1/Ccr7/Il1f9/S100a8/S100a9/Lgals3/Trem3/Il1rn/Cxcl2/Trpv4/Thbs1/Ccl5	20
BP	GO:1902105	regulation of leukocyte differentiation	20/328	214/11749	2.26754e-06	0.000179807	0.00014529	Gata2/Rara/Ctla2a/Il1b/Anxa1/Pilrb1/Adam8/Flt3/Cd44/Pglyrp1/Ccr7/Ccr1/Fas/Ppargc1b/Cd24a/Ccr2/Fgl2/Tnf/Ccl5/Il15ra	20
BP	GO:0002443	leukocyte mediated immunity	20/328	247/11749	1.96128e-05	0.000813114	0.000657024	Gata2/Il18rap/Il1b/H2-Q10/Trem1/Stx11/Cd300lb/Trem3/Klrk1/Cd177/Sh2d1b1/Fas/Fgr/Cd24a/Tnfsf13/Ccr2/Fgl2/Gapt/Tnf/Cd19	20
BP	GO:1902532	negative regulation of intracellular signal transduction	20/328	405/11749	0.00979449	0.0809653	0.0654226	Ddit4/Snai1/Adgrg3/Ptprr/Il1b/Xdh/Mmp9/Sh3bp4/Cd44/Sik1/Per1/Pik3ip1/Plaur/Nr1d1/Tbc1d10c/Bcl2a1d/Thbs1/Cdkn2d/Sorl1/Dlc1	20
BP	GO:0060627	regulation of vesicle-mediated transport	20/328	406/11749	0.0100464	0.0826477	0.0667822	Slc2a4/Cd300lf/Gata2/Prtn3/Fpr2/Il1b/Anxa2/Anxa1/Ccr7/Lgals3/Cd177/Serpine1/Fgr/Sirpb1a/Ccr2/Tnf/Il15ra/Sorl1/Stx1a/Syt6	20
BP	GO:0009306	protein secretion	20/328	408/11749	0.0105659	0.0848841	0.0685892	Il1r2/Arg2/Fn1/Clec4e/Il1b/Trem1/Anxa1/Flt3/Mmp8/Ccr7/Trem3/Cd200/Il1rn/Fgr/Nr1d1/Trpv4/Tnf/Ccl5/Clec4n/Stx1a	20
BP	GO:0097435	supramolecular fiber organization	20/328	490/11749	0.0574329	0.22708	0.183488	Rhov/Gda/Rnd1/Ccdc88c/Tacstd2/Anxa2/Tppp3/Vim/Msrb1/Rac3/Tmod1/Ppargc1b/Trpv4/Rnd3/S100a10/Shtn1/Nedd9/Pstpip1/Gsn/Dlc1	20
BP	GO:0050920	regulation of chemotaxis	19/328	148/11749	2.83247e-08	4.04287e-06	3.26678e-06	Tnfsf14/Bst1/Fpr2/Fn1/Sell/Il1b/Cxcr2/Ccr7/Cxcr4/Ccr1/Serpine1/Ccr2/Trpv4/Thbs1/Pla2g7/Ccl5/Fgfr1/Sema6d/Mmp28	19
BP	GO:0002237	response to molecule of bacterial origin	19/328	207/11749	5.31179e-06	0.000302281	0.000244253	Rara/Slpi/Il1b/Mgst1/Ccr7/Cd300lb/Il1f9/Vim/Wfdc21/Klrk1/Serpine1/Il1rn/Cxcl2/Nr1d1/Cd24a/Fcgr4/Tnf/Cmpk2/Ccl5	19
BP	GO:0050863	regulation of T cell activation	19/328	219/11749	1.1998e-05	0.000529646	0.000427971	Tnfsf14/Arg2/Rara/Ctla2a/Il1b/Slfn1/Anxa1/Adam8/Cd44/Ccr7/Lgals3/Cd24a/Ccr2/Itgal/Fgl2/Flot2/Ccl5/Gsn/Hes1	19
BP	GO:0002253	activation of immune response	19/328	286/11749	0.000425851	0.00856101	0.00691758	Cd300lf/Fpr2/Cfb/Ifi205/Clec4e/Fcna/Il1b/Bmx/Fpr1/Ccr7/Lgals3/Klrk1/Nr1d1/Bcl2a1d/Tnf/Cfp/Cd79a/Ms4a1/Cd19	19
BP	GO:0002697	regulation of immune effector process	19/328	287/11749	0.00044467	0.00877454	0.00709012	Gata2/Il18rap/Rara/Il1b/H2-Q10/Anxa1/Pglyrp1/Ccr7/Lgals3/Klrk1/Cd177/Sh2d1b1/Fgr/Cd24a/Tnfsf13/Ccr2/Fgl2/Tnf/Ccl5	19
CC	GO:0099503	secretory vesicle	19/328	327/11749	0.002087	0.0278397	0.0224954	Mctp2/Slc2a4/Vwf/Prtn3/Il1b/Stx11/Adam8/Napsa/Itga1/Slc2a3/Cd177/Serpine1/Fas/Flot2/Thbs1/Tnf/Cfp/Stx1a/Syt6	19
BP	GO:0033674	positive regulation of kinase activity	19/328	358/11749	0.00560538	0.0554324	0.0447913	Fpr2/Il1b/Adam8/Cd44/Itga1/Ccr7/Il1rn/Gadd45a/Pim1/Fgr/Cd24a/Thbs1/Nedd9/Tnf/Fgfr1/Iqgap1/Gadd45b/Magi3/Cd19	19
BP	GO:0017144	drug metabolic process	19/328	468/11749	0.0656218	0.247571	0.200045	Chil3/Cyp2s1/Noxred1/Gnmt/Ddit4/Hp/Il1b/Dhrs9/Gpx3/Mmp8/Cyp4f18/Klrk1/Ier3/Sult1a1/Cox6a2/Pla2g7/Tnf/Qprt/Duoxa1	19
MF	GO:0008289	lipid binding	19/328	476/11749	0.0747525	0.266298	0.215178	Vdr/F10/Cd300lf/Soat2/Sell/Rara/Anxa2/Anxa1/S100a8/S100a9/Apod/Trpv4/Thbs1/Pla2g7/Iqgap1/Dlc1/Alb/Pnpla3/Syt6	19
BP	GO:0055082	cellular chemical homeostasis	19/328	483/11749	0.0834141	0.286837	0.231774	Vdr/Gata2/Fpr2/Il1b/Cxcr2/Lcn2/Fpr1/Ccr7/Cxcr4/Dgat2/Ccr1/Cxcl2/Nr1d1/Cd24a/Ccr2/Trpv4/Ccl5/Ms4a1/Cd19	19
MF	GO:0048018	receptor ligand activity	18/328	160/11749	4.98961e-07	4.8558e-05	3.92365e-05	Saa3/Tnfsf14/Ccl22/Ccl17/Retnlg/Il1b/Pglyrp1/Retnla/Il1f9/Lgals3/Il1rn/Cxcl2/Tnfsf13/Osgin1/Tnf/Ccl5/Sema6d/Fgf11	18
BP	GO:0006909	phagocytosis	18/328	168/11749	1.02986e-06	9.58664e-05	7.74633e-05	Cd300lf/Gata2/Prtn3/Fpr2/Rara/Il1b/Anxa1/Ccr7/Rac3/Fgr/Sirpb1a/Ccr2/Itgal/Thbs1/Msr1/Tnf/Il15ra/Gsn	18
MF	GO:0030545	receptor regulator activity	18/328	177/11749	2.20462e-06	0.000178117	0.000143924	Saa3/Tnfsf14/Ccl22/Ccl17/Retnlg/Il1b/Pglyrp1/Retnla/Il1f9/Lgals3/Il1rn/Cxcl2/Tnfsf13/Osgin1/Tnf/Ccl5/Sema6d/Fgf11	18
BP	GO:0032496	response to lipopolysaccharide	18/328	192/11749	7.00908e-06	0.000375161	0.000303143	Rara/Slpi/Il1b/Mgst1/Ccr7/Cd300lb/Il1f9/Vim/Wfdc21/Klrk1/Serpine1/Il1rn/Cxcl2/Nr1d1/Fcgr4/Tnf/Cmpk2/Ccl5	18
BP	GO:0002366	leukocyte activation involved in immune response	18/328	194/11749	8.10006e-06	0.000422981	0.000341783	Clec4d/Gata2/Clec4e/Rara/Anxa1/Stx11/Pglyrp1/Ccr7/Lgals3/Cd177/Sh2d1b1/Fgr/Tnfsf13/Ccr2/Itgal/Fgl2/Gapt/Cd19	18
BP	GO:0002263	cell activation involved in immune response	18/328	197/11749	1.00238e-05	0.000462594	0.000373792	Clec4d/Gata2/Clec4e/Rara/Anxa1/Stx11/Pglyrp1/Ccr7/Lgals3/Cd177/Sh2d1b1/Fgr/Tnfsf13/Ccr2/Itgal/Fgl2/Gapt/Cd19	18
BP	GO:0046651	lymphocyte proliferation	18/328	207/11749	1.97487e-05	0.000813114	0.000657024	Bst1/Arg2/Il1b/Slfn1/Anxa1/Flt3/Cd44/Ccr7/Cxcr4/Lgals3/Cd24a/Ccr2/Itgal/Gapt/Ccl5/Hes1/Cd79a/Cd19	18
BP	GO:1903037	regulation of leukocyte cell-cell adhesion	18/328	208/11749	2.10797e-05	0.00084358	0.000681641	Tnfsf14/Arg2/Rara/Il1b/Slfn1/Anxa1/Adam8/Cd44/Ccr7/Lgals3/Cd24a/Ccr2/Itgal/Fgl2/Flot2/Tnf/Ccl5/Hes1	18
BP	GO:0032943	mononuclear cell proliferation	18/328	209/11749	2.24902e-05	0.000875481	0.000707418	Bst1/Arg2/Il1b/Slfn1/Anxa1/Flt3/Cd44/Ccr7/Cxcr4/Lgals3/Cd24a/Ccr2/Itgal/Gapt/Ccl5/Hes1/Cd79a/Cd19	18
BP	GO:0052548	regulation of endopeptidase activity	18/328	223/11749	5.32391e-05	0.00175362	0.00141698	Stfa1/Serpinb10/Xdh/Mmp9/Cd44/S100a8/S100a9/Serpine1/Fas/Plaur/Bcl2a1d/Thbs1/Tnf/Nr4a1/Cdkn2d/Gsn/Sorl1/Dlc1	18
BP	GO:0070661	leukocyte proliferation	18/328	224/11749	5.64463e-05	0.00180375	0.00145749	Bst1/Arg2/Il1b/Slfn1/Anxa1/Flt3/Cd44/Ccr7/Cxcr4/Lgals3/Cd24a/Ccr2/Itgal/Gapt/Ccl5/Hes1/Cd79a/Cd19	18
BP	GO:0051346	negative regulation of hydrolase activity	18/328	237/11749	0.000116719	0.00330986	0.00267448	Stfa1/Serpinb10/Angptl4/Pi16/Slpi/Mmp9/Anxa1/Sh3bp4/Cd44/Ecm1/Serpine1/Plaur/Bcl2a1d/Thbs1/Tnf/Nr4a1/Cdkn2d/Sorl1	18
CC	GO:0045121	membrane raft	18/328	265/11749	0.000461622	0.00898485	0.00726006	Vdr/Slc2a4/Prtn3/Anxa2/Ltb4r1/Itga1/Slc2a3/Cd177/Fas/Cd24a/S100a10/Ahnak/Flot2/Tnf/Iqgap1/Dlc1/Cd79a/Ms4a1	18
CC	GO:0098857	membrane microdomain	18/328	265/11749	0.000461622	0.00898485	0.00726006	Vdr/Slc2a4/Prtn3/Anxa2/Ltb4r1/Itga1/Slc2a3/Cd177/Fas/Cd24a/S100a10/Ahnak/Flot2/Tnf/Iqgap1/Dlc1/Cd79a/Ms4a1	18
CC	GO:0098589	membrane region	18/328	273/11749	0.000655975	0.0114648	0.00926397	Vdr/Slc2a4/Prtn3/Anxa2/Ltb4r1/Itga1/Slc2a3/Cd177/Fas/Cd24a/S100a10/Ahnak/Flot2/Tnf/Iqgap1/Dlc1/Cd79a/Ms4a1	18
BP	GO:0048871	multicellular organismal homeostasis	18/328	304/11749	0.00221133	0.0290117	0.0234424	Gata2/Plac8/Il1b/G0s2/Adam8/Napsa/Lcn2/Flt3/Cxcr4/Rac3/Il1rn/Ppargc1b/Nr1d1/Ccr2/Fcgr4/Trpv4/Tnf/Ccl5	18
BP	GO:0010035	response to inorganic substance	18/328	317/11749	0.00346297	0.0396191	0.0320136	Fn1/Hp/Xdh/Mmp9/Anxa1/Crip1/Lcn2/Net1/Ccr7/Rasgrp2/Fas/Slc25a24/Thbs1/Tnf/Nr4a1/Iqgap1/Gsn/Syt6	18
BP	GO:2001233	regulation of apoptotic signaling pathway	18/328	333/11749	0.00576052	0.0565746	0.0457142	Snai1/Il1b/G0s2/Mmp9/Cd44/S100a8/S100a9/Lgals3/Serpine1/Fas/Plaur/Bcl2a1d/Ier3/Thbs1/Tnf/Cdkn2d/Fgfr1/Gsn	18
BP	GO:0007186	G protein-coupled receptor signaling pathway	18/328	338/11749	0.00669257	0.0620294	0.0501218	Ackr1/Ccl22/Ccl17/Adgrg3/Fpr2/Dgkg/Cxcr2/Adgre5/Anxa1/Ltb4r1/Adcy4/Fpr1/Ccr7/Cxcr4/Palm/Ccr1/Ccr2/Ccl5	18
BP	GO:0002791	regulation of peptide secretion	18/328	352/11749	0.00997014	0.0822584	0.0664676	Il1r2/Arg2/Fn1/Clec4e/Il1b/Anxa1/Flt3/Mmp8/Ccr7/S100a8/S100a9/Cd200/Fgr/Nr1d1/Trpv4/Tnf/Ccl5/Clec4n	18
CC	GO:0015629	actin cytoskeleton	18/328	362/11749	0.0130159	0.096426	0.0779154	Rara/Rnd1/Anxa2/Anxa1/Adam8/Msrb1/Rac3/Tmod1/Fgr/Trpv4/Ahnak/Flot2/Pstpip1/Iqgap1/Gsn/Dlc1/Stx1a/Myo18b	18
BP	GO:0051051	negative regulation of transport	18/328	372/11749	0.016754	0.113514	0.091723	Il1r2/Cd300lf/Prtn3/Arg2/Fn1/Il1b/Mmp9/Anxa1/Cyp4f18/Lgals3/Apod/Cd200/Il1rn/Ccr2/Ier3/Thbs1/Tnf/Hes1	18
BP	GO:0022604	regulation of cell morphogenesis	18/328	399/11749	0.0310577	0.165615	0.133822	Rhov/Fn1/Rnd1/Tacstd2/Anxa1/Cd44/Net1/Vim/Cxcr4/Rac3/Palm/Fgr/Rnd3/S100a10/Shtn1/Nedd9/Sema6d/Dlc1	18
MF	GO:0000981	DNA-binding transcription factor activity, RNA polymerase II-specific	18/328	400/11749	0.0317225	0.166261	0.134345	Vdr/Zic3/Hif3a/Snai1/Gata2/Ifi205/Rara/Klf9/Jdp2/Nr1d1/E2f2/Mycl/Bhlhe40/Nr4a1/Hes1/Mxd1/Tbx6/Purg	18
BP	GO:0048729	tissue morphogenesis	18/328	405/11749	0.0352062	0.180164	0.145579	Plet1/Vdr/Zic3/Lama5/Snai1/Rara/Cxcr2/Tacstd2/Adam8/Cd44/Cxcr4/Mgp/Notch4/Tnf/Fgfr1/Hes1/Dlc1/Tbx6	18
BP	GO:0051259	protein complex oligomerization	18/328	425/11749	0.0519897	0.21998	0.177751	Vwf/Gnmt/Angptl4/Ccdc88c/Mmp9/Anxa2/Gpx3/Mgst1/Lcn2/Fas/S100a10/Ahnak/Ccl5/Sorl1/Qprt/Cd79a/Alb/Ms4a1	18
BP	GO:0051962	positive regulation of nervous system development	18/328	442/11749	0.0701672	0.260032	0.210114	Gata2/Fn1/Rara/Il1b/Adgre5/S100a9/Vim/Cxcr4/Palm/Cd24a/Ccr2/Shtn1/Tnf/Ccl5/Fgfr1/Iqgap1/Hes1/Duoxa1	18
BP	GO:0009725	response to hormone	18/328	456/11749	0.088049	0.296485	0.23957	Slc2a4/Ddit4/Cfb/Rara/Il1b/Anxa1/Ccr7/Per1/Klf9/Fas/Il1rn/Ppargc1b/Nr1d1/Trpv4/Sult1a1/Tnf/Nr4a1/Sorl1	18
BP	GO:0050801	ion homeostasis	18/328	483/11749	0.13027	0.388722	0.314101	Vdr/Gata2/Fpr2/Il1b/Cxcr2/Lcn2/Fpr1/Ccr7/Cxcr4/Dgat2/Ccr1/Cxcl2/Cd24a/Ccr2/Trpv4/Ccl5/Ms4a1/Cd19	18
MF	GO:0008270	zinc ion binding	18/328	486/11749	0.135592	0.396859	0.320675	Vdr/Gda/Gata2/Rara/S100a6/Mmp9/Crip1/Adam8/Pglyrp1/Mmp8/S100a8/S100a9/Msrb1/Nr1d1/Nr4a1/Suv39h2/Alb/Fbxo40	18
BP	GO:0030593	neutrophil chemotaxis	17/328	69/11749	4.0247e-12	1.68659e-09	1.36282e-09	Ccl22/Bst1/Ccl17/Sell/Il1b/Cxcr2/Trem1/Itga1/Ccr7/Il1f9/S100a8/S100a9/Lgals3/Trem3/Il1rn/Cxcl2/Ccl5	17
BP	GO:0007162	negative regulation of cell adhesion	17/328	208/11749	7.34224e-05	0.00226183	0.00182764	Plet1/Arg2/Rnd1/Slfn1/Tacstd2/Anxa1/Adam8/Cd44/Lgals3/Apod/Serpine1/Il1rn/Cd24a/Trpv4/Fgl2/Thbs1/Dlc1	17
BP	GO:0032102	negative regulation of response to external stimulus	17/328	228/11749	0.000224319	0.00533631	0.00431192	Il1r2/Arg2/Fpr2/Ctla2a/Anxa2/Cd44/Pglyrp1/Apod/Serpine1/Cd200/Nr1d1/Cd24a/Ier3/Fgl2/Thbs1/Sema6d/Mmp28	17
BP	GO:0042063	gliogenesis	17/328	232/11749	0.000275545	0.00595902	0.00481509	Vcan/Fpr2/Fn1/Il1b/Anxa1/Lamc3/S100a8/S100a9/Vim/Cxcr4/Fas/Nr1d1/Ccr2/Tspan2/Ndrg1/Tnf/Hes1	17
BP	GO:1901342	regulation of vasculature development	17/328	244/11749	0.000494793	0.00929257	0.00750871	Lrg1/Gata2/Mmrn2/Il1b/Cxcr2/Xdh/Mmp9/Anxa1/Cxcr4/Lgals3/Notch4/Ecm1/Serpine1/E2f2/Ccr2/Thbs1/Ccl5	17
BP	GO:0001667	ameboidal-type cell migration	17/328	289/11749	0.00310773	0.0366592	0.0296219	Lama5/Gata2/Mmrn2/Fn1/Ptprr/Itgb7/Mmp9/Tacstd2/Anxa1/Adam8/Glipr2/Cxcr4/Serpine1/Thbs1/Nr4a1/Fgfr1/Sema6d	17
BP	GO:0044419	interspecies interaction between organisms	17/328	294/11749	0.00370064	0.0417004	0.0336953	Fn1/Ifitm1/Slpi/Trem1/Mmp9/Anxa2/Ifitm6/Pglyrp1/S100a9/Cxcr4/Trem3/Zbp1/Ifitm2/Ifitm3/Tnf/Ccl5/Gsn	17
BP	GO:0051047	positive regulation of secretion	17/328	319/11749	0.00823183	0.0725281	0.0586052	Gata2/Clec4e/Il1b/Flt3/Mmp8/Ccr7/Cyp4f18/S100a8/S100a9/Lgals3/Cd177/Fgr/Trpv4/Tnf/Fgfr1/Clec4n/Stx1a	17
BP	GO:0006875	cellular metal ion homeostasis	17/328	338/11749	0.0140445	0.102277	0.0826429	Vdr/Gata2/Fpr2/Il1b/Cxcr2/Lcn2/Fpr1/Ccr7/Cxcr4/Ccr1/Cxcl2/Cd24a/Ccr2/Trpv4/Ccl5/Ms4a1/Cd19	17
BP	GO:0030855	epithelial cell differentiation	17/328	338/11749	0.0140445	0.102277	0.0826429	Vdr/Rara/Il1b/Xdh/Mmp9/Anxa2/Anxa1/Vim/Cxcr4/Notch4/Serpine1/Tmod1/Plaur/Mycl/Tnf/Fgfr1/Hes1	17
MF	GO:0000987	proximal promoter sequence-specific DNA binding	17/328	343/11749	0.0160124	0.109649	0.0885999	Vdr/Zic3/Snai1/Gata2/Ifi205/Rara/Nfe2/Per1/Ciart/Jdp2/Nr1d1/E2f2/Mycl/Bhlhe40/Nr4a1/Hes1/Mxd1	17
BP	GO:0002009	morphogenesis of an epithelium	17/328	350/11749	0.0191205	0.124051	0.100238	Plet1/Vdr/Zic3/Lama5/Snai1/Rara/Cxcr2/Tacstd2/Cd44/Cxcr4/Mgp/Notch4/Tnf/Fgfr1/Hes1/Dlc1/Tbx6	17
BP	GO:0030003	cellular cation homeostasis	17/328	380/11749	0.037932	0.187341	0.151378	Vdr/Gata2/Fpr2/Il1b/Cxcr2/Lcn2/Fpr1/Ccr7/Cxcr4/Ccr1/Cxcl2/Cd24a/Ccr2/Trpv4/Ccl5/Ms4a1/Cd19	17
BP	GO:0006873	cellular ion homeostasis	17/328	387/11749	0.0437962	0.199506	0.161207	Vdr/Gata2/Fpr2/Il1b/Cxcr2/Lcn2/Fpr1/Ccr7/Cxcr4/Ccr1/Cxcl2/Cd24a/Ccr2/Trpv4/Ccl5/Ms4a1/Cd19	17
BP	GO:0055065	metal ion homeostasis	17/328	387/11749	0.0437962	0.199506	0.161207	Vdr/Gata2/Fpr2/Il1b/Cxcr2/Lcn2/Fpr1/Ccr7/Cxcr4/Ccr1/Cxcl2/Cd24a/Ccr2/Trpv4/Ccl5/Ms4a1/Cd19	17
BP	GO:0007507	heart development	17/328	407/11749	0.0640853	0.24294	0.196304	Vcan/Zic3/Snai1/Rara/Pi16/Mmp9/Anxa2/Adam19/Sik1/Cxcr4/Pim1/Thbs1/Fgfr1/Hes1/Dlc1/Tbx6/Myo18b	17
BP	GO:0050769	positive regulation of neurogenesis	17/328	410/11749	0.0676052	0.25349	0.204828	Gata2/Fn1/Rara/Il1b/S100a9/Vim/Cxcr4/Palm/Cd24a/Ccr2/Shtn1/Tnf/Ccl5/Fgfr1/Iqgap1/Hes1/Duoxa1	17
BP	GO:0014070	response to organic cyclic compound	17/328	421/11749	0.0816241	0.283752	0.229281	Saa3/Vdr/Ddit4/Sell/Il1b/Anxa1/Per1/Klf9/Fas/Il1rn/Ppargc1b/Pim1/Sult1a1/Tnf/Ccl5/Cdkn2d/Ly6d	17
BP	GO:0055080	cation homeostasis	17/328	435/11749	0.102054	0.329558	0.266294	Vdr/Gata2/Fpr2/Il1b/Cxcr2/Lcn2/Fpr1/Ccr7/Cxcr4/Ccr1/Cxcl2/Cd24a/Ccr2/Trpv4/Ccl5/Ms4a1/Cd19	17
BP	GO:0098771	inorganic ion homeostasis	17/328	443/11749	0.115047	0.356758	0.288273	Vdr/Gata2/Fpr2/Il1b/Cxcr2/Lcn2/Fpr1/Ccr7/Cxcr4/Ccr1/Cxcl2/Cd24a/Ccr2/Trpv4/Ccl5/Ms4a1/Cd19	17
BP	GO:0050921	positive regulation of chemotaxis	16/328	99/11749	1.30983e-08	2.07729e-06	1.67852e-06	Tnfsf14/Fpr2/Fn1/Sell/Il1b/Cxcr2/Ccr7/Cxcr4/Ccr1/Serpine1/Ccr2/Trpv4/Thbs1/Pla2g7/Ccl5/Fgfr1	16
BP	GO:0002687	positive regulation of leukocyte migration	16/328	105/11749	3.11659e-08	4.30492e-06	3.47852e-06	Tnfsf14/Fpr2/Sell/Il1b/Cxcr2/Mmp9/Adam8/Ccr7/Lgals3/Ccr1/Serpine1/Ccr2/Trpv4/Thbs1/Pla2g7/Ccl5	16
MF	GO:0050839	cell adhesion molecule binding	16/328	159/11749	9.29335e-06	0.000452206	0.000365398	Vwf/Lama5/Pkp3/Fn1/Sell/Itgb7/Il1b/Tacstd2/Adam8/Fxyd5/Cd177/Itgal/Shtn1/Thbs1/Ndrg1/Fgfr1	16
BP	GO:0050663	cytokine secretion	16/328	171/11749	2.32726e-05	0.000897778	0.000725435	Il1r2/Arg2/Fn1/Clec4e/Il1b/Trem1/Anxa1/Flt3/Mmp8/Ccr7/Trem3/Cd200/Fgr/Trpv4/Tnf/Clec4n	16
CC	GO:0030141	secretory granule	16/328	197/11749	0.00012839	0.0035699	0.0028846	Slc2a4/Vwf/Prtn3/Il1b/Adam8/Napsa/Itga1/Slc2a3/Cd177/Serpine1/Fas/Flot2/Thbs1/Tnf/Cfp/Stx1a	16
BP	GO:0045861	negative regulation of proteolysis	16/328	207/11749	0.000227404	0.00535023	0.00432317	Stfa1/Serpinb10/Il1r2/Pi16/Ctla2a/Slpi/Mmp9/Cd44/Ecm1/Serpine1/Plaur/Bcl2a1d/Thbs1/Nr4a1/Cdkn2d/Sorl1	16
BP	GO:0045765	regulation of angiogenesis	16/328	221/11749	0.000473676	0.00911032	0.00736144	Lrg1/Gata2/Mmrn2/Il1b/Cxcr2/Mmp9/Anxa1/Cxcr4/Lgals3/Notch4/Ecm1/Serpine1/E2f2/Ccr2/Thbs1/Ccl5	16
BP	GO:0019216	regulation of lipid metabolic process	16/328	238/11749	0.0010538	0.0165896	0.0134049	Vdr/Snai1/Fpr2/Angptl4/Il1b/Anxa1/Sik1/Dgat2/Apod/Pik3ip1/Lsr/Fgr/Nr1d1/Tnf/Sorl1/Cd19	16
BP	GO:0019932	second-messenger-mediated signaling	16/328	238/11749	0.0010538	0.0165896	0.0134049	Bst1/Adgrg3/Fpr2/Cxcr2/Adgre5/Rasd1/Adcy4/Ccr7/Cxcr4/Ccr1/Cd24a/Tbc1d10c/Ccr2/Itgal/Thbs1/Tnf	16
BP	GO:0002764	immune response-regulating signaling pathway	16/328	252/11749	0.00190658	0.0261666	0.0211435	Cd300lf/Clec4d/Fpr2/Clec4e/Bmx/Fpr1/Ccr7/Lgals3/Klrk1/Sh2d1b1/Nr1d1/Bcl2a1d/Tnf/Cd79a/Ms4a1/Cd19	16
BP	GO:0006874	cellular calcium ion homeostasis	16/328	265/11749	0.00315542	0.0370178	0.0299116	Vdr/Gata2/Fpr2/Il1b/Cxcr2/Fpr1/Ccr7/Cxcr4/Ccr1/Cxcl2/Cd24a/Ccr2/Trpv4/Ccl5/Ms4a1/Cd19	16
BP	GO:0055074	calcium ion homeostasis	16/328	273/11749	0.00421576	0.0452428	0.0365577	Vdr/Gata2/Fpr2/Il1b/Cxcr2/Fpr1/Ccr7/Cxcr4/Ccr1/Cxcl2/Cd24a/Ccr2/Trpv4/Ccl5/Ms4a1/Cd19	16
BP	GO:0048732	gland development	16/328	283/11749	0.00593512	0.0580233	0.0468847	Vdr/Zic3/Vwf/Lama5/Gata2/Hp/Rara/Xdh/Anxa1/Cd44/Notch4/Lsr/Plaur/Tnf/Fgfr1/Hes1	16
BP	GO:0044403	symbiont process	16/328	284/11749	0.00613447	0.0591699	0.0478113	Fn1/Ifitm1/Slpi/Trem1/Mmp9/Anxa2/Ifitm6/Pglyrp1/Cxcr4/Trem3/Zbp1/Ifitm2/Ifitm3/Tnf/Ccl5/Gsn	16
BP	GO:0072503	cellular divalent inorganic cation homeostasis	16/328	284/11749	0.00613447	0.0591699	0.0478113	Vdr/Gata2/Fpr2/Il1b/Cxcr2/Fpr1/Ccr7/Cxcr4/Ccr1/Cxcl2/Cd24a/Ccr2/Trpv4/Ccl5/Ms4a1/Cd19	16
BP	GO:0072507	divalent inorganic cation homeostasis	16/328	300/11749	0.0101297	0.0829359	0.067015	Vdr/Gata2/Fpr2/Il1b/Cxcr2/Fpr1/Ccr7/Cxcr4/Ccr1/Cxcl2/Cd24a/Ccr2/Trpv4/Ccl5/Ms4a1/Cd19	16
BP	GO:0009611	response to wounding	16/328	313/11749	0.0147035	0.104585	0.0845086	Plet1/F10/Vwf/Fn1/Anxa2/Anxa1/Cd44/S100a9/Cxcr4/Serpine1/Cd24a/Ccr2/Thbs1/2810403D21Rik/F13a1/Procr	16
BP	GO:0071900	regulation of protein serine/threonine kinase activity	16/328	319/11749	0.0172937	0.114716	0.0926948	Il1b/Adam8/Itga1/Ccr7/Il1rn/Gadd45a/Pim1/Cd24a/Thbs1/Tnf/Cdkn2d/Fgfr1/Iqgap1/Gadd45b/Sorl1/Magi3	16
BP	GO:0006820	anion transport	16/328	330/11749	0.0229407	0.138161	0.111638	Slco4c1/Slc10a6/Slc52a3/Arg2/Il1b/Anxa1/Atp8b4/Cyp4f18/Slc2a3/Emb/Il1rn/Slc25a24/Thbs1/Tnf/Fgfr1/Sfxn4	16
BP	GO:0050708	regulation of protein secretion	16/328	331/11749	0.0235161	0.141031	0.113957	Il1r2/Arg2/Fn1/Clec4e/Il1b/Anxa1/Flt3/Mmp8/Ccr7/Cd200/Fgr/Nr1d1/Trpv4/Tnf/Ccl5/Clec4n	16
MF	GO:0048037	cofactor binding	16/328	359/11749	0.0444411	0.200735	0.162201	Cyp2s1/Gnmt/Soat2/Xdh/Hdc/Mgst1/Lcn2/Mocos/Cyp4f18/Gsr/Dna2/Nr1d1/Atat1/Suv39h2/Alb/Pnpla3	16
BP	GO:0007169	transmembrane receptor protein tyrosine kinase signaling pathway	16/328	381/11749	0.0683491	0.25494	0.206	Ddit4/Mmrn2/Igfbp6/Ptprr/Il1b/Xdh/Mmp9/Flt3/Itga1/Apod/Plaur/Fgr/Thbs1/Fgfr1/Iqgap1/Sorl1	16
BP	GO:0010563	negative regulation of phosphorus metabolic process	16/328	421/11749	0.13109	0.390353	0.315418	Ddit4/Ptprr/Il1b/Xdh/Slfn1/Per1/Pik3ip1/Sh2d1b1/Gadd45a/Tbc1d10c/Ier3/Tnf/Cdkn2d/Iqgap1/Gadd45b/Sorl1	16
BP	GO:0045936	negative regulation of phosphate metabolic process	16/328	421/11749	0.13109	0.390353	0.315418	Ddit4/Ptprr/Il1b/Xdh/Slfn1/Per1/Pik3ip1/Sh2d1b1/Gadd45a/Tbc1d10c/Ier3/Tnf/Cdkn2d/Iqgap1/Gadd45b/Sorl1	16
BP	GO:0061061	muscle structure development	16/328	440/11749	0.169747	0.459074	0.370947	Tnfsf14/Lama5/Ccl17/Rara/Pi16/Sik1/Il1f9/Tmod1/Pim1/Flot2/Tnf/Nr4a1/Fgfr1/Hes1/Myo18b/Fbxo40	16
BP	GO:0030001	metal ion transport	16/328	468/11749	0.236097	0.566352	0.457632	Vdr/Slc10a6/Anxa2/Sik1/Per1/Cxcr4/Lgals3/Fxyd5/Ccr1/Serpine1/Trpv4/Ahnak/Ccl5/Hes1/Ms4a1/Cd19	16
BP	GO:0040008	regulation of growth	16/328	481/11749	0.270135	0.580336	0.468931	Plac8/Fn1/Pi16/Sh3bp4/Flt3/Cd44/Cirbp/Cxcr4/Serpine1/Pim1/Osgin1/Shtn1/Nedd9/Cdkn2d/Fgfr1/Sema6d	16
BP	GO:0002688	regulation of leukocyte chemotaxis	15/328	84/11749	9.1885e-09	1.63938e-06	1.32468e-06	Tnfsf14/Bst1/Fpr2/Sell/Il1b/Cxcr2/Ccr7/Ccr1/Serpine1/Ccr2/Trpv4/Thbs1/Pla2g7/Ccl5/Mmp28	15
BP	GO:0042742	defense response to bacterium	15/328	129/11749	2.97977e-06	0.000212656	0.000171833	Clec4d/Plac8/Arg2/Fpr2/Hp/Clec4e/Slpi/Trem1/Lcn2/Pglyrp1/Trem3/Klrk1/Serpine1/Fgr/Tnf	15
BP	GO:0002695	negative regulation of leukocyte activation	15/328	135/11749	5.26787e-06	0.000302281	0.000244253	Cd300lf/Arg2/Slfn1/Anxa1/Flt3/Cd44/Pglyrp1/Lgals3/Cd200/Fas/Nr1d1/Cd24a/Tbc1d10c/Ccr2/Fgl2	15
BP	GO:0050866	negative regulation of cell activation	15/328	150/11749	1.90633e-05	0.000800284	0.000646656	Cd300lf/Arg2/Slfn1/Anxa1/Flt3/Cd44/Pglyrp1/Lgals3/Cd200/Fas/Nr1d1/Cd24a/Tbc1d10c/Ccr2/Fgl2	15
BP	GO:0002699	positive regulation of immune effector process	15/328	164/11749	5.44747e-05	0.00178062	0.0014388	Gata2/Il18rap/Rara/Il1b/H2-Q10/Anxa1/Ccr7/Klrk1/Cd177/Sh2d1b1/Fgr/Cd24a/Tnfsf13/Ccr2/Tnf	15
MF	GO:0030246	carbohydrate binding	15/328	173/11749	0.000100309	0.00294416	0.00237898	Vcan/Chil3/Clec4d/Clec4e/Sell/Fcna/Slc2a3/Lgals3/Clec1b/Klrk1/Klra2/Galnt6/Cd24a/Clec4n/Cd209g	15
BP	GO:0022409	positive regulation of cell-cell adhesion	15/328	177/11749	0.000129693	0.00358288	0.00289508	Tnfsf14/Rara/Il1b/Anxa1/Adam19/Adam8/Cd44/Ccr7/Cd24a/Ccr2/Itgal/Flot2/Tnf/Ccl5/Hes1	15
BP	GO:0051251	positive regulation of lymphocyte activation	15/328	192/11749	0.000316654	0.00674584	0.00545087	Tnfsf14/Bst1/Rara/Il1b/Anxa1/Adam8/Ccr7/Cd24a/Tnfsf13/Ccr2/Itgal/Flot2/Ccl5/Il15ra/Hes1	15
BP	GO:0001818	negative regulation of cytokine production	15/328	195/11749	0.000373905	0.00762411	0.00616054	Il1r2/Arg2/Fn1/Rara/Anxa1/Flt3/Pglyrp1/Mmp8/Apod/Sh2d1b1/Cd200/Cd24a/Thbs1/Tnf/Fgfr1	15
BP	GO:0072593	reactive oxygen species metabolic process	15/328	213/11749	0.000939449	0.0150664	0.0121741	Ddit4/Arg2/Fpr2/Hp/Il1b/Xdh/Gpx3/Mmp8/Klrk1/Cd177/Gadd45a/Ier3/Thbs1/Tnf/Duoxa1	15
BP	GO:0031098	stress-activated protein kinase signaling cascade	15/328	219/11749	0.00124393	0.0188884	0.0152624	Ccdc88c/Il1b/Xdh/Mmp8/Ccr7/Il1f9/Per1/Lmnb1/Fas/Il1rn/Gadd45a/Trpv4/Tnf/Gadd45b/Magi3	15
BP	GO:0030100	regulation of endocytosis	15/328	230/11749	0.00201871	0.0271339	0.0219251	Slc2a4/Cd300lf/Gata2/Prtn3/Fpr2/Il1b/Anxa2/Ccr7/Lgals3/Cd177/Serpine1/Fgr/Sirpb1a/Tnf/Il15ra	15
BP	GO:0045088	regulation of innate immune response	15/328	230/11749	0.00201871	0.0271339	0.0219251	9830107B12Rik/Cd300lf/Fpr2/Ifi205/Il18rap/Clec4e/Adam8/Trem3/Klrk1/Zbp1/Sh2d1b1/Ccr1/Fgr/Nr1d1/Tnf	15
BP	GO:0010876	lipid localization	15/328	234/11749	0.00238538	0.0303092	0.0244909	Slc10a6/Soat2/Il1b/Abca6/Anxa2/Anxa1/Atp8b4/Cyp4f18/Dgat2/Apoc1/Apod/Thbs1/Msr1/Tnf/Sorl1	15
BP	GO:0015711	organic anion transport	15/328	259/11749	0.00613532	0.0591699	0.0478113	Slco4c1/Slc10a6/Slc52a3/Arg2/Il1b/Anxa1/Atp8b4/Cyp4f18/Slc2a3/Emb/Il1rn/Slc25a24/Thbs1/Tnf/Sfxn4	15
BP	GO:0030099	myeloid cell differentiation	15/328	294/11749	0.0181215	0.118649	0.0958722	Cd300lf/Gata2/Prtn3/Rara/Anxa2/Pilrb1/Adam8/Ccr7/Clec1b/Ccr1/Fas/Ppargc1b/Tspan2/Tnf/Ccl5	15
BP	GO:0007015	actin filament organization	15/328	299/11749	0.0207514	0.129489	0.104632	Rhov/Rnd1/Tacstd2/Msrb1/Rac3/Tmod1/Ppargc1b/Trpv4/Rnd3/S100a10/Shtn1/Nedd9/Pstpip1/Gsn/Dlc1	15
CC	GO:0031252	cell leading edge	15/328	303/11749	0.0230561	0.13866	0.112042	S100a6/Anxa2/Cd44/Bmx/Vim/Cxcr4/Palm/Fgr/Trpv4/Shtn1/Flot2/Iqgap1/Gsn/Dlc1/Duoxa1	15
BP	GO:1901615	organic hydroxy compound metabolic process	15/328	306/11749	0.0249073	0.147515	0.119197	Vdr/Snai1/Soat2/Il1b/Hdc/Cyp4f18/Dgat2/Apoc1/Impa2/Nr1d1/Sult1a1/Tnf/Fgfr1/Sorl1/Duoxa1	15
BP	GO:0045860	positive regulation of protein kinase activity	15/328	327/11749	0.0411126	0.196087	0.158445	Il1b/Adam8/Itga1/Ccr7/Il1rn/Gadd45a/Pim1/Cd24a/Thbs1/Nedd9/Tnf/Fgfr1/Iqgap1/Gadd45b/Magi3	15
MF	GO:0000978	RNA polymerase II proximal promoter sequence-specific DNA binding	15/328	333/11749	0.0468827	0.208682	0.168622	Vdr/Zic3/Snai1/Gata2/Ifi205/Rara/Per1/Ciart/Jdp2/Nr1d1/Mycl/Bhlhe40/Nr4a1/Hes1/Mxd1	15
MF	GO:0008233	peptidase activity	15/328	354/11749	0.0715225	0.260032	0.210114	F10/Asprv1/Dpep2/Prtn3/Cfb/Hp/Mmp9/Adam19/Adam8/Napsa/Mmp8/Ctse/Fgl2/Usp35/Mmp28	15
BP	GO:0010975	regulation of neuron projection development	15/328	444/11749	0.259572	0.57578	0.465249	Fn1/S100a9/Vim/Cxcr4/Palm/Cd24a/Trpv4/Shtn1/Fgfr1/Iqgap1/Il15ra/Hes1/Sema6d/Dleu2/Tbx6	15
BP	GO:0010466	negative regulation of peptidase activity	14/328	116/11749	4.10279e-06	0.000262211	0.000211875	Stfa1/Serpinb10/Pi16/Slpi/Mmp9/Cd44/Ecm1/Serpine1/Plaur/Bcl2a1d/Thbs1/Nr4a1/Cdkn2d/Sorl1	14
BP	GO:0045619	regulation of lymphocyte differentiation	14/328	134/11749	2.2033e-05	0.000869167	0.000702316	Rara/Ctla2a/Il1b/Anxa1/Adam8/Flt3/Cd44/Pglyrp1/Ccr7/Fas/Cd24a/Ccr2/Fgl2/Il15ra	14
BP	GO:0071222	cellular response to lipopolysaccharide	14/328	135/11749	2.39728e-05	0.000916532	0.000740588	Rara/Il1b/Cd300lb/Il1f9/Vim/Klrk1/Serpine1/Il1rn/Cxcl2/Nr1d1/Fcgr4/Tnf/Cmpk2/Ccl5	14
BP	GO:0002285	lymphocyte activation involved in immune response	14/328	136/11749	2.60612e-05	0.000987559	0.000797981	Clec4d/Clec4e/Rara/Anxa1/Stx11/Pglyrp1/Ccr7/Lgals3/Tnfsf13/Ccr2/Itgal/Fgl2/Gapt/Cd19	14
BP	GO:0071219	cellular response to molecule of bacterial origin	14/328	142/11749	4.22891e-05	0.00146754	0.00118582	Rara/Il1b/Cd300lb/Il1f9/Vim/Klrk1/Serpine1/Il1rn/Cxcl2/Nr1d1/Fcgr4/Tnf/Cmpk2/Ccl5	14
BP	GO:0050707	regulation of cytokine secretion	14/328	149/11749	7.18616e-05	0.00223622	0.00180694	Il1r2/Arg2/Fn1/Clec4e/Il1b/Anxa1/Flt3/Mmp8/Ccr7/Cd200/Fgr/Trpv4/Tnf/Clec4n	14
BP	GO:1903039	positive regulation of leukocyte cell-cell adhesion	14/328	150/11749	7.72967e-05	0.00236418	0.00191033	Tnfsf14/Rara/Il1b/Anxa1/Adam8/Cd44/Ccr7/Cd24a/Ccr2/Itgal/Flot2/Tnf/Ccl5/Hes1	14
MF	GO:0005126	cytokine receptor binding	14/328	156/11749	0.000118058	0.00332581	0.00268737	Tnfsf14/Lrg1/Ccl22/Cd300lf/Ccl17/Il1b/Cd44/Il1f9/Ecm1/Il1rn/Cxcl2/Tnfsf13/Tnf/Ccl5	14
BP	GO:0043281	regulation of cysteine-type endopeptidase activity involved in apoptotic process	14/328	159/11749	0.000144659	0.00382363	0.00308962	Xdh/Mmp9/Cd44/S100a8/S100a9/Fas/Plaur/Bcl2a1d/Thbs1/Tnf/Nr4a1/Cdkn2d/Gsn/Dlc1	14
BP	GO:0071216	cellular response to biotic stimulus	14/328	161/11749	0.000165146	0.00431192	0.00348418	Rara/Il1b/Cd300lb/Il1f9/Vim/Klrk1/Serpine1/Il1rn/Cxcl2/Nr1d1/Fcgr4/Tnf/Cmpk2/Ccl5	14
BP	GO:0031348	negative regulation of defense response	14/328	163/11749	0.000188094	0.00468266	0.00378375	Il1r2/Arg2/Fpr2/Ctla2a/Cd44/Pglyrp1/Apod/Sh2d1b1/Ccr1/Cd200/Nr1d1/Cd24a/Ier3/Fgl2	14
BP	GO:0010810	regulation of cell-substrate adhesion	14/328	164/11749	0.000200565	0.00485209	0.00392065	Plet1/Bst1/Mmrn2/Fn1/Tacstd2/Net1/Rac3/Apod/Serpine1/S100a10/Thbs1/Nedd9/Iqgap1/Dlc1	14
BP	GO:0007204	positive regulation of cytosolic calcium ion concentration	14/328	172/11749	0.000328666	0.00696706	0.00562962	Gata2/Fpr2/Il1b/Cxcr2/Fpr1/Ccr7/Cxcr4/Ccr1/Cxcl2/Cd24a/Ccr2/Trpv4/Ms4a1/Cd19	14
BP	GO:0032872	regulation of stress-activated MAPK cascade	14/328	174/11749	0.000369923	0.00757901	0.00612409	Il1b/Xdh/Mmp8/Ccr7/Il1f9/Per1/Lmnb1/Fas/Il1rn/Gadd45a/Trpv4/Tnf/Gadd45b/Magi3	14
BP	GO:0070302	regulation of stress-activated protein kinase signaling cascade	14/328	176/11749	0.000415533	0.00839299	0.00678182	Il1b/Xdh/Mmp8/Ccr7/Il1f9/Per1/Lmnb1/Fas/Il1rn/Gadd45a/Trpv4/Tnf/Gadd45b/Magi3	14
BP	GO:2000116	regulation of cysteine-type endopeptidase activity	14/328	176/11749	0.000415533	0.00839299	0.00678182	Xdh/Mmp9/Cd44/S100a8/S100a9/Fas/Plaur/Bcl2a1d/Thbs1/Tnf/Nr4a1/Cdkn2d/Gsn/Dlc1	14
BP	GO:0002449	lymphocyte mediated immunity	14/328	184/11749	0.000649155	0.0113921	0.00920523	Il18rap/Il1b/H2-Q10/Stx11/Klrk1/Sh2d1b1/Fas/Cd24a/Tnfsf13/Ccr2/Fgl2/Gapt/Tnf/Cd19	14
BP	GO:0051403	stress-activated MAPK cascade	14/328	192/11749	0.000985813	0.0156924	0.01268	Il1b/Xdh/Mmp8/Ccr7/Il1f9/Per1/Lmnb1/Fas/Il1rn/Gadd45a/Trpv4/Tnf/Gadd45b/Magi3	14
BP	GO:0051480	regulation of cytosolic calcium ion concentration	14/328	194/11749	0.00108984	0.0169697	0.0137121	Gata2/Fpr2/Il1b/Cxcr2/Fpr1/Ccr7/Cxcr4/Ccr1/Cxcl2/Cd24a/Ccr2/Trpv4/Ms4a1/Cd19	14
BP	GO:0030217	T cell differentiation	14/328	197/11749	0.00126307	0.0191112	0.0154425	Clec4d/Clec4e/Rara/Ctla2a/Il1b/Anxa1/Adam8/Flt3/Cd44/Ccr7/Fas/Ccr2/Bcl2a1d/Fgl2	14
MF	GO:0004857	enzyme inhibitor activity	14/328	204/11749	0.00175863	0.0245291	0.0198203	Stfa1/Stfa2l1/Tnfsf14/Serpinb10/Angptl4/Pi16/Slpi/Anxa2/Anxa1/Wfdc17/Wfdc21/Serpine1/Bcl2a1d/Cdkn2d	14
BP	GO:0002460	adaptive immune response based on somatic recombination of immune receptors built from immunoglobulin superfamily domains	14/328	205/11749	0.0018411	0.0254309	0.0205491	Il18rap/Il1b/H2-Q10/Anxa1/Stx11/Ccr7/Fas/Cd24a/Tnfsf13/Ccr2/Fgl2/Gapt/Tnf/Cd19	14
BP	GO:0071902	positive regulation of protein serine/threonine kinase activity	14/328	206/11749	0.00192676	0.0263591	0.021299	Il1b/Adam8/Itga1/Ccr7/Il1rn/Gadd45a/Pim1/Cd24a/Thbs1/Tnf/Fgfr1/Iqgap1/Gadd45b/Magi3	14
BP	GO:0070372	regulation of ERK1 and ERK2 cascade	14/328	213/11749	0.00262379	0.0322847	0.0260871	Ccl22/Ccl17/Fpr2/Fn1/Rara/Ptprr/Il1b/Flt3/Cd44/Glipr2/Ccr1/Tbc1d10c/Trpv4/Ccl5	14
BP	GO:0043405	regulation of MAP kinase activity	14/328	215/11749	0.00285728	0.0346596	0.0280062	Il1b/Adam8/Itga1/Ccr7/Il1rn/Gadd45a/Cd24a/Thbs1/Tnf/Fgfr1/Iqgap1/Gadd45b/Sorl1/Magi3	14
BP	GO:0042060	wound healing	14/328	227/11749	0.00464328	0.0480255	0.0388062	Plet1/F10/Vwf/Fn1/Anxa2/Anxa1/Cd44/S100a9/Cxcr4/Serpine1/Ccr2/Thbs1/F13a1/Procr	14
BP	GO:0070371	ERK1 and ERK2 cascade	14/328	227/11749	0.00464328	0.0480255	0.0388062	Ccl22/Ccl17/Fpr2/Fn1/Rara/Ptprr/Il1b/Flt3/Cd44/Glipr2/Ccr1/Tbc1d10c/Trpv4/Ccl5	14
BP	GO:0002757	immune response-activating signal transduction	14/328	243/11749	0.0083295	0.073088	0.0590575	Cd300lf/Fpr2/Clec4e/Bmx/Fpr1/Ccr7/Lgals3/Klrk1/Nr1d1/Bcl2a1d/Tnf/Cd79a/Ms4a1/Cd19	14
BP	GO:0050678	regulation of epithelial cell proliferation	14/328	244/11749	0.00862046	0.0750261	0.0606236	Vdr/Lrg1/Gata2/Xdh/Tacstd2/Ecm1/Klf9/Nr1d1/Thbs1/Tnf/Nr4a1/Ccl5/Fgfr1/Hes1	14
BP	GO:0060562	epithelial tube morphogenesis	14/328	250/11749	0.0105392	0.0848576	0.0685678	Vdr/Zic3/Lama5/Rara/Cxcr2/Tacstd2/Cd44/Cxcr4/Mgp/Notch4/Tnf/Hes1/Dlc1/Tbx6	14
BP	GO:0010721	negative regulation of cell development	14/328	257/11749	0.0131843	0.0973677	0.0786763	Pi16/Il1b/Tacstd2/Vim/Fas/Nr1d1/Cd24a/Trpv4/Il15ra/Hes1/Sorl1/Sema6d/Dleu2/Tbx6	14
BP	GO:0043900	regulation of multi-organism process	14/328	286/11749	0.0299327	0.1622	0.131063	Arg2/Ifitm1/Slpi/Il1b/Anxa2/Ifitm6/Pglyrp1/Cxcr4/Ifitm2/Ifitm3/Fgl2/Tnf/Ccl5/Gsn	14
BP	GO:0050673	epithelial cell proliferation	14/328	287/11749	0.0307047	0.164966	0.133298	Vdr/Lrg1/Gata2/Xdh/Tacstd2/Ecm1/Klf9/Nr1d1/Thbs1/Tnf/Nr4a1/Ccl5/Fgfr1/Hes1	14
BP	GO:0001501	skeletal system development	14/328	299/11749	0.0411366	0.196087	0.158445	Vcan/Vdr/Snai1/Rara/Mmp9/Anxa2/Lgals3/Mgp/Ecm1/Ppargc1b/Fgr/Trpv4/Thbs1/Fgfr1	14
BP	GO:1903532	positive regulation of secretion by cell	14/328	301/11749	0.0430938	0.197991	0.159983	Gata2/Clec4e/Il1b/Flt3/Mmp8/Ccr7/Lgals3/Cd177/Fgr/Trpv4/Tnf/Fgfr1/Clec4n/Stx1a	14
BP	GO:0010817	regulation of hormone levels	14/328	303/11749	0.0451159	0.203568	0.16449	Vdr/Cyp2s1/Il1b/Anxa1/Dhrs9/Il1rn/Nr1d1/Trpv4/Sult1a1/Tnf/Ccl5/Fgfr1/Stx1a/Duoxa1	14
BP	GO:0006979	response to oxidative stress	14/328	320/11749	0.0650458	0.245614	0.198464	Hp/Mmp9/Anxa1/Gpx3/Mgst1/Lcn2/Net1/Ccr7/Gsr/Apod/Ppargc1b/Slc25a24/Thbs1/Tnf	14
MF	GO:0070011	peptidase activity, acting on L-amino acid peptides	14/328	336/11749	0.0885305	0.296485	0.23957	F10/Asprv1/Dpep2/Prtn3/Cfb/Hp/Mmp9/Adam19/Adam8/Napsa/Mmp8/Ctse/Usp35/Mmp28	14
BP	GO:0042326	negative regulation of phosphorylation	14/328	349/11749	0.111119	0.34807	0.281252	Ddit4/Ptprr/Il1b/Xdh/Slfn1/Per1/Pik3ip1/Sh2d1b1/Gadd45a/Tbc1d10c/Ier3/Cdkn2d/Gadd45b/Sorl1	14
BP	GO:0051186	cofactor metabolic process	14/328	370/11749	0.154211	0.433572	0.35034	Gnmt/Ddit4/Hp/Vnn3/Gpx3/Mgst1/Mocos/Cyp4f18/Gsr/Dgat2/Aldh1l2/Ier3/Qprt/Duoxa1	14
BP	GO:0051493	regulation of cytoskeleton organization	14/328	423/11749	0.294328	0.596175	0.481729	Rhov/Bst1/Gda/Rnd1/Tacstd2/Rac3/Tmod1/Fgr/Trpv4/Rnd3/S100a10/Gsn/Dlc1/Gen1	14
CC	GO:0099513	polymeric cytoskeletal fiber	14/328	465/11749	0.424769	0.680331	0.549731	Anxa1/Tppp3/Vim/Rac3/Lmnb1/Tmod1/Trpv4/Shtn1/Ndrg1/Pstpip1/Iqgap1/Atat1/Dlc1/Myo18b	14
BP	GO:0044283	small molecule biosynthetic process	14/328	471/11749	0.443826	0.690572	0.558006	Vdr/Entpd3/Noxred1/Gnmt/Ddit4/Snai1/Il1b/Anxa1/Dhrs9/Sik1/Dgat2/Nr1d1/Ier3/Tnf	14
BP	GO:0071674	mononuclear cell migration	13/328	62/11749	1.19618e-08	1.97002e-06	1.59184e-06	Ccl22/Ccl17/Fpr2/Anxa1/Ccr7/Lgals3/Ccr1/Serpine1/Ccr2/Trpv4/Thbs1/Pla2g7/Ccl5	13
BP	GO:0002690	positive regulation of leukocyte chemotaxis	13/328	66/11749	2.66227e-08	3.93098e-06	3.17636e-06	Tnfsf14/Fpr2/Sell/Il1b/Cxcr2/Ccr7/Ccr1/Serpine1/Ccr2/Trpv4/Thbs1/Pla2g7/Ccl5	13
BP	GO:0045766	positive regulation of angiogenesis	13/328	129/11749	6.31233e-05	0.00198746	0.00160593	Lrg1/Gata2/Il1b/Cxcr2/Mmp9/Anxa1/Cxcr4/Lgals3/Notch4/Ecm1/Serpine1/Thbs1/Ccl5	13
BP	GO:0002768	immune response-regulating cell surface receptor signaling pathway	13/328	143/11749	0.000180893	0.00455638	0.0036817	Clec4d/Fpr2/Clec4e/Bmx/Fpr1/Ccr7/Lgals3/Klrk1/Sh2d1b1/Bcl2a1d/Cd79a/Ms4a1/Cd19	13
BP	GO:1904018	positive regulation of vasculature development	13/328	144/11749	0.000193943	0.00471855	0.00381275	Lrg1/Gata2/Il1b/Cxcr2/Mmp9/Anxa1/Cxcr4/Lgals3/Notch4/Ecm1/Serpine1/Thbs1/Ccl5	13
BP	GO:0007160	cell-matrix adhesion	13/328	148/11749	0.000254549	0.00564757	0.00456343	Plet1/Bst1/Fn1/Itgb7/Adam8/Itga1/Apod/Serpine1/Itgal/S100a10/Thbs1/Iqgap1/Dlc1	13
BP	GO:0042098	T cell proliferation	13/328	148/11749	0.000254549	0.00564757	0.00456343	Arg2/Il1b/Slfn1/Anxa1/Cd44/Ccr7/Cxcr4/Lgals3/Cd24a/Ccr2/Itgal/Ccl5/Hes1	13
BP	GO:0043406	positive regulation of MAP kinase activity	13/328	158/11749	0.000480834	0.00911032	0.00736144	Il1b/Adam8/Itga1/Ccr7/Il1rn/Gadd45a/Cd24a/Thbs1/Tnf/Fgfr1/Iqgap1/Gadd45b/Magi3	13
BP	GO:0050670	regulation of lymphocyte proliferation	13/328	159/11749	0.000510768	0.00955069	0.00771728	Bst1/Arg2/Il1b/Slfn1/Anxa1/Cd44/Ccr7/Lgals3/Cd24a/Ccr2/Itgal/Ccl5/Hes1	13
BP	GO:0002573	myeloid leukocyte differentiation	13/328	161/11749	0.00057539	0.0104399	0.0084358	Cd300lf/Gata2/Prtn3/Rara/Anxa2/Pilrb1/Adam8/Ccr7/Ccr1/Ppargc1b/Tspan2/Tnf/Ccl5	13
BP	GO:0032944	regulation of mononuclear cell proliferation	13/328	161/11749	0.00057539	0.0104399	0.0084358	Bst1/Arg2/Il1b/Slfn1/Anxa1/Cd44/Ccr7/Lgals3/Cd24a/Ccr2/Itgal/Ccl5/Hes1	13
BP	GO:2000377	regulation of reactive oxygen species metabolic process	13/328	162/11749	0.00061021	0.0108872	0.0087972	Arg2/Fpr2/Hp/Il1b/Xdh/Mmp8/Klrk1/Cd177/Gadd45a/Ier3/Thbs1/Tnf/Duoxa1	13
BP	GO:0070663	regulation of leukocyte proliferation	13/328	168/11749	0.000858689	0.01403	0.0113367	Bst1/Arg2/Il1b/Slfn1/Anxa1/Cd44/Ccr7/Lgals3/Cd24a/Ccr2/Itgal/Ccl5/Hes1	13
BP	GO:0030336	negative regulation of cell migration	13/328	186/11749	0.0021618	0.0286397	0.0231419	Robo4/Mmrn2/Ptprr/Tacstd2/Apod/Serpine1/Cd200/Fas/Il1rn/Thbs1/Sema6d/Dlc1/Mmp28	13
BP	GO:0034330	cell junction organization	13/328	190/11749	0.00260547	0.0321517	0.0259797	Pkp3/Snai1/Prtn3/Fn1/Apod/Lsr/Cd177/Esam/Trpv4/S100a10/Tnf/Iqgap1/Dlc1	13
BP	GO:2000146	negative regulation of cell motility	13/328	195/11749	0.0032623	0.0380631	0.0307563	Robo4/Mmrn2/Ptprr/Tacstd2/Apod/Serpine1/Cd200/Fas/Il1rn/Thbs1/Sema6d/Dlc1/Mmp28	13
BP	GO:0006869	lipid transport	13/328	204/11749	0.00478137	0.0490979	0.0396727	Slc10a6/Soat2/Il1b/Abca6/Anxa2/Anxa1/Atp8b4/Cyp4f18/Apoc1/Apod/Thbs1/Msr1/Sorl1	13
BP	GO:0051271	negative regulation of cellular component movement	13/328	215/11749	0.00736072	0.0672743	0.0543599	Robo4/Mmrn2/Ptprr/Tacstd2/Apod/Serpine1/Cd200/Fas/Il1rn/Thbs1/Sema6d/Dlc1/Mmp28	13
BP	GO:0001655	urogenital system development	13/328	218/11749	0.00822762	0.0725281	0.0586052	Vcan/Lama5/Gata2/Arg2/Rara/Cxcr2/Mmp9/Tacstd2/Anxa1/Cd44/Plaur/Fgfr1/Hes1	13
MF	GO:0004175	endopeptidase activity	13/328	220/11749	0.00884891	0.0763932	0.0617283	F10/Asprv1/Prtn3/Cfb/Hp/Mmp9/Adam19/Adam8/Napsa/Mmp8/Ctse/Usp35/Mmp28	13
BP	GO:0040013	negative regulation of locomotion	13/328	228/11749	0.011711	0.0903539	0.073009	Robo4/Mmrn2/Ptprr/Tacstd2/Apod/Serpine1/Cd200/Fas/Il1rn/Thbs1/Sema6d/Dlc1/Mmp28	13
BP	GO:0097193	intrinsic apoptotic signaling pathway	13/328	238/11749	0.0162427	0.110399	0.0892057	Ddit4/Snai1/Mmp9/Crip1/Cd44/S100a8/S100a9/Plaur/E2f2/Bcl2a1d/Ier3/Tnf/Cdkn2d	13
BP	GO:0051961	negative regulation of nervous system development	13/328	245/11749	0.0201343	0.127349	0.102902	Il1b/Vim/Fas/Nr1d1/Cd24a/Trpv4/Tnf/Il15ra/Hes1/Sorl1/Sema6d/Dleu2/Tbx6	13
BP	GO:0010959	regulation of metal ion transport	13/328	258/11749	0.0291628	0.1622	0.131063	Vdr/Anxa2/Sik1/Per1/Cxcr4/Lgals3/Fxyd5/Ccr1/Serpine1/Ahnak/Ccl5/Hes1/Cd19	13
BP	GO:0009991	response to extracellular stimulus	13/328	261/11749	0.0316101	0.165875	0.134033	Vdr/Angptl4/Sell/Il1b/Mmp9/Sik1/Fas/Pim1/Trpv4/Cdkn2d/Sorl1/Alb/Pnpla3	13
BP	GO:0051090	regulation of DNA-binding transcription factor activity	13/328	303/11749	0.0827513	0.285069	0.230345	Adgrg3/Il18rap/Il1b/Adam8/Sik1/Cd200/Rwdd3/Ppargc1b/Pim1/Flot2/Bhlhe40/Tnf/Tbx6	13
CC	GO:0099568	cytoplasmic region	13/328	332/11749	0.138419	0.402111	0.324919	Rhov/Rnd1/Anxa2/Cytip/Tmod1/Tnfaip2/Trpv4/Rnd3/Flot2/Pstpip1/Gsn/Dlc1/Rpgrip1	13
BP	GO:0071363	cellular response to growth factor stimulus	13/328	389/11749	0.292131	0.592536	0.478789	Lrg1/Ddit4/Mmrn2/Xdh/Anxa1/Cd44/Serpine1/Thbs1/Nr4a1/Fgfr1/Iqgap1/Hes1/Sorl1	13
BP	GO:0044089	positive regulation of cellular component biogenesis	13/328	399/11749	0.323492	0.609823	0.492757	Gda/Adgre5/Ccr7/Tppp3/Rac3/Palm/Fas/Cd24a/S100a10/Tnf/Iqgap1/Gsn/Atat1	13
BP	GO:0070848	response to growth factor	13/328	402/11749	0.333059	0.617919	0.499299	Lrg1/Ddit4/Mmrn2/Xdh/Anxa1/Cd44/Serpine1/Thbs1/Nr4a1/Fgfr1/Iqgap1/Hes1/Sorl1	13
BP	GO:0003006	developmental process involved in reproduction	13/328	405/11749	0.342688	0.625519	0.50544	Vdr/Vwf/Snai1/Gata2/Rara/Il1b/Anxa1/Cd44/Nfe2/Cxcr4/Serpine1/Plaur/Hes1	13
BP	GO:0010638	positive regulation of organelle organization	13/328	483/11749	0.594474	0.795046	0.642424	Gda/Il1b/Mmp9/Anxa2/Anxa1/Rac3/Fas/Plaur/Jdp2/Trpv4/S100a10/Tnf/Gsn	13
CC	GO:0031225	anchored component of membrane	12/328	86/11749	4.3923e-06	0.000272577	0.000220252	Plet1/Dpep2/Bst1/Vnn3/Ly6c2/Plaur/Art3/Ly6c1/Cd24a/Flot2/Ly6a/Ly6d	12
MF	GO:0019955	cytokine binding	12/328	93/11749	1.0047e-05	0.000462594	0.000373792	Ackr1/Osmr/Il1r2/Cxcr2/Cd44/Ccr7/Cxcr4/Plp2/Ccr1/Il1rn/Ccr2/Thbs1	12
BP	GO:0050729	positive regulation of inflammatory response	12/328	103/11749	2.87354e-05	0.00107934	0.000872145	Il1b/Adam8/Mmp8/Ccr7/S100a8/S100a9/Serpine1/Cd24a/Ccr2/Trpv4/Tnf/Ccl5	12
BP	GO:0042129	regulation of T cell proliferation	12/328	119/11749	0.000119697	0.00334995	0.00270687	Arg2/Il1b/Slfn1/Anxa1/Cd44/Ccr7/Lgals3/Cd24a/Ccr2/Itgal/Ccl5/Hes1	12
BP	GO:0032874	positive regulation of stress-activated MAPK cascade	12/328	125/11749	0.000191416	0.00471825	0.00381251	Il1b/Xdh/Mmp8/Ccr7/Il1f9/Lmnb1/Il1rn/Gadd45a/Trpv4/Tnf/Gadd45b/Magi3	12
BP	GO:0070304	positive regulation of stress-activated protein kinase signaling cascade	12/328	126/11749	0.000206372	0.00496451	0.00401149	Il1b/Xdh/Mmp8/Ccr7/Il1f9/Lmnb1/Il1rn/Gadd45a/Trpv4/Tnf/Gadd45b/Magi3	12
MF	GO:0004930	G protein-coupled receptor activity	12/328	134/11749	0.0003661	0.00753674	0.00608994	Ackr1/Adgrg3/Fpr2/Gpr141/Cxcr2/Adgre5/Ltb4r1/Fpr1/Ccr7/Cxcr4/Ccr1/Ccr2	12
BP	GO:0046328	regulation of JNK cascade	12/328	138/11749	0.000479023	0.00911032	0.00736144	Il1b/Mmp8/Ccr7/Il1f9/Per1/Lmnb1/Il1rn/Gadd45a/Trpv4/Tnf/Gadd45b/Magi3	12
BP	GO:0050870	positive regulation of T cell activation	12/328	138/11749	0.000479023	0.00911032	0.00736144	Tnfsf14/Rara/Il1b/Anxa1/Adam8/Ccr7/Cd24a/Ccr2/Itgal/Flot2/Ccl5/Hes1	12
BP	GO:0007254	JNK cascade	12/328	146/11749	0.000794226	0.0134955	0.0109049	Il1b/Mmp8/Ccr7/Il1f9/Per1/Lmnb1/Il1rn/Gadd45a/Trpv4/Tnf/Gadd45b/Magi3	12
MF	GO:1901681	sulfur compound binding	12/328	152/11749	0.00113105	0.0174844	0.014128	Gnmt/Crispld2/Fn1/Soat2/Mgst1/Gsr/Sult1a1/Thbs1/Ccl5/Fgfr1/Suv39h2/Pnpla3	12
BP	GO:1903708	positive regulation of hemopoiesis	12/328	155/11749	0.00133952	0.0194434	0.015711	Gata2/Rara/Il1b/Anxa1/Adam8/Ccr7/Ccr1/Ppargc1b/Ccr2/Tnf/Ccl5/Il15ra	12
BP	GO:0002703	regulation of leukocyte mediated immunity	12/328	160/11749	0.0017571	0.0245291	0.0198203	Gata2/Il18rap/Il1b/H2-Q10/Klrk1/Cd177/Sh2d1b1/Fgr/Cd24a/Tnfsf13/Ccr2/Tnf	12
BP	GO:0045444	fat cell differentiation	12/328	179/11749	0.00442562	0.0465615	0.0376232	Lrg1/Slc2a4/Gata2/Plac8/Wfdc21/Jdp2/Nr1d1/Trpv4/Tnf/Nr4a1/Hes1/Atat1	12
BP	GO:0008202	steroid metabolic process	12/328	180/11749	0.00462643	0.0480255	0.0388062	Vdr/Snai1/Soat2/Il1b/Dhrs9/Dgat2/Apoc1/Nr1d1/Sult1a1/Tnf/Fgfr1/Sorl1	12
BP	GO:0045089	positive regulation of innate immune response	12/328	185/11749	0.00574258	0.0565665	0.0457076	Cd300lf/Fpr2/Ifi205/Il18rap/Clec4e/Adam8/Trem3/Klrk1/Zbp1/Sh2d1b1/Nr1d1/Tnf	12
BP	GO:0009615	response to virus	12/328	209/11749	0.0143783	0.102784	0.0830532	Ddit4/Ifitm1/Il1b/Ifitm6/Lcn2/Flt3/Zbp1/Ifitm2/Ifitm3/Fgl2/Tnf/Ccl5	12
BP	GO:0010631	epithelial cell migration	12/328	209/11749	0.0143783	0.102784	0.0830532	Gata2/Mmrn2/Ptprr/Mmp9/Tacstd2/Anxa1/Adam8/Glipr2/Serpine1/Thbs1/Nr4a1/Fgfr1	12
BP	GO:0090130	tissue migration	12/328	209/11749	0.0143783	0.102784	0.0830532	Gata2/Mmrn2/Ptprr/Mmp9/Tacstd2/Anxa1/Adam8/Glipr2/Serpine1/Thbs1/Nr4a1/Fgfr1	12
BP	GO:0090132	epithelium migration	12/328	209/11749	0.0143783	0.102784	0.0830532	Gata2/Mmrn2/Ptprr/Mmp9/Tacstd2/Anxa1/Adam8/Glipr2/Serpine1/Thbs1/Nr4a1/Fgfr1	12
BP	GO:0018108	peptidyl-tyrosine phosphorylation	12/328	222/11749	0.0220124	0.135622	0.109587	Bst1/Cd44/Bmx/Sh2d1b1/Fgr/Cd24a/Nedd9/Tnf/Ccl5/Fgfr1/Iqgap1/Hes1	12
CC	GO:0005938	cell cortex	12/328	223/11749	0.0227042	0.137617	0.111199	Rhov/Rnd1/Anxa2/Cytip/Tmod1/Tnfaip2/Trpv4/Rnd3/Flot2/Pstpip1/Gsn/Dlc1	12
BP	GO:0018212	peptidyl-tyrosine modification	12/328	225/11749	0.0241357	0.14394	0.116309	Bst1/Cd44/Bmx/Sh2d1b1/Fgr/Cd24a/Nedd9/Tnf/Ccl5/Fgfr1/Iqgap1/Hes1	12
BP	GO:0050768	negative regulation of neurogenesis	12/328	225/11749	0.0241357	0.14394	0.116309	Il1b/Vim/Fas/Nr1d1/Cd24a/Trpv4/Il15ra/Hes1/Sorl1/Sema6d/Dleu2/Tbx6	12
BP	GO:0016032	viral process	12/328	238/11749	0.0351011	0.180164	0.145579	Ifitm1/Slpi/Mmp9/Anxa2/Ifitm6/Cxcr4/Zbp1/Ifitm2/Ifitm3/Tnf/Ccl5/Gsn	12
MF	GO:0033218	amide binding	12/328	240/11749	0.0370591	0.183453	0.148237	Gnmt/Cd300lf/Fpr2/Soat2/H2-Q10/Crip1/Mgst1/Gsr/Msr1/Sorl1/Gprasp2/Pnpla3	12
BP	GO:0031667	response to nutrient levels	12/328	241/11749	0.0380666	0.187358	0.151391	Vdr/Angptl4/Sell/Il1b/Sik1/Fas/Pim1/Trpv4/Cdkn2d/Sorl1/Alb/Pnpla3	12
BP	GO:0043087	regulation of GTPase activity	12/328	241/11749	0.0380666	0.187358	0.151391	Ccl22/Ccl17/Prtn3/Sh3bp4/Net1/Ccr7/Rasgrp2/Tbc1d10c/S100a10/Nedd9/Ccl5/Iqgap1	12
BP	GO:0006816	calcium ion transport	12/328	248/11749	0.0456649	0.204966	0.165619	Vdr/Anxa2/Cxcr4/Lgals3/Ccr1/Serpine1/Trpv4/Ahnak/Ccl5/Hes1/Ms4a1/Cd19	12
BP	GO:0070838	divalent metal ion transport	12/328	288/11749	0.109066	0.342894	0.27707	Vdr/Anxa2/Cxcr4/Lgals3/Ccr1/Serpine1/Trpv4/Ahnak/Ccl5/Hes1/Ms4a1/Cd19	12
BP	GO:0072511	divalent inorganic cation transport	12/328	289/11749	0.111106	0.34807	0.281252	Vdr/Anxa2/Cxcr4/Lgals3/Ccr1/Serpine1/Trpv4/Ahnak/Ccl5/Hes1/Ms4a1/Cd19	12
BP	GO:0023061	signal release	12/328	300/11749	0.135002	0.395403	0.319499	Mctp2/Il1b/Anxa1/Stx11/Il1rn/Nr1d1/Trpv4/Tnf/Ccl5/Fgfr1/Stx1a/Syt6	12
BP	GO:0045666	positive regulation of neuron differentiation	12/328	326/11749	0.201493	0.518248	0.418762	Gata2/Fn1/Rara/S100a9/Cxcr4/Palm/Cd24a/Shtn1/Ccl5/Fgfr1/Iqgap1/Duoxa1	12
BP	GO:0044270	cellular nitrogen compound catabolic process	12/328	349/11749	0.270245	0.580336	0.468931	Entpd3/Pkp3/Ddit4/Gda/Xdh/Hdc/Vim/Cirbp/Dna2/Aldh1l2/Ier3/Qprt	12
BP	GO:0046700	heterocycle catabolic process	12/328	351/11749	0.276575	0.585388	0.473013	Entpd3/Pkp3/Ddit4/Gda/Xdh/Hdc/Vim/Cirbp/Dna2/Aldh1l2/Ier3/Qprt	12
BP	GO:0043254	regulation of protein complex assembly	12/328	359/11749	0.302345	0.596643	0.482107	Gda/Tppp3/Rac3/Fas/Tmod1/Cd24a/Tnf/Gsn/Sorl1/Atat1/Stx1a/Alb	12
BP	GO:0032787	monocarboxylic acid metabolic process	12/328	361/11749	0.30889	0.597739	0.482993	Cyp2s1/Ddit4/Vnn3/Il1b/Anxa1/Dhrs9/Cyp4f18/Dgat2/Acsf2/Nr1d1/Ier3/Pnpla3	12
BP	GO:1901361	organic cyclic compound catabolic process	12/328	373/11749	0.348859	0.62834	0.50772	Entpd3/Pkp3/Ddit4/Gda/Xdh/Hdc/Vim/Cirbp/Dna2/Aldh1l2/Ier3/Qprt	12
BP	GO:0007346	regulation of mitotic cell cycle	12/328	397/11749	0.430898	0.680331	0.549731	Il1b/Slfn1/Anxa1/Sik1/Lmnb1/Gadd45a/Ier3/Tnf/Fgfr1/Iqgap1/Hes1/Gen1	12
BP	GO:0072657	protein localization to membrane	12/328	409/11749	0.472048	0.710579	0.574172	Lama5/Pkp3/Itgb7/Anxa2/Lgals3/Palm/Itgal/S100a10/Flot2/Tnf/Gsn/Stx1a	12
MF	GO:0015075	ion transmembrane transporter activity	12/328	427/11749	0.532738	0.744605	0.601666	Slco4c1/Slc2a4/Slc10a6/Slc52a3/S100a6/AA467197/Anxa2/Slc2a3/Trpv4/Slc25a24/Cox6a2/Sfxn4	12
BP	GO:0031400	negative regulation of protein modification process	12/328	444/11749	0.587913	0.788426	0.637075	Ddit4/Ptprr/Il1b/Xdh/Slfn1/Per1/Sh2d1b1/Gadd45a/Tbc1d10c/Tnf/Gadd45b/Sorl1	12
CC	GO:0043025	neuronal cell body	12/328	458/11749	0.631155	0.816005	0.659359	Rara/Hdc/Itga1/Rac3/Apod/Ccr1/Cd200/Fas/Nr1d1/Shtn1/Tnf/Sorl1	12
MF	GO:0016491	oxidoreductase activity	12/328	495/11749	0.73322	0.880934	0.711824	Cyp2s1/Noxred1/AA467197/Xdh/Dhrs9/Gpx3/Mgst1/Cyp4f18/Gsr/Msrb1/Aldh1l2/Cox6a2	12
BP	GO:0045123	cellular extravasation	11/328	51/11749	1.19214e-07	1.37966e-05	1.11481e-05	Prtn3/Sell/Itgb7/Trem1/Adam8/Itga1/Trem3/Cd177/Ccr2/Tnf/Ccl5	11
MF	GO:0004896	cytokine receptor activity	11/328	67/11749	2.15868e-06	0.000177759	0.000143635	Osmr/Il1r2/Il18rap/Cxcr2/Flt3/Cd44/Ccr7/Cxcr4/Ccr1/Ccr2/Il15ra	11
BP	GO:0002526	acute inflammatory response	11/328	71/11749	3.89361e-06	0.000252613	0.00020412	Saa3/Fn1/Hp/Il1b/Cxcr2/Trem1/Adam8/Ccr7/Il1rn/Tnf/Ccl5	11
BP	GO:0006959	humoral immune response	11/328	73/11749	5.14841e-06	0.000301993	0.000244021	Cfb/Fcna/Slpi/Il1b/Pglyrp1/Ccr7/S100a9/Cxcl2/Ccr2/Tnf/Cfp	11
BP	GO:0070555	response to interleukin-1	11/328	73/11749	5.14841e-06	0.000301993	0.000244021	Saa3/Ccl22/Il1r2/Ccl17/Fn1/Il1b/Anxa1/Serpine1/Il1rn/Nr1d1/Ccl5	11
BP	GO:0072676	lymphocyte migration	11/328	74/11749	5.89876e-06	0.000328032	0.000265061	Tnfsf14/Ccl22/Ccl17/Itgb7/Adam8/Ccr7/Ecm1/Apod/Cd200/Ccr2/Ccl5	11
MF	GO:0005125	cytokine activity	11/328	84/11749	2.04438e-05	0.000833716	0.000673671	Tnfsf14/Ccl22/Ccl17/Il1b/Pglyrp1/Il1f9/Il1rn/Cxcl2/Tnfsf13/Tnf/Ccl5	11
BP	GO:0010951	negative regulation of endopeptidase activity	11/328	96/11749	7.20687e-05	0.00223622	0.00180694	Stfa1/Serpinb10/Mmp9/Cd44/Serpine1/Plaur/Bcl2a1d/Thbs1/Nr4a1/Cdkn2d/Sorl1	11
BP	GO:0002705	positive regulation of leukocyte mediated immunity	11/328	103/11749	0.000137045	0.00369072	0.00298223	Gata2/Il18rap/Il1b/H2-Q10/Klrk1/Cd177/Sh2d1b1/Fgr/Cd24a/Tnfsf13/Tnf	11
MF	GO:0061134	peptidase regulator activity	11/328	103/11749	0.000137045	0.00369072	0.00298223	Stfa1/Stfa2l1/Tnfsf14/Serpinb10/Fn1/Pi16/Slpi/Wfdc17/Wfdc21/Serpine1/Bcl2a1d	11
BP	GO:0046330	positive regulation of JNK cascade	11/328	105/11749	0.000162919	0.00427987	0.00345828	Il1b/Mmp8/Ccr7/Il1f9/Lmnb1/Il1rn/Gadd45a/Trpv4/Tnf/Gadd45b/Magi3	11
MF	GO:0002020	protease binding	11/328	107/11749	0.000192829	0.00471825	0.00381251	Vwf/Fn1/Sell/Anxa2/Lcn2/Ecm1/Cd177/Serpine1/Fas/Flot2/Tnf	11
BP	GO:0051250	negative regulation of lymphocyte activation	11/328	113/11749	0.000311921	0.00667824	0.00539624	Arg2/Slfn1/Anxa1/Flt3/Cd44/Pglyrp1/Lgals3/Fas/Cd24a/Tbc1d10c/Fgl2	11
BP	GO:0043901	negative regulation of multi-organism process	11/328	120/11749	0.000523864	0.00975299	0.00788074	Arg2/Ifitm1/Slpi/Anxa2/Ifitm6/Ifitm2/Ifitm3/Fgl2/Tnf/Ccl5/Gsn	11
BP	GO:0032635	interleukin-6 production	11/328	123/11749	0.000645934	0.0113823	0.00919725	Il18rap/Il1b/Flt3/Mmp8/Il1f9/Cd200/Il1rn/Cd24a/Trpv4/Cd300ld/Tnf	11
BP	GO:1902107	positive regulation of leukocyte differentiation	11/328	126/11749	0.000790825	0.0134913	0.0109014	Rara/Il1b/Anxa1/Adam8/Ccr7/Ccr1/Ppargc1b/Ccr2/Tnf/Ccl5/Il15ra	11
BP	GO:0001659	temperature homeostasis	11/328	127/11749	0.000844736	0.0138588	0.0111984	Plac8/Il1b/G0s2/Lcn2/Cxcr4/Il1rn/Ppargc1b/Nr1d1/Ccr2/Tnf/Ccl5	11
BP	GO:0019722	calcium-mediated signaling	11/328	133/11749	0.00123604	0.0188354	0.0152196	Bst1/Fpr2/Cxcr2/Ccr7/Cxcr4/Ccr1/Cd24a/Tbc1d10c/Ccr2/Itgal/Tnf	11
BP	GO:0070374	positive regulation of ERK1 and ERK2 cascade	11/328	146/11749	0.00260376	0.0321517	0.0259797	Ccl22/Ccl17/Fpr2/Rara/Il1b/Flt3/Cd44/Glipr2/Ccr1/Trpv4/Ccl5	11
BP	GO:0034329	cell junction assembly	11/328	157/11749	0.00454481	0.0474655	0.0383538	Pkp3/Snai1/Fn1/Apod/Lsr/Esam/Trpv4/S100a10/Tnf/Iqgap1/Dlc1	11
BP	GO:0010001	glial cell differentiation	11/328	165/11749	0.00657156	0.0616248	0.0497949	Fpr2/Il1b/Lamc3/S100a8/S100a9/Vim/Cxcr4/Nr1d1/Tspan2/Ndrg1/Hes1	11
BP	GO:0010038	response to metal ion	11/328	182/11749	0.0131885	0.0973677	0.0786763	Fn1/Xdh/Mmp9/Crip1/Rasgrp2/Fas/Slc25a24/Thbs1/Iqgap1/Gsn/Syt6	11
BP	GO:2001234	negative regulation of apoptotic signaling pathway	11/328	184/11749	0.0142156	0.102784	0.0830532	Snai1/Il1b/Mmp9/Cd44/Lgals3/Serpine1/Plaur/Bcl2a1d/Ier3/Tnf/Cdkn2d	11
BP	GO:0042113	B cell activation	11/328	188/11749	0.0164497	0.111628	0.0901994	Bst1/Adgrg3/Flt3/Fas/Cd24a/Tnfsf13/Tbc1d10c/Gapt/Cd79a/Ms4a1/Cd19	11
BP	GO:0050878	regulation of body fluid levels	11/328	189/11749	0.0170472	0.114716	0.0926948	Vdr/F10/Vwf/Xdh/Anxa2/S100a9/Serpine1/Trpv4/Thbs1/F13a1/Procr	11
BP	GO:0051604	protein maturation	11/328	209/11749	0.0326909	0.171128	0.138277	Asprv1/Il1r2/Ctla2a/Il1b/Anxa2/Ctse/Notch4/Serpine1/Thbs1/Gsn/Sorl1	11
BP	GO:0002793	positive regulation of peptide secretion	11/328	221/11749	0.0459197	0.205515	0.166063	Clec4e/Il1b/Flt3/Mmp8/Ccr7/S100a8/S100a9/Fgr/Trpv4/Tnf/Clec4n	11
CC	GO:0005912	adherens junction	11/328	224/11749	0.0497276	0.213748	0.172716	Pkp3/Itgb7/Rnd1/Itga1/Esam/Trpv4/Flot2/Ndrg1/Iqgap1/Gsn/Dlc1	11
CC	GO:0070161	anchoring junction	11/328	230/11749	0.0579727	0.229003	0.185042	Pkp3/Itgb7/Rnd1/Itga1/Esam/Trpv4/Flot2/Ndrg1/Iqgap1/Gsn/Dlc1	11
BP	GO:0006887	exocytosis	11/328	245/11749	0.08239	0.284053	0.229524	Gata2/Anxa1/Stx11/Cd177/Ccr1/Fgr/Tnfaip2/Ccr2/Ccl5/Stx1a/Syt6	11
BP	GO:0048872	homeostasis of number of cells	11/328	245/11749	0.08239	0.284053	0.229524	Gata2/Cxcr2/Anxa1/Flt3/Cd44/Ccr7/Rac3/Fas/Cd24a/Ccr2/Gapt	11
BP	GO:0062012	regulation of small molecule metabolic process	11/328	260/11749	0.112383	0.350491	0.283209	Vdr/Gnmt/Ddit4/Snai1/Il1b/Anxa1/Sik1/Dgat2/Nr1d1/Ier3/Tnf	11
BP	GO:0032956	regulation of actin cytoskeleton organization	11/328	266/11749	0.125935	0.378425	0.30578	Rhov/Bst1/Rnd1/Tacstd2/Rac3/Tmod1/Fgr/Rnd3/S100a10/Gsn/Dlc1	11
CC	GO:0098797	plasma membrane protein complex	11/328	288/11749	0.182823	0.482729	0.390061	Osmr/Il18rap/Itgb7/H2-Q10/Adam8/Itga1/Fas/Itgal/Flot2/Stx1a/Cd79a	11
BP	GO:0032970	regulation of actin filament-based process	11/328	294/11749	0.200151	0.515673	0.416681	Rhov/Bst1/Rnd1/Tacstd2/Rac3/Tmod1/Fgr/Rnd3/S100a10/Gsn/Dlc1	11
CC	GO:0005911	cell-cell junction	11/328	304/11749	0.230547	0.566352	0.457632	Pkp3/Tacstd2/Cxcr4/Lsr/Esam/Itgal/Ahnak/Flot2/Ndrg1/Iqgap1/Magi3	11
BP	GO:0070997	neuron death	11/328	305/11749	0.233683	0.566352	0.457632	Ddit4/Nrbp2/Il1b/Adam8/Itga1/Cd200/Fas/Cxcl2/Tnf/Ccl5/Sorl1	11
BP	GO:0001933	negative regulation of protein phosphorylation	11/328	314/11749	0.262616	0.57578	0.465249	Ddit4/Ptprr/Il1b/Xdh/Slfn1/Per1/Sh2d1b1/Gadd45a/Tbc1d10c/Gadd45b/Sorl1	11
BP	GO:0032870	cellular response to hormone stimulus	11/328	354/11749	0.401779	0.661954	0.534881	Slc2a4/Ddit4/Rara/Il1b/Anxa1/Per1/Klf9/Ppargc1b/Nr1d1/Nr4a1/Sorl1	11
BP	GO:0019439	aromatic compound catabolic process	11/328	358/11749	0.416163	0.670928	0.542132	Entpd3/Pkp3/Ddit4/Gda/Xdh/Hdc/Vim/Cirbp/Dna2/Aldh1l2/Ier3	11
BP	GO:0048598	embryonic morphogenesis	11/328	360/11749	0.423359	0.679468	0.549033	Zic3/Lama5/Snai1/Gata2/Fn1/Rara/Il1rn/Fgfr1/Hes1/Dlc1/Tbx6	11
BP	GO:0016049	cell growth	11/328	362/11749	0.430553	0.680331	0.549731	Fn1/Pi16/Sh3bp4/Cd44/Cirbp/Cxcr4/Osgin1/Shtn1/Cdkn2d/Iqgap1/Sema6d	11
MF	GO:0046982	protein heterodimerization activity	11/328	368/11749	0.452109	0.695627	0.56209	Rara/H2-Q10/Gadd45a/Jdp2/Itgal/Bcl2a1d/Flot2/Bhlhe40/Nr4a1/Stx1a/Syt6	11
MF	GO:0005198	structural molecule activity	11/328	371/11749	0.462857	0.703444	0.568407	Vcan/Vwf/Lama5/Mmrn2/Fn1/Igfbp6/Anxa1/Vim/Ecm1/Ahnak/Thbs1	11
BP	GO:0008610	lipid biosynthetic process	11/328	394/11749	0.543744	0.755026	0.610087	Vdr/Snai1/Fpr2/Il1b/Anxa1/Dhrs9/Sik1/Dgat2/Nr1d1/Tnf/Pnpla3	11
BP	GO:0099536	synaptic signaling	11/328	410/11749	0.597407	0.795428	0.642732	Mctp2/Rara/Il1b/Mmp9/Stx11/Rac3/Cd24a/Ccr2/Tnf/Stx1a/Syt6	11
BP	GO:0060322	head development	11/328	444/11749	0.700629	0.859134	0.694209	Crispld2/Ddit4/Gata2/Rara/Cxcr4/Rac3/Fgfr1/Hes1/Atat1/Sema6d/Dlc1	11
BP	GO:0055086	nucleobase-containing small molecule metabolic process	11/328	476/11749	0.781438	0.908365	0.73399	Entpd3/Gnmt/Ddit4/Gda/Xdh/Adcy4/Dgat2/Ier3/Cox6a2/Cmpk2/Qprt	11
BP	GO:0002548	monocyte chemotaxis	10/328	39/11749	7.76409e-08	1.00745e-05	8.14053e-06	Ccl22/Ccl17/Fpr2/Anxa1/Lgals3/Ccr1/Serpine1/Ccr2/Pla2g7/Ccl5	10
BP	GO:0071675	regulation of mononuclear cell migration	10/328	42/11749	1.66804e-07	1.78564e-05	1.44285e-05	Fpr2/Ccr7/Lgals3/Ccr1/Serpine1/Ccr2/Trpv4/Thbs1/Pla2g7/Ccl5	10
MF	GO:0048306	calcium-dependent protein binding	10/328	57/11749	3.37517e-06	0.000229405	0.000185367	S100a4/S100a6/Anxa2/Anxa1/S100a11/Rac3/Mgp/Cd177/Stx1a/Syt6	10
BP	GO:0002286	T cell activation involved in immune response	10/328	73/11749	3.26988e-05	0.00119672	0.000966989	Clec4d/Clec4e/Rara/Anxa1/Stx11/Ccr7/Lgals3/Ccr2/Itgal/Fgl2	10
MF	GO:0030414	peptidase inhibitor activity	10/328	77/11749	5.23065e-05	0.00174728	0.00141186	Stfa1/Stfa2l1/Tnfsf14/Serpinb10/Pi16/Slpi/Wfdc17/Wfdc21/Serpine1/Bcl2a1d	10
BP	GO:0032609	interferon-gamma production	10/328	78/11749	5.85371e-05	0.00185671	0.00150028	Il18rap/Rara/Il1b/Flt3/Pglyrp1/Ccr7/Klrk1/Sh2d1b1/Ccr2/Tnf	10
BP	GO:0050764	regulation of phagocytosis	10/328	82/11749	9.0176e-05	0.00271925	0.00219725	Cd300lf/Gata2/Prtn3/Fpr2/Il1b/Ccr7/Fgr/Sirpb1a/Tnf/Il15ra	10
BP	GO:2000379	positive regulation of reactive oxygen species metabolic process	10/328	86/11749	0.000135255	0.00368893	0.00298078	Fpr2/Il1b/Xdh/Mmp8/Klrk1/Cd177/Gadd45a/Thbs1/Tnf/Duoxa1	10
BP	GO:0071887	leukocyte apoptotic process	10/328	92/11749	0.000237634	0.00553016	0.00446856	Arg2/Cxcr2/Anxa1/Adam8/Cd44/Ccr7/Lgals3/Fas/Cd24a/Ccl5	10
BP	GO:0034341	response to interferon-gamma	10/328	106/11749	0.000744455	0.0128022	0.0103446	Ccl22/Ccl17/Ifitm1/Stx11/Ifitm6/Vim/Ifitm2/Ifitm3/Ccl5/Gsn	10
BP	GO:0050728	negative regulation of inflammatory response	10/328	108/11749	0.000861719	0.01403	0.0113367	Il1r2/Fpr2/Ctla2a/Cd44/Pglyrp1/Apod/Cd200/Nr1d1/Cd24a/Ier3	10
BP	GO:0032675	regulation of interleukin-6 production	10/328	117/11749	0.00159258	0.0228074	0.0184291	Il1b/Flt3/Mmp8/Il1f9/Cd200/Il1rn/Cd24a/Trpv4/Cd300ld/Tnf	10
MF	GO:0031406	carboxylic acid binding	10/328	128/11749	0.00309657	0.0366284	0.029597	Vcan/Vdr/Gnmt/Rara/Hdc/Cd44/Padi4/S100a8/S100a9/Alb	10
MF	GO:0043177	organic acid binding	10/328	130/11749	0.00346354	0.0396191	0.0320136	Vcan/Vdr/Gnmt/Rara/Hdc/Cd44/Padi4/S100a8/S100a9/Alb	10
BP	GO:0022408	negative regulation of cell-cell adhesion	10/328	132/11749	0.00386426	0.0430652	0.0347981	Arg2/Slfn1/Anxa1/Adam8/Cd44/Lgals3/Il1rn/Cd24a/Trpv4/Fgl2	10
BP	GO:1903555	regulation of tumor necrosis factor superfamily cytokine production	10/328	134/11749	0.00430085	0.0460406	0.0372024	Arg2/Rara/Adam8/Flt3/Mmp8/Ccr7/Cd24a/Ccr2/Thbs1/Cd300ld	10
BP	GO:0002429	immune response-activating cell surface receptor signaling pathway	10/328	135/11749	0.00453327	0.0474655	0.0383538	Fpr2/Bmx/Fpr1/Ccr7/Lgals3/Klrk1/Bcl2a1d/Cd79a/Ms4a1/Cd19	10
BP	GO:0045807	positive regulation of endocytosis	10/328	136/11749	0.00477547	0.0490979	0.0396727	Cd300lf/Gata2/Fpr2/Il1b/Anxa2/Ccr7/Serpine1/Sirpb1a/Tnf/Il15ra	10
BP	GO:0071706	tumor necrosis factor superfamily cytokine production	10/328	137/11749	0.00502773	0.0507754	0.0410282	Arg2/Rara/Adam8/Flt3/Mmp8/Ccr7/Cd24a/Ccr2/Thbs1/Cd300ld	10
BP	GO:0050792	regulation of viral process	10/328	149/11749	0.00894458	0.0767556	0.0620211	Ifitm1/Slpi/Anxa2/Ifitm6/Cxcr4/Ifitm2/Ifitm3/Tnf/Ccl5/Gsn	10
BP	GO:0001763	morphogenesis of a branching structure	10/328	150/11749	0.0093541	0.0780785	0.06309	Vdr/Lama5/Il1b/Tacstd2/Cd44/Cxcr4/Mgp/Notch4/Tnf/Fgfr1	10
BP	GO:0002440	production of molecular mediator of immune response	10/328	155/11749	0.0116208	0.0899821	0.0727085	Il18rap/Il1b/Trem1/Trem3/Fas/Tnfsf13/Ccr2/Fgl2/Gapt/Tnf	10
BP	GO:0043903	regulation of symbiosis, encompassing mutualism through parasitism	10/328	160/11749	0.0142806	0.102784	0.0830532	Ifitm1/Slpi/Anxa2/Ifitm6/Cxcr4/Ifitm2/Ifitm3/Tnf/Ccl5/Gsn	10
BP	GO:0061448	connective tissue development	10/328	160/11749	0.0142806	0.102784	0.0830532	Snai1/Rara/Anxa2/Dgat2/Mgp/Ecm1/Trpv4/Thbs1/Fgfr1/Sorl1	10
BP	GO:0010632	regulation of epithelial cell migration	10/328	163/11749	0.0160811	0.109649	0.0885999	Gata2/Mmrn2/Ptprr/Mmp9/Tacstd2/Anxa1/Glipr2/Serpine1/Thbs1/Fgfr1	10
BP	GO:0016485	protein processing	10/328	163/11749	0.0160811	0.109649	0.0885999	Asprv1/Il1r2/Ctla2a/Il1b/Anxa2/Ctse/Notch4/Serpine1/Thbs1/Gsn	10
BP	GO:0060485	mesenchyme development	10/328	163/11749	0.0160811	0.109649	0.0885999	Lama5/Snai1/Fn1/Il1b/Glipr2/Plaur/Thbs1/Fgfr1/Hes1/Sema6d	10
BP	GO:0000302	response to reactive oxygen species	10/328	166/11749	0.0180451	0.118329	0.0956142	Hp/Mmp9/Anxa1/Lcn2/Net1/Ccr7/Apod/Ppargc1b/Thbs1/Tnf	10
BP	GO:0051048	negative regulation of secretion	10/328	166/11749	0.0180451	0.118329	0.0956142	Il1r2/Arg2/Fn1/Il1b/Anxa1/Cyp4f18/Cd200/Il1rn/Ccr2/Tnf	10
BP	GO:0051924	regulation of calcium ion transport	10/328	169/11749	0.0201805	0.127453	0.102986	Vdr/Anxa2/Cxcr4/Lgals3/Ccr1/Serpine1/Ahnak/Ccl5/Hes1/Cd19	10
BP	GO:0043547	positive regulation of GTPase activity	10/328	173/11749	0.0233081	0.139979	0.113108	Ccl22/Ccl17/Prtn3/Net1/Ccr7/Rasgrp2/Tbc1d10c/S100a10/Nedd9/Ccl5	10
BP	GO:0001822	kidney development	10/328	177/11749	0.0267723	0.154036	0.124466	Vcan/Lama5/Arg2/Rara/Cxcr2/Mmp9/Tacstd2/Cd44/Fgfr1/Hes1	10
BP	GO:0097191	extrinsic apoptotic signaling pathway	10/328	177/11749	0.0267723	0.154036	0.124466	Il1b/G0s2/Lcn2/Lgals3/Serpine1/Fas/Bcl2a1d/Thbs1/Tnf/Fgfr1	10
BP	GO:0046942	carboxylic acid transport	10/328	184/11749	0.033696	0.175251	0.141609	Slc10a6/Arg2/Il1b/Anxa1/Cyp4f18/Emb/Il1rn/Thbs1/Tnf/Sfxn4	10
BP	GO:0015849	organic acid transport	10/328	185/11749	0.0347785	0.179916	0.145378	Slc10a6/Arg2/Il1b/Anxa1/Cyp4f18/Emb/Il1rn/Thbs1/Tnf/Sfxn4	10
BP	GO:0072001	renal system development	10/328	189/11749	0.0393516	0.190615	0.154023	Vcan/Lama5/Arg2/Rara/Cxcr2/Mmp9/Tacstd2/Cd44/Fgfr1/Hes1	10
BP	GO:0048511	rhythmic process	10/328	191/11749	0.0417868	0.196087	0.158445	Anxa1/Sik1/Per1/Ciart/Klf9/Fas/Nr1d1/Bhlhe40/Suv39h2/Alb	10
BP	GO:0043062	extracellular structure organization	10/328	202/11749	0.0570276	0.225686	0.182362	Crispld2/Fn1/Soat2/Mmp9/Anxa2/Mmp8/Lgals3/Pla2g7/Tnf/Mmp28	10
BP	GO:0007600	sensory perception	10/328	221/11749	0.0911019	0.303342	0.245111	Slc52a3/Lamc3/Cxcr4/Il1rn/Ccr2/Fcgr4/Tnf/Cdkn2d/Fgfr1/Rpgrip1	10
CC	GO:0043235	receptor complex	10/328	223/11749	0.0952748	0.314546	0.254164	Vdr/Osmr/Il18rap/Itgb7/Flt3/Cd44/Itga1/Itgal/Fgfr1/Cd79a	10
BP	GO:0034599	cellular response to oxidative stress	10/328	224/11749	0.0974031	0.31693	0.25609	Mmp9/Anxa1/Mgst1/Lcn2/Net1/Gsr/Ppargc1b/Slc25a24/Thbs1/Tnf	10
BP	GO:0035690	cellular response to drug	10/328	228/11749	0.106195	0.335398	0.271013	Ddit4/Il1b/Anxa1/Lcn2/Net1/Vim/Klf9/Serpine1/Thbs1/Tnf	10
MF	GO:0050662	coenzyme binding	10/328	230/11749	0.110758	0.347446	0.280748	Gnmt/Soat2/Xdh/Hdc/Mocos/Gsr/Atat1/Suv39h2/Alb/Pnpla3	10
BP	GO:0009895	negative regulation of catabolic process	10/328	233/11749	0.117807	0.361096	0.291778	Pkp3/Ddit4/Hp/Il1b/Anxa2/Cirbp/Ier3/Tnf/Sorl1/Banp	10
BP	GO:0048638	regulation of developmental growth	10/328	255/11749	0.176739	0.47185	0.38127	Plac8/Fn1/Pi16/Flt3/Cxcr4/Serpine1/Pim1/Shtn1/Fgfr1/Sema6d	10
BP	GO:0048608	reproductive structure development	10/328	268/11749	0.216981	0.54366	0.439295	Vwf/Snai1/Gata2/Rara/Anxa1/Cd44/Nfe2/Serpine1/Plaur/Hes1	10
BP	GO:0061458	reproductive system development	10/328	271/11749	0.226762	0.560298	0.452739	Vwf/Snai1/Gata2/Rara/Anxa1/Cd44/Nfe2/Serpine1/Plaur/Hes1	10
BP	GO:1901214	regulation of neuron death	10/328	274/11749	0.236711	0.566352	0.457632	Ddit4/Nrbp2/Il1b/Adam8/Itga1/Cd200/Fas/Tnf/Ccl5/Sorl1	10
BP	GO:0071407	cellular response to organic cyclic compound	10/328	284/11749	0.270973	0.581608	0.469959	Vdr/Ddit4/Il1b/Anxa1/Per1/Klf9/Ppargc1b/Pim1/Tnf/Ccl5	10
BP	GO:0009314	response to radiation	10/328	290/11749	0.292238	0.592536	0.478789	Anxa1/Crip1/Net1/Sik1/Per1/Cirbp/Gadd45a/Bhlhe40/Cdkn2d/Rad54b	10
BP	GO:0001558	regulation of cell growth	10/328	299/11749	0.324928	0.609823	0.492757	Fn1/Pi16/Sh3bp4/Cd44/Cirbp/Cxcr4/Osgin1/Shtn1/Cdkn2d/Sema6d	10
BP	GO:0051098	regulation of binding	10/328	309/11749	0.362076	0.635737	0.513697	Rara/Slpi/Mmp9/Anxa2/Mmp8/Lgals3/Plaur/S100a10/Hes1/Sorl1	10
BP	GO:0051222	positive regulation of protein transport	10/328	318/11749	0.395958	0.658746	0.532289	Clec4e/Il1b/Flt3/Mmp8/Ccr7/Fgr/Trpv4/Tnf/Clec4n/Sorl1	10
BP	GO:1904951	positive regulation of establishment of protein localization	10/328	337/11749	0.467683	0.707639	0.571796	Clec4e/Il1b/Flt3/Mmp8/Ccr7/Fgr/Trpv4/Tnf/Clec4n/Sorl1	10
CC	GO:0005764	lysosome	10/328	342/11749	0.486381	0.719655	0.581505	Prtn3/Il1b/Cxcr2/Anxa2/Anxa1/Adam8/Napsa/Cxcr4/Ifitm3/Plbd1	10
CC	GO:0000323	lytic vacuole	10/328	343/11749	0.490103	0.721831	0.583264	Prtn3/Il1b/Cxcr2/Anxa2/Anxa1/Adam8/Napsa/Cxcr4/Ifitm3/Plbd1	10
BP	GO:0031346	positive regulation of cell projection organization	10/328	344/11749	0.49382	0.721931	0.583345	Fn1/Lcn2/Ccr7/S100a9/Cxcr4/Palm/Cd24a/Shtn1/Fgfr1/Iqgap1	10
BP	GO:0005975	carbohydrate metabolic process	10/328	386/11749	0.64089	0.823309	0.665262	Chil3/Gnmt/Ddit4/Sik1/Dgat2/Apod/Impa2/Nr1d1/Ier3/Tnf	10
CC	GO:0044433	cytoplasmic vesicle part	10/328	393/11749	0.663097	0.836589	0.675992	Mctp2/Slc2a4/Prtn3/Anxa2/Adam8/Slc2a3/Cd177/Flot2/Ndrg1/Stx1a	10
BP	GO:0007268	chemical synaptic transmission	10/328	396/11749	0.672372	0.839142	0.678055	Mctp2/Rara/Il1b/Mmp9/Stx11/Rac3/Cd24a/Ccr2/Tnf/Stx1a	10
BP	GO:0098916	anterograde trans-synaptic signaling	10/328	396/11749	0.672372	0.839142	0.678055	Mctp2/Rara/Il1b/Mmp9/Stx11/Rac3/Cd24a/Ccr2/Tnf/Stx1a	10
BP	GO:0099537	trans-synaptic signaling	10/328	403/11749	0.693428	0.85348	0.689641	Mctp2/Rara/Il1b/Mmp9/Stx11/Rac3/Cd24a/Ccr2/Tnf/Stx1a	10
CC	GO:0005773	vacuole	10/328	412/11749	0.719257	0.872729	0.705194	Prtn3/Il1b/Cxcr2/Anxa2/Anxa1/Adam8/Napsa/Cxcr4/Ifitm3/Plbd1	10
BP	GO:0048609	multicellular organismal reproductive process	10/328	444/11749	0.799344	0.918808	0.742427	Slco4c1/Vdr/Rara/Anxa1/Gsr/Cxcr4/Nkapl/Atat1/Suv39h2/Mycbpap	10
CC	GO:0030424	axon	10/328	447/11749	0.805907	0.921275	0.744421	Vim/Cxcr4/Rac3/Palm/Emb/Cd200/Trpv4/Shtn1/Iqgap1/Stx1a	10
BP	GO:0032504	multicellular organism reproduction	10/328	447/11749	0.805907	0.921275	0.744421	Slco4c1/Vdr/Rara/Anxa1/Gsr/Cxcr4/Nkapl/Atat1/Suv39h2/Mycbpap	10
BP	GO:0010564	regulation of cell cycle process	10/328	454/11749	0.820602	0.926184	0.748388	Il1b/Slfn1/Anxa1/Cirbp/Lmnb1/Ier3/Tnf/Cdkn2d/Fgfr1/Gen1	10
BP	GO:0072678	T cell migration	9/328	47/11749	4.93553e-06	0.000301913	0.000243956	Tnfsf14/Itgb7/Adam8/Ccr7/Ecm1/Apod/Cd200/Ccr2/Ccl5	9
BP	GO:0071347	cellular response to interleukin-1	9/328	59/11749	3.3903e-05	0.00123028	0.000994105	Saa3/Ccl22/Il1r2/Ccl17/Fn1/Serpine1/Il1rn/Nr1d1/Ccl5	9
BP	GO:0048708	astrocyte differentiation	9/328	66/11749	8.41357e-05	0.0025551	0.00206461	Fpr2/Il1b/Lamc3/S100a8/S100a9/Vim/Nr1d1/Tspan2/Hes1	9
BP	GO:0032649	regulation of interferon-gamma production	9/328	70/11749	0.000134051	0.00367953	0.00297319	Rara/Il1b/Flt3/Pglyrp1/Ccr7/Klrk1/Sh2d1b1/Ccr2/Tnf	9
BP	GO:2000106	regulation of leukocyte apoptotic process	9/328	75/11749	0.000229123	0.00536124	0.00433206	Arg2/Cxcr2/Anxa1/Adam8/Cd44/Ccr7/Lgals3/Cd24a/Ccl5	9
BP	GO:0072073	kidney epithelium development	9/328	79/11749	0.000340552	0.00715815	0.00578403	Vcan/Lama5/Arg2/Rara/Cxcr2/Tacstd2/Cd44/Fgfr1/Hes1	9
BP	GO:0034446	substrate adhesion-dependent cell spreading	9/328	83/11749	0.000493366	0.00929257	0.00750871	Lama5/Fn1/Itgb7/Tacstd2/Lamc3/Net1/Rac3/S100a10/Nedd9	9
BP	GO:0021782	glial cell development	9/328	85/11749	0.000588629	0.0105461	0.00852157	Fpr2/Il1b/Lamc3/S100a8/S100a9/Vim/Nr1d1/Tspan2/Ndrg1	9
BP	GO:0030856	regulation of epithelial cell differentiation	9/328	85/11749	0.000588629	0.0105461	0.00852157	Vdr/Il1b/Xdh/Mmp9/Notch4/Serpine1/Mycl/Tnf/Hes1	9
BP	GO:0002821	positive regulation of adaptive immune response	9/328	89/11749	0.000824448	0.0137238	0.0110893	Il1b/H2-Q10/Anxa1/Cd44/Ccr7/Cd24a/Tnfsf13/Ccr2/Tnf	9
BP	GO:0050671	positive regulation of lymphocyte proliferation	9/328	94/11749	0.00122181	0.0187436	0.0151455	Bst1/Il1b/Anxa1/Ccr7/Cd24a/Ccr2/Itgal/Ccl5/Hes1	9
BP	GO:0032946	positive regulation of mononuclear cell proliferation	9/328	96/11749	0.00141872	0.0205235	0.0165837	Bst1/Il1b/Anxa1/Ccr7/Cd24a/Ccr2/Itgal/Ccl5/Hes1	9
BP	GO:0070665	positive regulation of leukocyte proliferation	9/328	101/11749	0.00202418	0.0271339	0.0219251	Bst1/Il1b/Anxa1/Ccr7/Cd24a/Ccr2/Itgal/Ccl5/Hes1	9
BP	GO:1903707	negative regulation of hemopoiesis	9/328	104/11749	0.00247645	0.0310972	0.0251276	Gata2/Rara/Anxa1/Pilrb1/Flt3/Cd44/Pglyrp1/Fgl2/Hes1	9
BP	GO:0050715	positive regulation of cytokine secretion	9/328	105/11749	0.00264384	0.0324382	0.0262111	Clec4e/Il1b/Flt3/Mmp8/Ccr7/Fgr/Trpv4/Tnf/Clec4n	9
BP	GO:0045834	positive regulation of lipid metabolic process	9/328	106/11749	0.00282007	0.0343055	0.02772	Fpr2/Angptl4/Il1b/Anxa1/Dgat2/Fgr/Nr1d1/Tnf/Cd19	9
BP	GO:0045580	regulation of T cell differentiation	9/328	109/11749	0.00340506	0.0394067	0.0318419	Rara/Ctla2a/Il1b/Anxa1/Adam8/Cd44/Ccr7/Ccr2/Fgl2	9
BP	GO:1990845	adaptive thermogenesis	9/328	113/11749	0.00432894	0.0460464	0.037207	Plac8/G0s2/Lcn2/Cxcr4/Ppargc1b/Nr1d1/Ccr2/Trpv4/Sorl1	9
BP	GO:1903900	regulation of viral life cycle	9/328	114/11749	0.0045879	0.047799	0.0386232	Ifitm1/Slpi/Anxa2/Ifitm6/Ifitm2/Ifitm3/Tnf/Ccl5/Gsn	9
BP	GO:0002706	regulation of lymphocyte mediated immunity	9/328	116/11749	0.00514192	0.0518064	0.0418613	Il18rap/Il1b/H2-Q10/Klrk1/Sh2d1b1/Cd24a/Tnfsf13/Ccr2/Tnf	9
BP	GO:0050777	negative regulation of immune response	9/328	118/11749	0.00574648	0.0565665	0.0457076	Arg2/Anxa1/Pglyrp1/Lgals3/Sh2d1b1/Ccr1/Ccr2/Fgl2/Tnf	9
BP	GO:0046890	regulation of lipid biosynthetic process	9/328	124/11749	0.00789311	0.0711543	0.0574951	Vdr/Snai1/Fpr2/Il1b/Anxa1/Sik1/Dgat2/Nr1d1/Tnf	9
BP	GO:0071241	cellular response to inorganic substance	9/328	125/11749	0.0083034	0.0730086	0.0589934	Fn1/Mmp9/Rasgrp2/Fas/Slc25a24/Thbs1/Iqgap1/Gsn/Syt6	9
BP	GO:0032680	regulation of tumor necrosis factor production	9/328	132/11749	0.0116457	0.0900124	0.0727331	Arg2/Rara/Flt3/Mmp8/Ccr7/Cd24a/Ccr2/Thbs1/Cd300ld	9
BP	GO:0032640	tumor necrosis factor production	9/328	135/11749	0.0133512	0.0982301	0.0793732	Arg2/Rara/Flt3/Mmp8/Ccr7/Cd24a/Ccr2/Thbs1/Cd300ld	9
BP	GO:0002819	regulation of adaptive immune response	9/328	138/11749	0.0152355	0.106079	0.0857153	Il1b/H2-Q10/Anxa1/Cd44/Ccr7/Cd24a/Tnfsf13/Ccr2/Tnf	9
BP	GO:0061138	morphogenesis of a branching epithelium	9/328	138/11749	0.0152355	0.106079	0.0857153	Vdr/Lama5/Tacstd2/Cd44/Cxcr4/Mgp/Notch4/Tnf/Fgfr1	9
BP	GO:0048762	mesenchymal cell differentiation	9/328	139/11749	0.0159051	0.109319	0.0883334	Lama5/Snai1/Fn1/Il1b/Glipr2/Plaur/Fgfr1/Hes1/Sema6d	9
BP	GO:0048545	response to steroid hormone	9/328	143/11749	0.0188009	0.122722	0.0991631	Ddit4/Anxa1/Per1/Klf9/Fas/Il1rn/Ppargc1b/Sult1a1/Tnf	9
BP	GO:0045637	regulation of myeloid cell differentiation	9/328	149/11749	0.0238362	0.142751	0.115347	Gata2/Rara/Pilrb1/Adam8/Ccr1/Fas/Ppargc1b/Tnf/Ccl5	9
BP	GO:1903531	negative regulation of secretion by cell	9/328	151/11749	0.0257102	0.149988	0.121195	Il1r2/Arg2/Fn1/Il1b/Anxa1/Cd200/Il1rn/Ccr2/Tnf	9
BP	GO:0019058	viral life cycle	9/328	160/11749	0.035443	0.180164	0.145579	Ifitm1/Slpi/Anxa2/Ifitm6/Ifitm2/Ifitm3/Tnf/Ccl5/Gsn	9
BP	GO:0007249	I-kappaB kinase/NF-kappaB signaling	9/328	162/11749	0.0379085	0.187341	0.151378	Saa3/S100a4/Il1b/Il1f9/Per1/Il1rn/Nr1d1/Tnf/Clec4n	9
BP	GO:0051607	defense response to virus	9/328	178/11749	0.0619013	0.240746	0.194531	Ddit4/Ifitm1/Il1b/Ifitm6/Zbp1/Ifitm2/Ifitm3/Fgl2/Ccl5	9
BP	GO:0045665	negative regulation of neuron differentiation	9/328	181/11749	0.0672794	0.252489	0.20402	Il1b/Vim/Cd24a/Trpv4/Il15ra/Hes1/Sema6d/Dleu2/Tbx6	9
BP	GO:0050730	regulation of peptidyl-tyrosine phosphorylation	9/328	184/11749	0.072943	0.261963	0.211675	Bst1/Cd44/Sh2d1b1/Cd24a/Nedd9/Tnf/Ccl5/Iqgap1/Hes1	9
BP	GO:0043270	positive regulation of ion transport	9/328	194/11749	0.0938974	0.311923	0.252044	Il1b/Anxa2/Cyp4f18/Cxcr4/Lgals3/Ccr1/Serpine1/Ccl5/Cd19	9
BP	GO:0046879	hormone secretion	9/328	203/11749	0.115473	0.357009	0.288475	Il1b/Anxa1/Il1rn/Nr1d1/Trpv4/Tnf/Ccl5/Fgfr1/Stx1a	9
BP	GO:0050714	positive regulation of protein secretion	9/328	206/11749	0.123226	0.374936	0.302961	Clec4e/Il1b/Flt3/Mmp8/Ccr7/Fgr/Trpv4/Tnf/Clec4n	9
BP	GO:0009914	hormone transport	9/328	207/11749	0.125872	0.378425	0.30578	Il1b/Anxa1/Il1rn/Nr1d1/Trpv4/Tnf/Ccl5/Fgfr1/Stx1a	9
BP	GO:0006066	alcohol metabolic process	9/328	214/11749	0.145228	0.41736	0.337241	Vdr/Soat2/Il1b/Dgat2/Apoc1/Impa2/Tnf/Fgfr1/Sorl1	9
BP	GO:0051235	maintenance of location	9/328	229/11749	0.191341	0.498372	0.402702	Il1b/Lcn2/Dgat2/Msr1/Tnf/Gsn/Sorl1/Alb/Cd19	9
BP	GO:0001503	ossification	9/328	237/11749	0.21825	0.546518	0.441605	Ifitm1/Nfe2/Mgp/Ecm1/Ccr1/Ppargc1b/Fgr/Tnf/Fgfr1	9
BP	GO:0046486	glycerolipid metabolic process	9/328	249/11749	0.261131	0.57578	0.465249	Fpr2/Dgkg/Sik1/Dgat2/Apoc1/Impa2/Pla2g7/Sorl1/Pnpla3	9
CC	GO:0045177	apical part of cell	9/328	253/11749	0.275994	0.585388	0.473013	Plet1/Osmr/Fn1/Anxa1/Mgst1/Cd44/Cyp4f18/Fas/Ifitm3	9
BP	GO:0006732	coenzyme metabolic process	9/328	255/11749	0.283517	0.585388	0.473013	Gnmt/Ddit4/Vnn3/Mocos/Cyp4f18/Dgat2/Aldh1l2/Ier3/Qprt	9
BP	GO:0042692	muscle cell differentiation	9/328	257/11749	0.291096	0.591025	0.477568	Tnfsf14/Rara/Pi16/Sik1/Il1f9/Tmod1/Hes1/Myo18b/Fbxo40	9
BP	GO:0010769	regulation of cell morphogenesis involved in differentiation	9/328	259/11749	0.298727	0.596643	0.482107	Fn1/Tacstd2/Net1/Vim/Rac3/S100a10/Shtn1/Nedd9/Sema6d	9
BP	GO:0051260	protein homooligomerization	9/328	264/11749	0.318015	0.609823	0.492757	Vwf/Gnmt/Angptl4/Ccdc88c/Gpx3/Mgst1/Lcn2/Fas/Cd79a	9
BP	GO:0045787	positive regulation of cell cycle	9/328	268/11749	0.33363	0.618635	0.499878	Rara/Il1b/Anxa1/Lmnb1/Pim1/Tnf/Fgfr1/Hes1/Gen1	9
BP	GO:0045862	positive regulation of proteolysis	9/328	270/11749	0.341489	0.625519	0.50544	Il1b/Xdh/Adam8/S100a8/S100a9/Fas/Tnf/Gsn/Dlc1	9
BP	GO:0060249	anatomical structure homeostasis	9/328	282/11749	0.389148	0.657938	0.531636	Gata2/Adam8/Napsa/Flt3/Rac3/Dna2/Ppargc1b/Ccr2/Fcgr4	9
BP	GO:1901652	response to peptide	9/328	283/11749	0.393144	0.658746	0.532289	Slc2a4/Fpr2/Il1b/Mmp9/Anxa1/Vim/Trpv4/Nr4a1/Sorl1	9
MF	GO:0005543	phospholipid binding	9/328	291/11749	0.425147	0.680331	0.549731	F10/Cd300lf/Anxa2/Anxa1/Thbs1/Pla2g7/Iqgap1/Pnpla3/Syt6	9
MF	GO:0003779	actin binding	9/328	295/11749	0.441127	0.689634	0.557247	S100a4/Msrb1/Cxcr4/Fxyd5/Tmod1/Trpv4/Shtn1/Pstpip1/Gsn	9
BP	GO:0007423	sensory organ development	9/328	324/11749	0.554125	0.761722	0.615497	Gata2/Rara/Lamc3/Vim/Tmod1/Mycl/Fgfr1/Hes1/Rpgrip1	9
BP	GO:0034248	regulation of cellular amide metabolic process	9/328	324/11749	0.554125	0.761722	0.615497	Rara/S100a9/Vim/Per1/Cirbp/Rbm3/Thbs1/Tnf/Sorl1	9
BP	GO:0045786	negative regulation of cell cycle	9/328	362/11749	0.685914	0.848281	0.68544	Slfn1/Gadd45a/Dna2/Ier3/Thbs1/Tnf/Nr4a1/Cdkn2d/Gen1	9
BP	GO:0030031	cell projection assembly	9/328	385/11749	0.752911	0.894778	0.72301	Rhov/Lama5/Tacstd2/Ccr7/Rac3/Palm/Shtn1/Ccl5/Gsn	9
BP	GO:0007264	small GTPase mediated signal transduction	9/328	388/11749	0.760874	0.898775	0.726241	Rhov/Rnd1/Net1/Rasgrp2/Rac3/Rnd3/Shtn1/Rab42/Dlc1	9
BP	GO:1901699	cellular response to nitrogen compound	9/328	393/11749	0.773743	0.90499	0.731263	Slc2a4/Fpr2/Il1b/Sh3bp4/Vim/Thbs1/Tnf/Nr4a1/Sorl1	9
BP	GO:0007420	brain development	9/328	401/11749	0.793296	0.915605	0.73984	Ddit4/Gata2/Cxcr4/Rac3/Fgfr1/Hes1/Atat1/Sema6d/Dlc1	9
MF	GO:0051020	GTPase binding	9/328	445/11749	0.87907	0.957076	0.773349	Anxa2/Sh3bp4/Net1/Rasgrp2/Tbc1d10c/Ndrg1/Iqgap1/Sorl1/Wdr41	9
BP	GO:0019953	sexual reproduction	9/328	446/11749	0.880622	0.957457	0.773657	Slco4c1/Rara/Gsr/Cxcr4/Nkapl/Atat1/Suv39h2/Mycbpap/Syt6	9
CC	GO:0030425	dendrite	9/328	448/11749	0.883676	0.958596	0.774578	Rara/Ctla2a/Hdc/Adcy4/Rbm3/Palm/Apod/Fas/Nr1d1	9
CC	GO:0097447	dendritic tree	9/328	450/11749	0.886666	0.960462	0.776085	Rara/Ctla2a/Hdc/Adcy4/Rbm3/Palm/Apod/Fas/Nr1d1	9
BP	GO:0120039	plasma membrane bounded cell projection morphogenesis	9/328	465/11749	0.907134	0.970204	0.783957	Fn1/Cd44/Itga1/Vim/Cxcr4/Emb/Shtn1/Iqgap1/Sema6d	9
BP	GO:0048858	cell projection morphogenesis	9/328	470/11749	0.913228	0.972747	0.786012	Fn1/Cd44/Itga1/Vim/Cxcr4/Emb/Shtn1/Iqgap1/Sema6d	9
CC	GO:0031966	mitochondrial membrane	9/328	490/11749	0.934332	0.979212	0.791236	AA467197/Anxa1/Mgst1/Lgals3/Fgr/Bcl2a1d/Slc25a24/Cox6a2/Sfxn4	9
BP	GO:0032990	cell part morphogenesis	9/328	490/11749	0.934332	0.979212	0.791236	Fn1/Cd44/Itga1/Vim/Cxcr4/Emb/Shtn1/Iqgap1/Sema6d	9
BP	GO:0014002	astrocyte development	8/328	32/11749	1.98475e-06	0.000169974	0.000137345	Fpr2/Il1b/Lamc3/S100a8/S100a9/Vim/Nr1d1/Tspan2	8
BP	GO:2000404	regulation of T cell migration	8/328	37/11749	6.44964e-06	0.000349587	0.000282478	Tnfsf14/Adam8/Ccr7/Ecm1/Apod/Cd200/Ccr2/Ccl5	8
BP	GO:0071622	regulation of granulocyte chemotaxis	8/328	39/11749	9.78949e-06	0.000460644	0.000372216	Bst1/Sell/Il1b/Cxcr2/Ccr7/Trpv4/Thbs1/Ccl5	8
MF	GO:0008528	G protein-coupled peptide receptor activity	8/328	43/11749	2.09347e-05	0.00084358	0.000681641	Fpr2/Cxcr2/Ltb4r1/Fpr1/Ccr7/Cxcr4/Ccr1/Ccr2	8
MF	GO:0001653	peptide receptor activity	8/328	45/11749	2.9643e-05	0.00110375	0.000891868	Fpr2/Cxcr2/Ltb4r1/Fpr1/Ccr7/Cxcr4/Ccr1/Ccr2	8
BP	GO:1905517	macrophage migration	8/328	47/11749	4.11944e-05	0.00144586	0.0011683	Ccr7/Lgals3/Cd200/Ccr2/Trpv4/Thbs1/Ccl5/Mmp28	8
BP	GO:2000401	regulation of lymphocyte migration	8/328	48/11749	4.82478e-05	0.00163966	0.0013249	Tnfsf14/Adam8/Ccr7/Ecm1/Apod/Cd200/Ccr2/Ccl5	8
BP	GO:0001657	ureteric bud development	8/328	53/11749	0.000100385	0.00294416	0.00237898	Vcan/Lama5/Arg2/Rara/Tacstd2/Cd44/Fgfr1/Hes1	8
BP	GO:0072163	mesonephric epithelium development	8/328	53/11749	0.000100385	0.00294416	0.00237898	Vcan/Lama5/Arg2/Rara/Tacstd2/Cd44/Fgfr1/Hes1	8
BP	GO:0072164	mesonephric tubule development	8/328	53/11749	0.000100385	0.00294416	0.00237898	Vcan/Lama5/Arg2/Rara/Tacstd2/Cd44/Fgfr1/Hes1	8
BP	GO:0001823	mesonephros development	8/328	54/11749	0.000115022	0.0032835	0.00265318	Vcan/Lama5/Arg2/Rara/Tacstd2/Cd44/Fgfr1/Hes1	8
BP	GO:0070613	regulation of protein processing	8/328	58/11749	0.000192342	0.00471825	0.00381251	Il1r2/Ctla2a/Il1b/Anxa2/Notch4/Serpine1/Thbs1/Gsn	8
BP	GO:1903317	regulation of protein maturation	8/328	59/11749	0.000217195	0.00519569	0.00419829	Il1r2/Ctla2a/Il1b/Anxa2/Notch4/Serpine1/Thbs1/Gsn	8
BP	GO:0045833	negative regulation of lipid metabolic process	8/328	60/11749	0.000244622	0.005542	0.00447812	Snai1/Il1b/Sik1/Dgat2/Apod/Pik3ip1/Tnf/Sorl1	8
BP	GO:0050766	positive regulation of phagocytosis	8/328	60/11749	0.000244622	0.005542	0.00447812	Cd300lf/Gata2/Fpr2/Il1b/Ccr7/Sirpb1a/Tnf/Il15ra	8
BP	GO:1903901	negative regulation of viral life cycle	8/328	63/11749	0.00034438	0.00719333	0.00581245	Ifitm1/Slpi/Ifitm6/Ifitm2/Ifitm3/Tnf/Ccl5/Gsn	8
BP	GO:0032642	regulation of chemokine production	8/328	67/11749	0.000526588	0.00976126	0.00788743	Ackr1/Arg2/Il1b/Apod/Cd24a/Trpv4/Tnf/Ccl5	8
BP	GO:0042102	positive regulation of T cell proliferation	8/328	68/11749	0.000582578	0.0105257	0.00850514	Il1b/Anxa1/Ccr7/Cd24a/Ccr2/Itgal/Ccl5/Hes1	8
BP	GO:0032602	chemokine production	8/328	69/11749	0.000643282	0.0113823	0.00919725	Ackr1/Arg2/Il1b/Apod/Cd24a/Trpv4/Tnf/Ccl5	8
BP	GO:1902106	negative regulation of leukocyte differentiation	8/328	70/11749	0.000708989	0.0122911	0.00993159	Gata2/Rara/Anxa1/Pilrb1/Flt3/Cd44/Pglyrp1/Fgl2	8
BP	GO:0002444	myeloid leukocyte mediated immunity	8/328	71/11749	0.000779997	0.0133598	0.0107952	Gata2/Trem1/Stx11/Cd300lb/Trem3/Cd177/Fgr/Ccr2	8
MF	GO:0004866	endopeptidase inhibitor activity	8/328	73/11749	0.000939153	0.0150664	0.0121741	Stfa1/Stfa2l1/Tnfsf14/Serpinb10/Slpi/Wfdc17/Serpine1/Bcl2a1d	8
MF	GO:0005201	extracellular matrix structural constituent	8/328	73/11749	0.000939153	0.0150664	0.0121741	Vcan/Vwf/Lama5/Mmrn2/Fn1/Igfbp6/Ecm1/Thbs1	8
BP	GO:0048525	negative regulation of viral process	8/328	76/11749	0.00122564	0.0187436	0.0151455	Ifitm1/Slpi/Ifitm6/Ifitm2/Ifitm3/Tnf/Ccl5/Gsn	8
BP	GO:0002708	positive regulation of lymphocyte mediated immunity	8/328	77/11749	0.00133525	0.0194434	0.015711	Il18rap/Il1b/H2-Q10/Klrk1/Sh2d1b1/Cd24a/Tnfsf13/Tnf	8
BP	GO:0030316	osteoclast differentiation	8/328	78/11749	0.00145251	0.0208714	0.0168648	Cd300lf/Anxa2/Pilrb1/Adam8/Ccr1/Ppargc1b/Tnf/Ccl5	8
MF	GO:0061135	endopeptidase regulator activity	8/328	78/11749	0.00145251	0.0208714	0.0168648	Stfa1/Stfa2l1/Tnfsf14/Serpinb10/Slpi/Wfdc17/Serpine1/Bcl2a1d	8
BP	GO:0002824	positive regulation of adaptive immune response based on somatic recombination of immune receptors built from immunoglobulin superfamily domains	8/328	83/11749	0.00216704	0.0286397	0.0231419	Il1b/H2-Q10/Anxa1/Ccr7/Cd24a/Tnfsf13/Ccr2/Tnf	8
BP	GO:0001952	regulation of cell-matrix adhesion	8/328	88/11749	0.00313259	0.036851	0.0297768	Plet1/Bst1/Apod/Serpine1/S100a10/Thbs1/Iqgap1/Dlc1	8
BP	GO:0002761	regulation of myeloid leukocyte differentiation	8/328	89/11749	0.00336056	0.038997	0.0315109	Gata2/Rara/Pilrb1/Adam8/Ccr1/Ppargc1b/Tnf/Ccl5	8
BP	GO:0001776	leukocyte homeostasis	8/328	90/11749	0.00360119	0.040698	0.0328853	Cxcr2/Anxa1/Flt3/Cd44/Fas/Cd24a/Ccr2/Gapt	8
BP	GO:0035821	modification of morphology or physiology of other organism	8/328	90/11749	0.00360119	0.040698	0.0328853	Slpi/Trem1/Mmp9/Anxa2/Pglyrp1/S100a9/Trem3/Ccl5	8
BP	GO:1904019	epithelial cell apoptotic process	8/328	90/11749	0.00360119	0.040698	0.0328853	Gata2/Angptl4/Serpine1/Fas/E2f2/Thbs1/Tnf/Gsn	8
MF	GO:0005178	integrin binding	8/328	92/11749	0.00412233	0.0445753	0.0360183	Vwf/Lama5/Fn1/Itgb7/Il1b/Adam8/Cd177/Thbs1	8
BP	GO:0045216	cell-cell junction organization	8/328	93/11749	0.00440377	0.0464457	0.0375297	Pkp3/Snai1/Prtn3/Lsr/Cd177/Esam/Trpv4/Tnf	8
BP	GO:1903038	negative regulation of leukocyte cell-cell adhesion	8/328	93/11749	0.00440377	0.0464457	0.0375297	Arg2/Slfn1/Anxa1/Adam8/Cd44/Lgals3/Cd24a/Fgl2	8
BP	GO:0008630	intrinsic apoptotic signaling pathway in response to DNA damage	8/328	95/11749	0.0050108	0.050724	0.0409867	Ddit4/Snai1/Crip1/Cd44/Bcl2a1d/Ier3/Tnf/Cdkn2d	8
BP	GO:0001906	cell killing	8/328	98/11749	0.00603898	0.058637	0.0473807	Il18rap/H2-Q10/Trem1/Stx11/Pglyrp1/Trem3/Klrk1/Sh2d1b1	8
BP	GO:0001936	regulation of endothelial cell proliferation	8/328	98/11749	0.00603898	0.058637	0.0473807	Lrg1/Gata2/Xdh/Ecm1/Thbs1/Tnf/Nr4a1/Fgfr1	8
BP	GO:0010811	positive regulation of cell-substrate adhesion	8/328	99/11749	0.00641505	0.0606385	0.048998	Mmrn2/Fn1/Net1/Rac3/S100a10/Thbs1/Nedd9/Iqgap1	8
BP	GO:0007596	blood coagulation	8/328	104/11749	0.00856788	0.0747203	0.0603765	F10/Vwf/Anxa2/S100a9/Serpine1/Thbs1/F13a1/Procr	8
BP	GO:0014013	regulation of gliogenesis	8/328	104/11749	0.00856788	0.0747203	0.0603765	Il1b/Vim/Cxcr4/Fas/Nr1d1/Ccr2/Tnf/Hes1	8
BP	GO:0007599	hemostasis	8/328	106/11749	0.00956556	0.0793793	0.0641412	F10/Vwf/Anxa2/S100a9/Serpine1/Thbs1/F13a1/Procr	8
BP	GO:0050817	coagulation	8/328	106/11749	0.00956556	0.0793793	0.0641412	F10/Vwf/Anxa2/S100a9/Serpine1/Thbs1/F13a1/Procr	8
BP	GO:0071248	cellular response to metal ion	8/328	106/11749	0.00956556	0.0793793	0.0641412	Fn1/Mmp9/Rasgrp2/Fas/Slc25a24/Iqgap1/Gsn/Syt6	8
BP	GO:0001935	endothelial cell proliferation	8/328	109/11749	0.0112209	0.0884863	0.0714999	Lrg1/Gata2/Xdh/Ecm1/Thbs1/Tnf/Nr4a1/Fgfr1	8
BP	GO:0051216	cartilage development	8/328	110/11749	0.0118171	0.0910086	0.073538	Snai1/Rara/Anxa2/Mgp/Ecm1/Trpv4/Thbs1/Fgfr1	8
BP	GO:0042445	hormone metabolic process	8/328	113/11749	0.0137456	0.100441	0.08116	Vdr/Cyp2s1/Il1b/Dhrs9/Sult1a1/Tnf/Fgfr1/Duoxa1	8
BP	GO:0048754	branching morphogenesis of an epithelial tube	8/328	115/11749	0.0151529	0.105848	0.0855284	Vdr/Lama5/Tacstd2/Cd44/Cxcr4/Mgp/Notch4/Tnf	8
MF	GO:0005539	glycosaminoglycan binding	8/328	118/11749	0.0174557	0.114993	0.0929181	Vcan/Crispld2/Fn1/Cd44/Pglyrp1/Thbs1/Ccl5/Fgfr1	8
BP	GO:0015850	organic hydroxy compound transport	8/328	121/11749	0.0200001	0.126687	0.102368	Slc10a6/Soat2/Anxa2/Lgals3/Emb/Msr1/Stx1a/Syt6	8
BP	GO:0008360	regulation of cell shape	8/328	122/11749	0.0209041	0.129539	0.104672	Rhov/Fn1/Rnd1/Anxa1/Palm/Fgr/Rnd3/Dlc1	8
BP	GO:0002822	regulation of adaptive immune response based on somatic recombination of immune receptors built from immunoglobulin superfamily domains	8/328	124/11749	0.0227983	0.13769	0.111258	Il1b/H2-Q10/Anxa1/Ccr7/Cd24a/Tnfsf13/Ccr2/Tnf	8
CC	GO:0001726	ruffle	8/328	128/11749	0.0269436	0.154036	0.124466	S100a6/Anxa2/Bmx/Fgr/Trpv4/Iqgap1/Gsn/Dlc1	8
BP	GO:0048771	tissue remodeling	8/328	128/11749	0.0269436	0.154036	0.124466	Vdr/Mmp9/Anxa1/Adam8/Ppargc1b/Cd24a/Ccr2/Fcgr4	8
BP	GO:0050731	positive regulation of peptidyl-tyrosine phosphorylation	8/328	130/11749	0.0292012	0.1622	0.131063	Cd44/Sh2d1b1/Cd24a/Nedd9/Tnf/Ccl5/Iqgap1/Hes1	8
BP	GO:0043491	protein kinase B signaling	8/328	132/11749	0.031586	0.165875	0.134033	F10/Rara/Il1b/Xdh/Adam8/Thbs1/Tnf/Ccl5	8
BP	GO:0043122	regulation of I-kappaB kinase/NF-kappaB signaling	8/328	139/11749	0.0409742	0.196087	0.158445	S100a4/Il1b/Il1f9/Per1/Il1rn/Nr1d1/Tnf/Clec4n	8
BP	GO:2001242	regulation of intrinsic apoptotic signaling pathway	8/328	141/11749	0.043964	0.200057	0.161653	Snai1/Mmp9/Cd44/S100a8/S100a9/Plaur/Bcl2a1d/Cdkn2d	8
MF	GO:0001227	DNA-binding transcription repressor activity, RNA polymerase II-specific	8/328	143/11749	0.0470944	0.209406	0.169207	Snai1/Ifi205/Jdp2/Nr1d1/Bhlhe40/Hes1/Mxd1/Purg	8
BP	GO:0001894	tissue homeostasis	8/328	145/11749	0.050367	0.213748	0.172716	Gata2/Adam8/Napsa/Flt3/Rac3/Ppargc1b/Ccr2/Fcgr4	8
BP	GO:0007623	circadian rhythm	8/328	145/11749	0.050367	0.213748	0.172716	Sik1/Per1/Ciart/Fas/Nr1d1/Bhlhe40/Suv39h2/Alb	8
BP	GO:2001235	positive regulation of apoptotic signaling pathway	8/328	151/11749	0.0610537	0.237665	0.192042	G0s2/Mmp9/S100a8/S100a9/Fas/Plaur/Thbs1/Gsn	8
BP	GO:0051224	negative regulation of protein transport	8/328	152/11749	0.062963	0.24294	0.196304	Il1r2/Arg2/Fn1/Il1b/Anxa1/Apod/Cd200/Tnf	8
MF	GO:0001664	G protein-coupled receptor binding	8/328	154/11749	0.0668927	0.251718	0.203396	Ccl22/Ccl17/Fpr1/Palm/Cxcl2/Ccl5/Gprasp2/Magi3	8
BP	GO:0002064	epithelial cell development	8/328	156/11749	0.0709707	0.260032	0.210114	Rara/Il1b/Vim/Cxcr4/Notch4/Tmod1/Tnf/Fgfr1	8
BP	GO:0031345	negative regulation of cell projection organization	8/328	157/11749	0.0730655	0.261963	0.211675	Tacstd2/Vim/Trpv4/Il15ra/Hes1/Sema6d/Dleu2/Tbx6	8
BP	GO:1904950	negative regulation of establishment of protein localization	8/328	157/11749	0.0730655	0.261963	0.211675	Il1r2/Arg2/Fn1/Il1b/Anxa1/Apod/Cd200/Tnf	8
BP	GO:0008544	epidermis development	8/328	161/11749	0.081817	0.283937	0.229431	Vdr/Lama5/Snai1/Anxa1/Mycl/Tnf/Fgfr1/Hes1	8
BP	GO:0030072	peptide hormone secretion	8/328	162/11749	0.084098	0.288317	0.23297	Il1b/Anxa1/Il1rn/Nr1d1/Trpv4/Tnf/Ccl5/Stx1a	8
BP	GO:0051099	positive regulation of binding	8/328	162/11749	0.084098	0.288317	0.23297	Rara/Mmp9/Anxa2/Mmp8/Lgals3/Plaur/S100a10/Hes1	8
BP	GO:0003007	heart morphogenesis	8/328	163/11749	0.0864161	0.295083	0.238437	Zic3/Snai1/Rara/Pim1/Thbs1/Hes1/Dlc1/Tbx6	8
BP	GO:0001101	response to acid chemical	8/328	168/11749	0.0985621	0.320458	0.258941	Rara/Anxa2/Sh3bp4/Ccr7/Dgat2/S100a10/Tnf/Cdkn2d	8
BP	GO:0030198	extracellular matrix organization	8/328	169/11749	0.101102	0.32673	0.264009	Crispld2/Fn1/Mmp9/Anxa2/Mmp8/Lgals3/Tnf/Mmp28	8
BP	GO:0007163	establishment or maintenance of cell polarity	8/328	171/11749	0.10629	0.335398	0.271013	Rhov/Rnd1/Ccr7/Rnd3/Shtn1/Flot2/Gsn/Hes1	8
BP	GO:0070482	response to oxygen levels	8/328	171/11749	0.10629	0.335398	0.271013	Slc2a4/Hif3a/Ddit4/Adam8/Fas/Rwdd3/Cd24a/Suv39h2	8
BP	GO:0021700	developmental maturation	8/328	181/11749	0.134375	0.393836	0.318233	Gata2/Rnd1/Rac3/Palm/Fgfr1/Hes1/Dleu2/Tbx6	8
MF	GO:0042277	peptide binding	8/328	186/11749	0.149707	0.427078	0.345093	Fpr2/H2-Q10/Crip1/Mgst1/Gsr/Msr1/Sorl1/Gprasp2	8
CC	GO:0031253	cell projection membrane	8/328	190/11749	0.162557	0.446274	0.360604	Cd44/Bmx/Palm/Fgr/Cd24a/Tbc1d10c/Trpv4/Dlc1	8
BP	GO:0031334	positive regulation of protein complex assembly	8/328	192/11749	0.16917	0.459074	0.370947	Gda/Tppp3/Rac3/Fas/Cd24a/Tnf/Gsn/Atat1	8
BP	GO:0051258	protein polymerization	8/328	213/11749	0.245242	0.566352	0.457632	Gda/Tppp3/Msrb1/Rac3/Tmod1/Trpv4/Pstpip1/Gsn	8
BP	GO:0044282	small molecule catabolic process	8/328	217/11749	0.260896	0.57578	0.465249	Arg2/Hdc/Cd44/Padi4/Cyp4f18/Impa2/Aldh1l2/Qprt	8
BP	GO:0072659	protein localization to plasma membrane	8/328	217/11749	0.260896	0.57578	0.465249	Lama5/Pkp3/Anxa2/Lgals3/Palm/S100a10/Flot2/Tnf	8
CC	GO:0019898	extrinsic component of membrane	8/328	221/11749	0.276843	0.585388	0.473013	Bst1/S100a6/Anxa2/Anxa1/Fgr/S100a10/Iqgap1/Syt6	8
BP	GO:0009636	response to toxic substance	8/328	223/11749	0.284917	0.585388	0.473013	Hp/Rara/Anxa1/Lcn2/Net1/Fas/Tnf/Ccl5	8
BP	GO:0001505	regulation of neurotransmitter levels	8/328	234/11749	0.330286	0.613306	0.495572	Mctp2/Il1b/Stx11/Hdc/Mmp8/Klrk1/Tnf/Stx1a	8
BP	GO:1990778	protein localization to cell periphery	8/328	261/11749	0.444909	0.690572	0.558006	Lama5/Pkp3/Anxa2/Lgals3/Palm/S100a10/Flot2/Tnf	8
BP	GO:0010976	positive regulation of neuron projection development	8/328	269/11749	0.478671	0.710579	0.574172	Fn1/S100a9/Cxcr4/Palm/Cd24a/Shtn1/Fgfr1/Iqgap1	8
BP	GO:1902903	regulation of supramolecular fiber organization	8/328	273/11749	0.495374	0.723956	0.58498	Gda/Tacstd2/Rac3/Tmod1/Trpv4/S100a10/Gsn/Dlc1	8
BP	GO:0048568	embryonic organ development	8/328	274/11749	0.499526	0.728491	0.588645	Zic3/Snai1/Gata2/Rara/Nfe2/Fgfr1/Hes1/Tbx6	8
BP	GO:0006417	regulation of translation	8/328	281/11749	0.528296	0.742911	0.600297	Rara/S100a9/Vim/Per1/Cirbp/Rbm3/Thbs1/Tnf	8
BP	GO:0016311	dephosphorylation	8/328	281/11749	0.528296	0.742911	0.600297	Vcan/Ptprr/Itga1/Impa2/Ppargc1b/Tnf/Iqgap1/Dlc1	8
BP	GO:0007265	Ras protein signal transduction	8/328	324/11749	0.688042	0.848803	0.685861	Rhov/Rnd1/Net1/Rac3/Rnd3/Shtn1/Rab42/Dlc1	8
BP	GO:0032386	regulation of intracellular transport	8/328	330/11749	0.707424	0.863017	0.697347	Slc2a4/Gata2/Anxa2/Apod/Fgr/Ier3/Sorl1/Stx1a	8
BP	GO:0072521	purine-containing compound metabolic process	8/328	354/11749	0.776926	0.905722	0.731854	Gnmt/Ddit4/Gda/Xdh/Adcy4/Dgat2/Ier3/Cox6a2	8
BP	GO:0071417	cellular response to organonitrogen compound	8/328	355/11749	0.779541	0.906818	0.732739	Slc2a4/Fpr2/Il1b/Sh3bp4/Vim/Tnf/Nr4a1/Sorl1	8
MF	GO:0008047	enzyme activator activity	8/328	364/11749	0.802079	0.918808	0.742427	Fn1/Wfdc21/Cd24a/Tbc1d10c/Ccl5/Iqgap1/Ahsa2/Dlc1	8
MF	GO:0031267	small GTPase binding	8/328	364/11749	0.802079	0.918808	0.742427	Anxa2/Sh3bp4/Net1/Tbc1d10c/Ndrg1/Iqgap1/Sorl1/Wdr41	8
BP	GO:0007276	gamete generation	8/328	368/11749	0.811525	0.922364	0.745301	Slco4c1/Rara/Gsr/Cxcr4/Nkapl/Atat1/Suv39h2/Mycbpap	8
BP	GO:0010608	posttranscriptional regulation of gene expression	8/328	369/11749	0.813833	0.923134	0.745923	Rara/S100a9/Vim/Per1/Cirbp/Rbm3/Thbs1/Tnf	8
BP	GO:0090066	regulation of anatomical structure size	8/328	373/11749	0.822847	0.926184	0.748388	Fn1/Itga1/Rac3/Tmod1/Shtn1/Tnf/Gsn/Sema6d	8
CC	GO:0019866	organelle inner membrane	8/328	381/11749	0.839866	0.936538	0.756754	AA467197/Mgst1/Lgals3/Lmnb1/Fgr/Slc25a24/Cox6a2/Sfxn4	8
BP	GO:0090407	organophosphate biosynthetic process	8/328	390/11749	0.857449	0.94507	0.763648	Ddit4/Fpr2/Adcy4/Mocos/Ier3/Cmpk2/Qprt/Pnpla3	8
CC	GO:0000785	chromatin	8/328	413/11749	0.895409	0.963661	0.77867	Vdr/Snai1/Rara/Nr1d1/Hes1/Mxd1/Tbx6/Suv39h2	8
MF	GO:0003682	chromatin binding	8/328	422/11749	0.907774	0.970204	0.783957	Gata2/Plac8/Rara/Per1/Nkapl/Jdp2/Hes1/Suv39h2	8
BP	GO:0006753	nucleoside phosphate metabolic process	8/328	426/11749	0.912859	0.972747	0.786012	Entpd3/Ddit4/Adcy4/Dgat2/Ier3/Cox6a2/Cmpk2/Qprt	8
MF	GO:0004672	protein kinase activity	8/328	449/11749	0.937693	0.980753	0.792481	Nrbp2/Flt3/Bmx/Sik1/Pim1/Fgr/Ccl5/Fgfr1	8
BP	GO:0048812	neuron projection morphogenesis	8/328	452/11749	0.940428	0.981675	0.793227	Fn1/Itga1/Vim/Cxcr4/Emb/Shtn1/Iqgap1/Sema6d	8
BP	GO:0034220	ion transmembrane transport	8/328	486/11749	0.964792	0.992317	0.801826	Mmp9/Fxyd5/Emb/Trpv4/Ahnak/Thbs1/Tnf/Cd19	8
BP	GO:0071677	positive regulation of mononuclear cell migration	7/328	21/11749	1.02921e-06	9.58664e-05	7.74633e-05	Fpr2/Lgals3/Ccr1/Serpine1/Ccr2/Pla2g7/Ccl5	7
BP	GO:0006953	acute-phase response	7/328	23/11749	2.06783e-06	0.000173616	0.000140288	Saa3/Fn1/Hp/Il1b/Il1rn/Tnf/Ccl5	7
MF	GO:0019956	chemokine binding	7/328	24/11749	2.84982e-06	0.000211093	0.00017057	Ackr1/Cxcr2/Ccr7/Cxcr4/Plp2/Ccr1/Ccr2	7
BP	GO:0036230	granulocyte activation	7/328	28/11749	8.85477e-06	0.000448599	0.000362483	Il18rap/Cxcr2/Stx11/Cd177/Ccr2/Fcgr4/Ccl5	7
BP	GO:0070098	chemokine-mediated signaling pathway	7/328	36/11749	5.15179e-05	0.001737	0.00140356	Ackr1/Ccl22/Ccl17/Cxcr4/Ccr1/Cxcl2/Ccl5	7
BP	GO:0048247	lymphocyte chemotaxis	7/328	40/11749	0.000104545	0.00304533	0.00246073	Tnfsf14/Ccl22/Ccl17/Adam8/Ccr7/Ccr2/Ccl5	7
BP	GO:1990868	response to chemokine	7/328	43/11749	0.000168184	0.00432039	0.00349102	Ackr1/Ccl22/Ccl17/Cxcr4/Ccr1/Cxcl2/Ccl5	7
BP	GO:1990869	cellular response to chemokine	7/328	43/11749	0.000168184	0.00432039	0.00349102	Ackr1/Ccl22/Ccl17/Cxcr4/Ccr1/Cxcl2/Ccl5	7
BP	GO:0045071	negative regulation of viral genome replication	7/328	45/11749	0.00022579	0.00534163	0.00431622	Ifitm1/Slpi/Ifitm6/Ifitm2/Ifitm3/Tnf/Ccl5	7
BP	GO:0006766	vitamin metabolic process	7/328	46/11749	0.000260031	0.00571001	0.00461388	Vdr/Snai1/Vnn3/Il1b/Cyp4f18/Tnf/Fgfr1	7
BP	GO:0051384	response to glucocorticoid	7/328	46/11749	0.000260031	0.00571001	0.00461388	Ddit4/Anxa1/Klf9/Fas/Il1rn/Sult1a1/Tnf	7
BP	GO:0031960	response to corticosteroid	7/328	48/11749	0.000341024	0.00715815	0.00578403	Ddit4/Anxa1/Klf9/Fas/Il1rn/Sult1a1/Tnf	7
BP	GO:0002292	T cell differentiation involved in immune response	7/328	56/11749	0.000887758	0.0143992	0.011635	Clec4d/Clec4e/Rara/Anxa1/Ccr7/Ccr2/Fgl2	7
CC	GO:0070062	extracellular exosome	7/328	58/11749	0.00109751	0.0170273	0.0137586	Slc2a4/Fn1/Anxa2/Anxa1/Serpine1/Ahnak/Alb	7
BP	GO:0043154	negative regulation of cysteine-type endopeptidase activity involved in apoptotic process	7/328	62/11749	0.00163248	0.0232815	0.0188123	Mmp9/Cd44/Plaur/Bcl2a1d/Thbs1/Nr4a1/Cdkn2d	7
MF	GO:0072341	modified amino acid binding	7/328	64/11749	0.00196657	0.0267328	0.021601	Gnmt/Cd300lf/Anxa2/Mgst1/Gsr/Thbs1/Syt6	7
CC	GO:1903561	extracellular vesicle	7/328	64/11749	0.00196657	0.0267328	0.021601	Slc2a4/Fn1/Anxa2/Anxa1/Serpine1/Ahnak/Alb	7
BP	GO:0070227	lymphocyte apoptotic process	7/328	65/11749	0.0021523	0.0286216	0.0231272	Arg2/Adam8/Cd44/Lgals3/Fas/Cd24a/Ccl5	7
BP	GO:2000117	negative regulation of cysteine-type endopeptidase activity	7/328	67/11749	0.00256418	0.0318255	0.0257161	Mmp9/Cd44/Plaur/Bcl2a1d/Thbs1/Nr4a1/Cdkn2d	7
CC	GO:0043230	extracellular organelle	7/328	75/11749	0.00484435	0.0494854	0.0399859	Slc2a4/Fn1/Anxa2/Anxa1/Serpine1/Ahnak/Alb	7
BP	GO:0045069	regulation of viral genome replication	7/328	75/11749	0.00484435	0.0494854	0.0399859	Ifitm1/Slpi/Ifitm6/Ifitm2/Ifitm3/Tnf/Ccl5	7
BP	GO:0001909	leukocyte mediated cytotoxicity	7/328	80/11749	0.00689188	0.0637388	0.0515031	Il18rap/H2-Q10/Trem1/Stx11/Trem3/Klrk1/Sh2d1b1	7
BP	GO:0051928	positive regulation of calcium ion transport	7/328	81/11749	0.00736844	0.0672743	0.0543599	Anxa2/Cxcr4/Lgals3/Ccr1/Serpine1/Ccl5/Cd19	7
BP	GO:0044070	regulation of anion transport	7/328	82/11749	0.00786896	0.0710862	0.0574401	Arg2/Il1b/Cyp4f18/Il1rn/Thbs1/Tnf/Fgfr1	7
BP	GO:0045621	positive regulation of lymphocyte differentiation	7/328	82/11749	0.00786896	0.0710862	0.0574401	Rara/Il1b/Anxa1/Adam8/Ccr7/Ccr2/Il15ra	7
BP	GO:0046634	regulation of alpha-beta T cell activation	7/328	82/11749	0.00786896	0.0710862	0.0574401	Arg2/Rara/Anxa1/Cd44/Ccr7/Cd24a/Ccr2	7
MF	GO:0070851	growth factor receptor binding	7/328	83/11749	0.00839414	0.0735045	0.0593941	Cd300lf/Il1b/Cd44/Il1f9/Ecm1/Il1rn/Ms4a1	7
BP	GO:0014812	muscle cell migration	7/328	84/11749	0.00894466	0.0767556	0.0620211	Anxa1/Net1/Serpine1/Ccl5/Iqgap1/Sorl1/Sema6d	7
BP	GO:0050868	negative regulation of T cell activation	7/328	84/11749	0.00894466	0.0767556	0.0620211	Arg2/Slfn1/Anxa1/Cd44/Lgals3/Cd24a/Fgl2	7
BP	GO:0001959	regulation of cytokine-mediated signaling pathway	7/328	87/11749	0.0107552	0.0862427	0.069687	Il1r2/Cd300lf/Cxcr4/Ecm1/Zbp1/Il1rn/Cd24a	7
BP	GO:0019079	viral genome replication	7/328	90/11749	0.0128183	0.0956583	0.0772952	Ifitm1/Slpi/Ifitm6/Ifitm2/Ifitm3/Tnf/Ccl5	7
CC	GO:0044853	plasma membrane raft	7/328	90/11749	0.0128183	0.0956583	0.0772952	Vdr/Prtn3/Slc2a3/Cd177/Flot2/Dlc1/Ms4a1	7
BP	GO:0001889	liver development	7/328	91/11749	0.0135652	0.0994627	0.0803692	Zic3/Vwf/Hp/Rara/Anxa1/Lsr/Hes1	7
BP	GO:0043534	blood vessel endothelial cell migration	7/328	91/11749	0.0135652	0.0994627	0.0803692	Gata2/Mmrn2/Anxa1/Adam8/Thbs1/Nr4a1/Fgfr1	7
BP	GO:0061008	hepaticobiliary system development	7/328	93/11749	0.0151518	0.105848	0.0855284	Zic3/Vwf/Hp/Rara/Anxa1/Lsr/Hes1	7
BP	GO:0060759	regulation of response to cytokine stimulus	7/328	96/11749	0.0177732	0.116904	0.0944626	Il1r2/Cd300lf/Cxcr4/Ecm1/Zbp1/Il1rn/Cd24a	7
BP	GO:0043280	positive regulation of cysteine-type endopeptidase activity involved in apoptotic process	7/328	97/11749	0.0187137	0.122339	0.0988543	Xdh/S100a8/S100a9/Fas/Tnf/Gsn/Dlc1	7
BP	GO:0045598	regulation of fat cell differentiation	7/328	99/11749	0.0206987	0.129489	0.104632	Gata2/Jdp2/Nr1d1/Trpv4/Tnf/Hes1/Atat1	7
BP	GO:0050864	regulation of B cell activation	7/328	100/11749	0.0217442	0.134162	0.108408	Bst1/Flt3/Fas/Cd24a/Tnfsf13/Tbc1d10c/Cd19	7
BP	GO:0002698	negative regulation of immune effector process	7/328	102/11749	0.0239439	0.143195	0.115707	Anxa1/Pglyrp1/Lgals3/Sh2d1b1/Ccr2/Fgl2/Tnf	7
BP	GO:0048469	cell maturation	7/328	104/11749	0.0262923	0.153175	0.12377	Gata2/Rnd1/Rac3/Fgfr1/Hes1/Dleu2/Tbx6	7
BP	GO:0010634	positive regulation of epithelial cell migration	7/328	105/11749	0.0275234	0.156514	0.126469	Gata2/Mmp9/Anxa1/Glipr2/Serpine1/Thbs1/Fgfr1	7
BP	GO:0098742	cell-cell adhesion via plasma-membrane adhesion molecules	7/328	105/11749	0.0275234	0.156514	0.126469	Sell/Emb/Cd177/Esam/Il1rn/Cd24a/Itgal	7
BP	GO:0050709	negative regulation of protein secretion	7/328	106/11749	0.0287931	0.161166	0.130228	Il1r2/Arg2/Fn1/Il1b/Anxa1/Cd200/Tnf	7
BP	GO:0106106	cold-induced thermogenesis	7/328	106/11749	0.0287931	0.161166	0.130228	Plac8/G0s2/Lcn2/Cxcr4/Ppargc1b/Nr1d1/Ccr2	7
BP	GO:0120161	regulation of cold-induced thermogenesis	7/328	106/11749	0.0287931	0.161166	0.130228	Plac8/G0s2/Lcn2/Cxcr4/Ppargc1b/Nr1d1/Ccr2	7
BP	GO:0043271	negative regulation of ion transport	7/328	108/11749	0.0314503	0.165615	0.133822	Il1b/Mmp9/Cyp4f18/Il1rn/Thbs1/Tnf/Hes1	7
BP	GO:2001056	positive regulation of cysteine-type endopeptidase activity	7/328	108/11749	0.0314503	0.165615	0.133822	Xdh/S100a8/S100a9/Fas/Tnf/Gsn/Dlc1	7
BP	GO:0002792	negative regulation of peptide secretion	7/328	111/11749	0.0357366	0.180164	0.145579	Il1r2/Arg2/Fn1/Il1b/Anxa1/Cd200/Tnf	7
BP	GO:0050851	antigen receptor-mediated signaling pathway	7/328	114/11749	0.0403929	0.195217	0.157742	Bmx/Ccr7/Lgals3/Bcl2a1d/Cd79a/Ms4a1/Cd19	7
BP	GO:0051262	protein tetramerization	7/328	118/11749	0.0471923	0.209624	0.169383	Gnmt/Anxa2/Gpx3/S100a10/Ccl5/Cd79a/Ms4a1	7
BP	GO:0034612	response to tumor necrosis factor	7/328	120/11749	0.0508503	0.215372	0.174028	Slc2a4/Ccl22/Ccl17/Wfdc21/Nr1d1/Tnf/Ccl5	7
BP	GO:1903034	regulation of response to wounding	7/328	120/11749	0.0508503	0.215372	0.174028	Anxa2/Anxa1/S100a9/Cxcr4/Serpine1/Cd24a/Thbs1	7
BP	GO:0010950	positive regulation of endopeptidase activity	7/328	121/11749	0.0527446	0.222734	0.179977	Xdh/S100a8/S100a9/Fas/Tnf/Gsn/Dlc1	7
BP	GO:0046631	alpha-beta T cell activation	7/328	121/11749	0.0527446	0.222734	0.179977	Arg2/Rara/Anxa1/Cd44/Ccr7/Cd24a/Ccr2	7
BP	GO:2001236	regulation of extrinsic apoptotic signaling pathway	7/328	124/11749	0.058691	0.230681	0.186398	Il1b/G0s2/Lgals3/Serpine1/Thbs1/Tnf/Fgfr1	7
BP	GO:0043433	negative regulation of DNA-binding transcription factor activity	7/328	126/11749	0.0628762	0.24294	0.196304	Adgrg3/Sik1/Cd200/Rwdd3/Pim1/Bhlhe40/Tbx6	7
BP	GO:0034614	cellular response to reactive oxygen species	7/328	127/11749	0.0650354	0.245614	0.198464	Mmp9/Anxa1/Lcn2/Net1/Ppargc1b/Thbs1/Tnf	7
BP	GO:0010952	positive regulation of peptidase activity	7/328	129/11749	0.0694872	0.258734	0.209066	Xdh/S100a8/S100a9/Fas/Tnf/Gsn/Dlc1	7
BP	GO:0010977	negative regulation of neuron projection development	7/328	129/11749	0.0694872	0.258734	0.209066	Vim/Trpv4/Il15ra/Hes1/Sema6d/Dleu2/Tbx6	7
BP	GO:0006575	cellular modified amino acid metabolic process	7/328	130/11749	0.0717799	0.260032	0.210114	Gnmt/Vnn3/Gpx3/Mgst1/Gsr/Aldh1l2/Duoxa1	7
BP	GO:0030073	insulin secretion	7/328	130/11749	0.0717799	0.260032	0.210114	Il1b/Anxa1/Il1rn/Nr1d1/Tnf/Ccl5/Stx1a	7
BP	GO:0035265	organ growth	7/328	134/11749	0.0813957	0.283363	0.228967	Rara/Pi16/Anxa2/Ecm1/Pim1/Thbs1/Fgfr1	7
BP	GO:0045931	positive regulation of mitotic cell cycle	7/328	134/11749	0.0813957	0.283363	0.228967	Il1b/Anxa1/Lmnb1/Tnf/Fgfr1/Hes1/Gen1	7
BP	GO:0048639	positive regulation of developmental growth	7/328	140/11749	0.0971462	0.316886	0.256055	Fn1/Flt3/Cxcr4/Serpine1/Pim1/Shtn1/Fgfr1	7
BP	GO:0016054	organic acid catabolic process	7/328	144/11749	0.108517	0.341419	0.275878	Arg2/Hdc/Cd44/Padi4/Cyp4f18/Aldh1l2/Qprt	7
BP	GO:0046395	carboxylic acid catabolic process	7/328	144/11749	0.108517	0.341419	0.275878	Arg2/Hdc/Cd44/Padi4/Cyp4f18/Aldh1l2/Qprt	7
BP	GO:0007266	Rho protein signal transduction	7/328	148/11749	0.120568	0.369029	0.298188	Rhov/Rnd1/Net1/Rac3/Rnd3/Shtn1/Dlc1	7
BP	GO:0043542	endothelial cell migration	7/328	149/11749	0.123685	0.374936	0.302961	Gata2/Mmrn2/Anxa1/Adam8/Thbs1/Nr4a1/Fgfr1	7
BP	GO:0017157	regulation of exocytosis	7/328	151/11749	0.13004	0.388722	0.314101	Gata2/Anxa1/Cd177/Fgr/Ccr2/Stx1a/Syt6	7
BP	GO:0060541	respiratory system development	7/328	151/11749	0.13004	0.388722	0.314101	Zic3/Lama5/Rara/Mgp/Tnf/Fgfr1/Hes1	7
CC	GO:0044448	cell cortex part	7/328	152/11749	0.133278	0.393184	0.317706	Tmod1/Tnfaip2/Trpv4/Flot2/Pstpip1/Gsn/Dlc1	7
BP	GO:0001666	response to hypoxia	7/328	156/11749	0.146625	0.420426	0.339719	Slc2a4/Hif3a/Ddit4/Adam8/Rwdd3/Cd24a/Suv39h2	7
BP	GO:0036293	response to decreased oxygen levels	7/328	160/11749	0.160579	0.446274	0.360604	Slc2a4/Hif3a/Ddit4/Adam8/Rwdd3/Cd24a/Suv39h2	7
BP	GO:0045055	regulated exocytosis	7/328	162/11749	0.167775	0.457404	0.369598	Gata2/Stx11/Cd177/Fgr/Ccr2/Stx1a/Syt6	7
BP	GO:0031668	cellular response to extracellular stimulus	7/328	167/11749	0.186368	0.48809	0.394393	Vdr/Angptl4/Mmp9/Sik1/Fas/Pim1/Alb	7
BP	GO:0033002	muscle cell proliferation	7/328	170/11749	0.197915	0.510526	0.412522	Mmp9/Apod/Pim1/Thbs1/Tnf/Ccl5/Fgfr1	7
BP	GO:0006898	receptor-mediated endocytosis	7/328	171/11749	0.201826	0.518428	0.418907	Fpr2/Cxcr2/Anxa2/Ccr7/Serpine1/Ifitm3/Msr1	7
BP	GO:0003002	regionalization	7/328	176/11749	0.221815	0.553181	0.446989	Zic3/Snai1/Ifitm1/Bhlhe40/Fgfr1/Hes1/Tbx6	7
BP	GO:0045926	negative regulation of growth	7/328	176/11749	0.221815	0.553181	0.446989	Plac8/Pi16/Sh3bp4/Cirbp/Osgin1/Cdkn2d/Sema6d	7
BP	GO:0032147	activation of protein kinase activity	7/328	177/11749	0.225896	0.558478	0.451269	Il1b/Itga1/Ccr7/Gadd45a/Thbs1/Tnf/Gadd45b	7
BP	GO:0090287	regulation of cellular response to growth factor stimulus	7/328	178/11749	0.230002	0.566352	0.457632	Lrg1/Mmrn2/Xdh/Thbs1/Fgfr1/Hes1/Sorl1	7
CC	GO:0016324	apical plasma membrane	7/328	186/11749	0.26371	0.57578	0.465249	Plet1/Osmr/Fn1/Anxa1/Cd44/Cyp4f18/Fas	7
BP	GO:0051091	positive regulation of DNA-binding transcription factor activity	7/328	187/11749	0.26802	0.576136	0.465537	Il18rap/Il1b/Adam8/Cd200/Ppargc1b/Flot2/Tnf	7
BP	GO:0016042	lipid catabolic process	7/328	190/11749	0.281064	0.585388	0.473013	Il1b/Cyp4f18/Pla2g7/Tnf/Plbd1/Sorl1/Pnpla3	7
BP	GO:0071496	cellular response to external stimulus	7/328	190/11749	0.281064	0.585388	0.473013	Vdr/Angptl4/Mmp9/Sik1/Fas/Pim1/Alb	7
BP	GO:0051146	striated muscle cell differentiation	7/328	198/11749	0.316552	0.609823	0.492757	Tnfsf14/Rara/Pi16/Sik1/Il1f9/Tmod1/Myo18b	7
BP	GO:0031330	negative regulation of cellular catabolic process	7/328	201/11749	0.330071	0.613173	0.495464	Pkp3/Ddit4/Hp/Anxa2/Cirbp/Ier3/Sorl1	7
BP	GO:0045927	positive regulation of growth	7/328	204/11749	0.343676	0.625519	0.50544	Fn1/Flt3/Cxcr4/Serpine1/Pim1/Shtn1/Fgfr1	7
CC	GO:0030659	cytoplasmic vesicle membrane	7/328	207/11749	0.357348	0.635737	0.513697	Mctp2/Slc2a4/Adam8/Slc2a3/Cd177/Flot2/Stx1a	7
BP	GO:0044262	cellular carbohydrate metabolic process	7/328	207/11749	0.357348	0.635737	0.513697	Gnmt/Ddit4/Sik1/Dgat2/Impa2/Nr1d1/Ier3	7
BP	GO:0007389	pattern specification process	7/328	224/11749	0.435255	0.68395	0.552654	Zic3/Snai1/Ifitm1/Bhlhe40/Fgfr1/Hes1/Tbx6	7
MF	GO:0001228	DNA-binding transcription activator activity, RNA polymerase II-specific	7/328	225/11749	0.439821	0.687844	0.555801	Zic3/Gata2/Klf9/E2f2/Mycl/Nr4a1/Tbx6	7
CC	GO:0030133	transport vesicle	7/328	225/11749	0.439821	0.687844	0.555801	Mctp2/Slc2a4/Crispld2/Stx11/Slc2a3/Stx1a/Syt6	7
CC	GO:0012506	vesicle membrane	7/328	228/11749	0.453484	0.697243	0.563395	Mctp2/Slc2a4/Adam8/Slc2a3/Cd177/Flot2/Stx1a	7
BP	GO:1901987	regulation of cell cycle phase transition	7/328	229/11749	0.458025	0.702207	0.567407	Slfn1/Anxa1/Cirbp/Lmnb1/Ier3/Cdkn2d/Gen1	7
MF	GO:0003924	GTPase activity	7/328	230/11749	0.462558	0.703444	0.568407	Rhov/Rnd1/Rasd1/Rac3/Ifi47/Rnd3/Rab42	7
BP	GO:0006631	fatty acid metabolic process	7/328	233/11749	0.476105	0.710579	0.574172	Cyp2s1/Il1b/Anxa1/Cyp4f18/Dgat2/Acsf2/Pnpla3	7
BP	GO:0030900	forebrain development	7/328	238/11749	0.49848	0.728246	0.588448	Gata2/Cxcr4/Rac3/Fgfr1/Hes1/Atat1/Dlc1	7
BP	GO:0046394	carboxylic acid biosynthetic process	7/328	258/11749	0.584404	0.785666	0.634844	Noxred1/Ddit4/Il1b/Anxa1/Dhrs9/Nr1d1/Ier3	7
BP	GO:0016053	organic acid biosynthetic process	7/328	259/11749	0.588514	0.788985	0.637527	Noxred1/Ddit4/Il1b/Anxa1/Dhrs9/Nr1d1/Ier3	7
BP	GO:0014706	striated muscle tissue development	7/328	263/11749	0.604754	0.802612	0.648538	Rara/Pi16/Sik1/Pim1/Nr4a1/Fgfr1/Myo18b	7
BP	GO:0006644	phospholipid metabolic process	7/328	267/11749	0.620655	0.811495	0.655715	Fpr2/Pik3ip1/Impa2/Fgr/Pla2g7/Pnpla3/Cd19	7
CC	GO:0097060	synaptic membrane	7/328	272/11749	0.640033	0.822515	0.66462	Anxa1/Stx11/Slc2a3/Palm/Flot2/Stx1a/Syt6	7
BP	GO:0008015	blood circulation	7/328	276/11749	0.655119	0.832927	0.673033	Cxcr2/Itga1/Cyp4f18/Cxcr4/Ier3/Trpv4/Tnf	7
BP	GO:0018205	peptidyl-lysine modification	7/328	276/11749	0.655119	0.832927	0.673033	Gata2/Nfe2/Per1/Rwdd3/Atat1/Stx1a/Suv39h2	7
BP	GO:0060537	muscle tissue development	7/328	279/11749	0.666185	0.837556	0.676774	Rara/Pi16/Sik1/Pim1/Nr4a1/Fgfr1/Myo18b	7
BP	GO:0048232	male gamete generation	7/328	282/11749	0.677032	0.84324	0.681366	Slco4c1/Rara/Gsr/Nkapl/Atat1/Suv39h2/Mycbpap	7
BP	GO:0003013	circulatory system process	7/328	283/11749	0.680598	0.845711	0.683363	Cxcr2/Itga1/Cyp4f18/Cxcr4/Ier3/Trpv4/Tnf	7
BP	GO:0050804	modulation of chemical synaptic transmission	7/328	316/11749	0.784054	0.908365	0.73399	Mctp2/Rara/Il1b/Mmp9/Ccr2/Tnf/Stx1a	7
BP	GO:0099177	regulation of trans-synaptic signaling	7/328	317/11749	0.786755	0.911001	0.73612	Mctp2/Rara/Il1b/Mmp9/Ccr2/Tnf/Stx1a	7
BP	GO:0044770	cell cycle phase transition	7/328	319/11749	0.792081	0.914448	0.738905	Slfn1/Anxa1/Cirbp/Lmnb1/Ier3/Cdkn2d/Gen1	7
BP	GO:0034762	regulation of transmembrane transport	7/328	325/11749	0.80746	0.921275	0.744421	Il1b/Mmp9/Fxyd5/Ahnak/Thbs1/Tnf/Cd19	7
BP	GO:0042176	regulation of protein catabolic process	7/328	325/11749	0.80746	0.921275	0.744421	Il1b/Anxa2/Adam8/Ier3/Tnf/Sorl1/Banp	7
BP	GO:0061564	axon development	7/328	325/11749	0.80746	0.921275	0.744421	Fn1/Vim/Cxcr4/Emb/Tspan2/Shtn1/Sema6d	7
BP	GO:0034655	nucleobase-containing compound catabolic process	7/328	327/11749	0.812389	0.922364	0.745301	Entpd3/Pkp3/Ddit4/Vim/Cirbp/Dna2/Ier3	7
BP	GO:0044057	regulation of system process	7/328	331/11749	0.821956	0.926184	0.748388	Arg2/Pi16/Il1b/Fcgr4/Tnf/Fgfr1/Stx1a	7
MF	GO:0017016	Ras GTPase binding	7/328	351/11749	0.864192	0.948615	0.766513	Anxa2/Sh3bp4/Net1/Tbc1d10c/Ndrg1/Iqgap1/Wdr41	7
CC	GO:0005743	mitochondrial inner membrane	7/328	352/11749	0.86607	0.948615	0.766513	AA467197/Mgst1/Lgals3/Fgr/Slc25a24/Cox6a2/Sfxn4	7
MF	GO:0003712	transcription coregulator activity	7/328	362/11749	0.883707	0.958596	0.774578	Vdr/Hif3a/Rara/Ppargc1b/Jdp2/Nr1d1/Bhlhe40	7
BP	GO:0120031	plasma membrane bounded cell projection assembly	7/328	374/11749	0.902278	0.967547	0.781811	Lama5/Tacstd2/Ccr7/Palm/Shtn1/Ccl5/Gsn	7
BP	GO:0007610	behavior	7/328	395/11749	0.928741	0.976876	0.789348	Il1b/Ciart/Il1rn/Tmod1/Nr1d1/Thbs1/Alb	7
BP	GO:0048667	cell morphogenesis involved in neuron differentiation	7/328	417/11749	0.94955	0.98593	0.796664	Fn1/Vim/Cxcr4/Emb/Shtn1/Hes1/Sema6d	7
BP	GO:0009117	nucleotide metabolic process	7/328	419/11749	0.951144	0.986866	0.797421	Ddit4/Adcy4/Dgat2/Ier3/Cox6a2/Cmpk2/Qprt	7
CC	GO:0044454	nuclear chromosome part	7/328	423/11749	0.954197	0.989142	0.79926	Vdr/Rara/Dna2/Nr1d1/Mxd1/Tbx6/Suv39h2	7
BP	GO:0051640	organelle localization	7/328	443/11749	0.967044	0.993347	0.802658	Slc2a4/Gata2/Stx11/Fgr/Stx1a/Cdca8/Alb	7
CC	GO:0000228	nuclear chromosome	7/328	448/11749	0.969698	0.994693	0.803745	Vdr/Rara/Dna2/Nr1d1/Mxd1/Tbx6/Suv39h2	7
BP	GO:1901137	carbohydrate derivative biosynthetic process	7/328	462/11749	0.976127	0.99672	0.805383	Slc2a4/Ddit4/Il1b/Adcy4/Ccr7/Ier3/Cmpk2	7
CC	GO:0044432	endoplasmic reticulum part	7/328	486/11749	0.984313	0.999719	0.807807	Soat2/H2-Q10/Dhrs9/Dgat2/Ifi47/Duoxa1/Syt6	7
BP	GO:0090026	positive regulation of monocyte chemotaxis	6/328	16/11749	2.85927e-06	0.000211093	0.00017057	Fpr2/Ccr1/Serpine1/Ccr2/Pla2g7/Ccl5	6
MF	GO:0019957	C-C chemokine binding	6/328	17/11749	4.31546e-06	0.000271747	0.000219581	Ackr1/Cxcr2/Ccr7/Cxcr4/Ccr1/Ccr2	6
BP	GO:0006775	fat-soluble vitamin metabolic process	6/328	18/11749	6.32179e-06	0.00034705	0.000280428	Vdr/Snai1/Il1b/Cyp4f18/Tnf/Fgfr1	6
CC	GO:0034358	plasma lipoprotein particle	6/328	19/11749	9.02353e-06	0.000448599	0.000362483	Saa3/Apoc1/Lsr/Msr1/Pla2g7/Sorl1	6
CC	GO:1990777	lipoprotein particle	6/328	19/11749	9.02353e-06	0.000448599	0.000362483	Saa3/Apoc1/Lsr/Msr1/Pla2g7/Sorl1	6
BP	GO:0090025	regulation of monocyte chemotaxis	6/328	20/11749	1.25895e-05	0.000550085	0.000444487	Fpr2/Ccr1/Serpine1/Ccr2/Pla2g7/Ccl5	6
CC	GO:0032994	protein-lipid complex	6/328	21/11749	1.72136e-05	0.00072979	0.000589695	Saa3/Apoc1/Lsr/Msr1/Pla2g7/Sorl1	6
BP	GO:0042119	neutrophil activation	6/328	23/11749	3.0545e-05	0.00112753	0.000911084	Il18rap/Cxcr2/Stx11/Cd177/Fcgr4/Ccl5	6
MF	GO:0070888	E-box binding	6/328	31/11749	0.000184515	0.00462042	0.00373345	Snai1/Per1/Ciart/Nr1d1/Bhlhe40/Hes1	6
BP	GO:1902622	regulation of neutrophil migration	6/328	33/11749	0.000264815	0.00575604	0.00465107	Bst1/Sell/Il1b/Cxcr2/Adam8/Ccr7	6
BP	GO:0034113	heterotypic cell-cell adhesion	6/328	36/11749	0.000434043	0.00860449	0.00695272	Itgb7/Il1b/Cd44/Cd200/Il1rn/Tnf	6
BP	GO:0048246	macrophage chemotaxis	6/328	36/11749	0.000434043	0.00860449	0.00695272	Ccr7/Lgals3/Trpv4/Thbs1/Ccl5/Mmp28	6
BP	GO:1905521	regulation of macrophage migration	6/328	36/11749	0.000434043	0.00860449	0.00695272	Ccr7/Cd200/Trpv4/Thbs1/Ccl5/Mmp28	6
BP	GO:0033619	membrane protein proteolysis	6/328	42/11749	0.00101573	0.0161087	0.0130164	Prtn3/Il1b/Adam19/Adam8/Napsa/Tnf	6
BP	GO:0035456	response to interferon-beta	6/328	43/11749	0.00115317	0.0177621	0.0143524	Ifitm1/Ifi205/Ifitm6/Ifitm2/Ifi47/Ifitm3	6
MF	GO:0016209	antioxidant activity	6/328	46/11749	0.0016519	0.0232815	0.0188123	Hp/Gpx3/Mgst1/Gsr/S100a8/S100a9	6
BP	GO:0070509	calcium ion import	6/328	47/11749	0.00184999	0.0254715	0.0205818	Cxcr4/Lgals3/Serpine1/Trpv4/Hes1/Ms4a1	6
BP	GO:0010812	negative regulation of cell-substrate adhesion	6/328	49/11749	0.00229956	0.0295697	0.0238933	Plet1/Tacstd2/Apod/Serpine1/Thbs1/Dlc1	6
BP	GO:0070228	regulation of lymphocyte apoptotic process	6/328	49/11749	0.00229956	0.0295697	0.0238933	Arg2/Adam8/Cd44/Lgals3/Cd24a/Ccl5	6
BP	GO:2000514	regulation of CD4-positive, alpha-beta T cell activation	6/328	49/11749	0.00229956	0.0295697	0.0238933	Arg2/Rara/Anxa1/Cd44/Ccr7/Ccr2	6
BP	GO:0045670	regulation of osteoclast differentiation	6/328	50/11749	0.00255299	0.0317788	0.0256783	Pilrb1/Adam8/Ccr1/Ppargc1b/Tnf/Ccl5	6
BP	GO:0050710	negative regulation of cytokine secretion	6/328	50/11749	0.00255299	0.0317788	0.0256783	Il1r2/Arg2/Fn1/Anxa1/Cd200/Tnf	6
BP	GO:1903036	positive regulation of response to wounding	6/328	50/11749	0.00255299	0.0317788	0.0256783	Anxa1/S100a9/Cxcr4/Serpine1/Cd24a/Thbs1	6
BP	GO:0150076	neuroinflammatory response	6/328	53/11749	0.00343974	0.0396174	0.0320122	Fpr2/Il1b/Mmp8/Cd200/Nr1d1/Tnf	6
BP	GO:0038034	signal transduction in absence of ligand	6/328	55/11749	0.00414639	0.0446101	0.0360465	Il1b/Lcn2/Fas/Bcl2a1d/Tnf/Fgfr1	6
BP	GO:0097192	extrinsic apoptotic signaling pathway in absence of ligand	6/328	55/11749	0.00414639	0.0446101	0.0360465	Il1b/Lcn2/Fas/Bcl2a1d/Tnf/Fgfr1	6
BP	GO:0032890	regulation of organic acid transport	6/328	56/11749	0.00453742	0.0474655	0.0383538	Arg2/Il1b/Cyp4f18/Il1rn/Thbs1/Tnf	6
BP	GO:0051952	regulation of amine transport	6/328	58/11749	0.00540007	0.0539768	0.0436151	Arg2/Il1b/Il1rn/Tnf/Stx1a/Syt6	6
MF	GO:0004252	serine-type endopeptidase activity	6/328	59/11749	0.00587373	0.0575545	0.046506	F10/Prtn3/Cfb/Hp/Mmp9/Mmp8	6
BP	GO:0015837	amine transport	6/328	61/11749	0.0069109	0.0637769	0.0515339	Arg2/Il1b/Il1rn/Tnf/Stx1a/Syt6	6
BP	GO:0014015	positive regulation of gliogenesis	6/328	66/11749	0.0100752	0.0826477	0.0667822	Il1b/Vim/Cxcr4/Ccr2/Tnf/Hes1	6
BP	GO:0046889	positive regulation of lipid biosynthetic process	6/328	66/11749	0.0100752	0.0826477	0.0667822	Fpr2/Il1b/Anxa1/Dgat2/Nr1d1/Tnf	6
BP	GO:0007229	integrin-mediated signaling pathway	6/328	67/11749	0.010814	0.0865526	0.0699374	Lama5/Itgb7/Itga1/Cd177/Fgr/Itgal	6
BP	GO:0019218	regulation of steroid metabolic process	6/328	68/11749	0.0115904	0.0899095	0.0726499	Vdr/Snai1/Il1b/Dgat2/Nr1d1/Tnf	6
BP	GO:1904035	regulation of epithelial cell apoptotic process	6/328	68/11749	0.0115904	0.0899095	0.0726499	Gata2/Angptl4/Serpine1/Thbs1/Tnf/Gsn	6
BP	GO:0007043	cell-cell junction assembly	6/328	69/11749	0.0124053	0.0950257	0.0767839	Pkp3/Snai1/Lsr/Esam/Trpv4/Tnf	6
BP	GO:0019233	sensory perception of pain	6/328	69/11749	0.0124053	0.0950257	0.0767839	Cxcr4/Il1rn/Ccr2/Fcgr4/Tnf/Fgfr1	6
BP	GO:0120162	positive regulation of cold-induced thermogenesis	6/328	69/11749	0.0124053	0.0950257	0.0767839	Plac8/G0s2/Lcn2/Cxcr4/Ppargc1b/Ccr2	6
CC	GO:0005604	basement membrane	6/328	70/11749	0.0132596	0.0977239	0.0789642	Lama5/Mmrn2/Fn1/Anxa2/Lamc3/Alb	6
BP	GO:0045582	positive regulation of T cell differentiation	6/328	71/11749	0.0141543	0.102726	0.0830064	Rara/Il1b/Anxa1/Adam8/Ccr7/Ccr2	6
BP	GO:1901888	regulation of cell junction assembly	6/328	71/11749	0.0141543	0.102726	0.0830064	Snai1/Apod/S100a10/Tnf/Iqgap1/Dlc1	6
MF	GO:0008236	serine-type peptidase activity	6/328	72/11749	0.0150902	0.105755	0.0854534	F10/Prtn3/Cfb/Hp/Mmp9/Mmp8	6
BP	GO:0042116	macrophage activation	6/328	73/11749	0.0160682	0.109649	0.0885999	Fpr2/Mmp8/Cd200/Nr1d1/Thbs1/Tnf	6
BP	GO:0032755	positive regulation of interleukin-6 production	6/328	74/11749	0.0170892	0.114716	0.0926948	Il1b/Mmp8/Il1f9/Il1rn/Trpv4/Tnf	6
BP	GO:0032963	collagen metabolic process	6/328	74/11749	0.0170892	0.114716	0.0926948	Prtn3/Mmp9/Mmp8/Vim/Serpine1/Mmp28	6
MF	GO:0017171	serine hydrolase activity	6/328	76/11749	0.0192633	0.124789	0.100834	F10/Prtn3/Cfb/Hp/Mmp9/Mmp8	6
BP	GO:0019882	antigen processing and presentation	6/328	77/11749	0.020418	0.128574	0.103892	H2-Q10/Flt3/Ccr7/Ctse/Fgl2/Thbs1	6
BP	GO:0045995	regulation of embryonic development	6/328	77/11749	0.020418	0.128574	0.103892	Lama5/Snai1/Gata2/Il1rn/Fgfr1/Hes1	6
BP	GO:0002367	cytokine production involved in immune response	6/328	78/11749	0.0216189	0.133582	0.107938	Il18rap/Il1b/Trem1/Trem3/Ccr2/Tnf	6
BP	GO:0035710	CD4-positive, alpha-beta T cell activation	6/328	78/11749	0.0216189	0.133582	0.107938	Arg2/Rara/Anxa1/Cd44/Ccr7/Ccr2	6
BP	GO:0032612	interleukin-1 production	6/328	79/11749	0.0228666	0.137908	0.111434	Il1r2/Arg2/Ifi205/Il1b/Anxa1/Ccr7	6
BP	GO:0031532	actin cytoskeleton reorganization	6/328	81/11749	0.0255053	0.149403	0.120723	Anxa1/S100a9/Rac3/Trpv4/Nedd9/Gsn	6
BP	GO:0002040	sprouting angiogenesis	6/328	82/11749	0.0268976	0.154036	0.124466	Gata2/Mmrn2/Anxa1/E2f2/Thbs1/Nr4a1	6
BP	GO:0002456	T cell mediated immunity	6/328	82/11749	0.0268976	0.154036	0.124466	Il18rap/Il1b/H2-Q10/Stx11/Cd24a/Ccr2	6
BP	GO:0006639	acylglycerol metabolic process	6/328	82/11749	0.0268976	0.154036	0.124466	Dgkg/Sik1/Dgat2/Apoc1/Sorl1/Pnpla3	6
BP	GO:0045446	endothelial cell differentiation	6/328	82/11749	0.0268976	0.154036	0.124466	Il1b/Xdh/Anxa2/Cxcr4/Notch4/Tnf	6
BP	GO:1903426	regulation of reactive oxygen species biosynthetic process	6/328	82/11749	0.0268976	0.154036	0.124466	Arg2/Il1b/Mmp8/Klrk1/Tnf/Duoxa1	6
BP	GO:0006638	neutral lipid metabolic process	6/328	83/11749	0.0283395	0.159251	0.128681	Dgkg/Sik1/Dgat2/Apoc1/Sorl1/Pnpla3	6
BP	GO:0019724	B cell mediated immunity	6/328	83/11749	0.0283395	0.159251	0.128681	Fas/Tnfsf13/Fgl2/Gapt/Tnf/Cd19	6
BP	GO:2001243	negative regulation of intrinsic apoptotic signaling pathway	6/328	84/11749	0.0298314	0.1622	0.131063	Snai1/Mmp9/Cd44/Plaur/Bcl2a1d/Cdkn2d	6
BP	GO:0015718	monocarboxylic acid transport	6/328	85/11749	0.0313739	0.165615	0.133822	Slc10a6/Il1b/Anxa1/Cyp4f18/Emb/Thbs1	6
BP	GO:2000181	negative regulation of blood vessel morphogenesis	6/328	85/11749	0.0313739	0.165615	0.133822	Mmrn2/Xdh/Serpine1/E2f2/Ccr2/Thbs1	6
BP	GO:0042752	regulation of circadian rhythm	6/328	88/11749	0.0363105	0.180164	0.145579	Sik1/Per1/Nr1d1/Bhlhe40/Suv39h2/Alb	6
BP	GO:0061041	regulation of wound healing	6/328	88/11749	0.0363105	0.180164	0.145579	Anxa2/Anxa1/S100a9/Cxcr4/Serpine1/Thbs1	6
MF	GO:0016810	hydrolase activity, acting on carbon-nitrogen (but not peptide) bonds	6/328	89/11749	0.0380606	0.187358	0.151391	Gda/Arg2/Vnn3/Pglyrp1/Padi4/Zbp1	6
BP	GO:0071346	cellular response to interferon-gamma	6/328	90/11749	0.0398636	0.192877	0.155851	Ccl22/Ccl17/Stx11/Vim/Ccl5/Gsn	6
BP	GO:0003158	endothelium development	6/328	91/11749	0.0417199	0.196087	0.158445	Il1b/Xdh/Anxa2/Cxcr4/Notch4/Tnf	6
BP	GO:0007187	G protein-coupled receptor signaling pathway, coupled to cyclic nucleotide second messenger	6/328	92/11749	0.04363	0.199172	0.160938	Adgrg3/Fpr2/Adgre5/Anxa1/Adcy4/Palm	6
BP	GO:0042107	cytokine metabolic process	6/328	92/11749	0.04363	0.199172	0.160938	Il1b/Trem1/Trem3/Ccr2/Thbs1/Tnf	6
BP	GO:0043123	positive regulation of I-kappaB kinase/NF-kappaB signaling	6/328	92/11749	0.04363	0.199172	0.160938	S100a4/Il1b/Il1f9/Il1rn/Tnf/Clec4n	6
BP	GO:1901343	negative regulation of vasculature development	6/328	92/11749	0.04363	0.199172	0.160938	Mmrn2/Xdh/Serpine1/E2f2/Ccr2/Thbs1	6
BP	GO:1903409	reactive oxygen species biosynthetic process	6/328	93/11749	0.045594	0.20493	0.16559	Arg2/Il1b/Mmp8/Klrk1/Tnf/Duoxa1	6
MF	GO:0008237	metallopeptidase activity	6/328	95/11749	0.049685	0.213748	0.172716	Dpep2/Mmp9/Adam19/Adam8/Mmp8/Mmp28	6
BP	GO:0030183	B cell differentiation	6/328	97/11749	0.0539948	0.224566	0.181457	Adgrg3/Flt3/Cd24a/Cd79a/Ms4a1/Cd19	6
CC	GO:0030863	cortical cytoskeleton	6/328	97/11749	0.0539948	0.224566	0.181457	Tmod1/Trpv4/Flot2/Pstpip1/Gsn/Dlc1	6
BP	GO:0055088	lipid homeostasis	6/328	97/11749	0.0539948	0.224566	0.181457	Soat2/Angptl4/Dgat2/Nr1d1/Cd24a/Pnpla3	6
MF	GO:0019838	growth factor binding	6/328	98/11749	0.0562321	0.224566	0.181457	Osmr/Il1r2/Igfbp6/Il1rn/Thbs1/Fgfr1	6
BP	GO:0051701	interaction with host	6/328	98/11749	0.0562321	0.224566	0.181457	Ifitm1/Mmp9/Ifitm6/Ifitm2/Ifitm3/Gsn	6
BP	GO:0031214	biomineral tissue development	6/328	99/11749	0.0585246	0.230545	0.186288	Anxa2/Nfe2/Mgp/Ecm1/Ccr1/Fgr	6
CC	GO:0098802	plasma membrane receptor complex	6/328	99/11749	0.0585246	0.230545	0.186288	Osmr/Il18rap/Itgb7/Itga1/Itgal/Cd79a	6
CC	GO:0005884	actin filament	6/328	100/11749	0.0608723	0.237391	0.19182	Anxa1/Rac3/Tmod1/Pstpip1/Dlc1/Myo18b	6
CC	GO:0031256	leading edge membrane	6/328	104/11749	0.0708155	0.260032	0.210114	Cd44/Bmx/Palm/Fgr/Trpv4/Dlc1	6
BP	GO:0051896	regulation of protein kinase B signaling	6/328	104/11749	0.0708155	0.260032	0.210114	F10/Rara/Xdh/Adam8/Thbs1/Tnf	6
CC	GO:0042383	sarcolemma	6/328	105/11749	0.0734393	0.262493	0.212103	Vdr/Slc2a4/Anxa2/Anxa1/Fas/Ahnak	6
BP	GO:0071356	cellular response to tumor necrosis factor	6/328	106/11749	0.0761181	0.270712	0.218745	Slc2a4/Ccl22/Ccl17/Nr1d1/Tnf/Ccl5	6
BP	GO:0010675	regulation of cellular carbohydrate metabolic process	6/328	107/11749	0.0788517	0.277426	0.22417	Gnmt/Ddit4/Sik1/Dgat2/Nr1d1/Ier3	6
BP	GO:0009266	response to temperature stimulus	6/328	108/11749	0.08164	0.283752	0.229281	Plac8/Slc52a3/Cirbp/Rbm3/Cxcr4/Trpv4	6
BP	GO:0002831	regulation of response to biotic stimulus	6/328	111/11749	0.0903309	0.301009	0.243226	Arg2/Il1b/Klrk1/Cd24a/Fgl2/Ccl5	6
BP	GO:1903305	regulation of regulated secretory pathway	6/328	112/11749	0.0933357	0.310298	0.250731	Gata2/Cd177/Fgr/Ccr2/Stx1a/Syt6	6
BP	GO:0048015	phosphatidylinositol-mediated signaling	6/328	113/11749	0.0963938	0.316886	0.256055	Rara/Pik3ip1/Fgr/Tnf/Ccl5/Gsn	6
BP	GO:0001890	placenta development	6/328	114/11749	0.0995049	0.322544	0.260626	Vwf/Snai1/Gata2/Nfe2/Serpine1/Hes1	6
BP	GO:0048017	inositol lipid-mediated signaling	6/328	115/11749	0.102669	0.331294	0.267697	Rara/Pik3ip1/Fgr/Tnf/Ccl5/Gsn	6
BP	GO:0071229	cellular response to acid chemical	6/328	117/11749	0.109153	0.342914	0.277086	Rara/Anxa2/Sh3bp4/Dgat2/S100a10/Tnf	6
BP	GO:2000027	regulation of animal organ morphogenesis	6/328	118/11749	0.112472	0.350513	0.283227	Vdr/Tacstd2/Pim1/Tnf/Fgfr1/Hes1	6
BP	GO:0035051	cardiocyte differentiation	6/328	119/11749	0.115842	0.357891	0.289188	Rara/Pi16/Anxa2/Sik1/Hes1/Myo18b	6
CC	GO:0019897	extrinsic component of plasma membrane	6/328	120/11749	0.119263	0.365296	0.295171	S100a6/Anxa2/Anxa1/Fgr/S100a10/Iqgap1	6
BP	GO:0061351	neural precursor cell proliferation	6/328	124/11749	0.133439	0.393184	0.317706	Gata2/Il1b/Cxcr4/Cd24a/Fgfr1/Rpgrip1	6
BP	GO:0007219	Notch signaling pathway	6/328	125/11749	0.137103	0.398558	0.322048	Snai1/Gata2/Hp/Notch4/Nkapl/Hes1	6
BP	GO:0050679	positive regulation of epithelial cell proliferation	6/328	129/11749	0.152224	0.431672	0.348805	Lrg1/Gata2/Ecm1/Nr4a1/Ccl5/Fgfr1	6
CC	GO:0005925	focal adhesion	6/328	130/11749	0.156116	0.437333	0.35338	Itgb7/Itga1/Trpv4/Iqgap1/Gsn/Dlc1	6
BP	GO:0048705	skeletal system morphogenesis	6/328	130/11749	0.156116	0.437333	0.35338	Rara/Anxa2/Ppargc1b/Fgr/Trpv4/Thbs1	6
BP	GO:0061572	actin filament bundle organization	6/328	130/11749	0.156116	0.437333	0.35338	Rnd1/Tacstd2/Rnd3/S100a10/Shtn1/Dlc1	6
BP	GO:0035303	regulation of dephosphorylation	6/328	131/11749	0.160052	0.445896	0.360299	Vcan/Itga1/Ppargc1b/Tnf/Iqgap1/Dlc1	6
BP	GO:0042180	cellular ketone metabolic process	6/328	131/11749	0.160052	0.445896	0.360299	Il1b/Anxa1/Dhrs9/Cyp4f18/Dgat2/Nr1d1	6
BP	GO:0030308	negative regulation of cell growth	6/328	132/11749	0.164031	0.447946	0.361956	Pi16/Sh3bp4/Cirbp/Osgin1/Cdkn2d/Sema6d	6
BP	GO:0006109	regulation of carbohydrate metabolic process	6/328	133/11749	0.168052	0.457468	0.369649	Gnmt/Ddit4/Sik1/Dgat2/Nr1d1/Ier3	6
MF	GO:0019903	protein phosphatase binding	6/328	134/11749	0.172114	0.464623	0.375431	Vcan/Itga1/Vim/Lgals3/Pstpip1/Iqgap1	6
CC	GO:0005924	cell-substrate adherens junction	6/328	135/11749	0.176216	0.471303	0.380829	Itgb7/Itga1/Trpv4/Iqgap1/Gsn/Dlc1	6
BP	GO:0030324	lung development	6/328	135/11749	0.176216	0.471303	0.380829	Zic3/Lama5/Mgp/Tnf/Fgfr1/Hes1	6
BP	GO:0030323	respiratory tube development	6/328	136/11749	0.180358	0.48088	0.388567	Zic3/Lama5/Mgp/Tnf/Fgfr1/Hes1	6
BP	GO:0006006	glucose metabolic process	6/328	138/11749	0.188758	0.493746	0.398963	Gnmt/Sik1/Dgat2/Apod/Nr1d1/Tnf	6
CC	GO:0030055	cell-substrate junction	6/328	138/11749	0.188758	0.493746	0.398963	Itgb7/Itga1/Trpv4/Iqgap1/Gsn/Dlc1	6
BP	GO:0043588	skin development	6/328	139/11749	0.193014	0.500603	0.404504	Vdr/Asprv1/Lama5/Snai1/Anxa1/Tnf	6
BP	GO:0002218	activation of innate immune response	6/328	140/11749	0.197307	0.509264	0.411502	Cd300lf/Ifi205/Clec4e/Klrk1/Nr1d1/Tnf	6
BP	GO:0002262	myeloid cell homeostasis	6/328	140/11749	0.197307	0.509264	0.411502	Gata2/Cxcr2/Anxa1/Cd44/Cd24a/Ccr2	6
CC	GO:0098858	actin-based cell projection	6/328	141/11749	0.201635	0.518248	0.418762	Cd44/Palm/Cd24a/Tbc1d10c/Trpv4/Shtn1	6
BP	GO:1901617	organic hydroxy compound biosynthetic process	6/328	143/11749	0.210394	0.533082	0.430748	Vdr/Snai1/Il1b/Hdc/Nr1d1/Tnf	6
BP	GO:0031669	cellular response to nutrient levels	6/328	147/11749	0.228301	0.563774	0.455548	Vdr/Angptl4/Sik1/Fas/Pim1/Alb	6
CC	GO:0016323	basolateral plasma membrane	6/328	148/11749	0.232853	0.566352	0.457632	Slco4c1/Tacstd2/Anxa2/Cd44/Palm/Flot2	6
BP	GO:0030278	regulation of ossification	6/328	148/11749	0.232853	0.566352	0.457632	Nfe2/Mgp/Ecm1/Ccr1/Tnf/Fgfr1	6
BP	GO:0010770	positive regulation of cell morphogenesis involved in differentiation	6/328	149/11749	0.237433	0.566352	0.457632	Fn1/Net1/Rac3/S100a10/Shtn1/Nedd9	6
BP	GO:0030522	intracellular receptor signaling pathway	6/328	152/11749	0.251336	0.57429	0.464046	Vdr/Rara/Per1/Klf9/Ppargc1b/Pim1	6
BP	GO:0030258	lipid modification	6/328	153/11749	0.256021	0.57578	0.465249	Soat2/Dgkg/Dgat2/Apod/Impa2/Pla2g7	6
BP	GO:0048738	cardiac muscle tissue development	6/328	153/11749	0.256021	0.57578	0.465249	Rara/Pi16/Sik1/Pim1/Fgfr1/Myo18b	6
BP	GO:0046883	regulation of hormone secretion	6/328	164/11749	0.30892	0.597739	0.482993	Il1b/Anxa1/Nr1d1/Tnf/Ccl5/Fgfr1	6
BP	GO:0019318	hexose metabolic process	6/328	166/11749	0.318751	0.609823	0.492757	Gnmt/Sik1/Dgat2/Apod/Nr1d1/Tnf	6
MF	GO:0019902	phosphatase binding	6/328	171/11749	0.343518	0.625519	0.50544	Vcan/Itga1/Vim/Lgals3/Pstpip1/Iqgap1	6
BP	GO:0046677	response to antibiotic	6/328	176/11749	0.368469	0.641552	0.518395	Hp/Rara/Anxa1/Crip1/Lcn2/Net1	6
BP	GO:0005996	monosaccharide metabolic process	6/328	181/11749	0.393495	0.658746	0.532289	Gnmt/Sik1/Dgat2/Apod/Nr1d1/Tnf	6
BP	GO:0071214	cellular response to abiotic stimulus	6/328	181/11749	0.393495	0.658746	0.532289	Slc2a4/Crip1/Net1/Palm/Gadd45a/Trpv4	6
BP	GO:0104004	cellular response to environmental stimulus	6/328	181/11749	0.393495	0.658746	0.532289	Slc2a4/Crip1/Net1/Palm/Gadd45a/Trpv4	6
BP	GO:0072330	monocarboxylic acid biosynthetic process	6/328	184/11749	0.408505	0.670151	0.541505	Ddit4/Il1b/Anxa1/Dhrs9/Nr1d1/Ier3	6
BP	GO:0048588	developmental cell growth	6/328	186/11749	0.418495	0.67275	0.543605	Fn1/Pi16/Cxcr4/Shtn1/Iqgap1/Sema6d	6
BP	GO:0043393	regulation of protein binding	6/328	188/11749	0.428465	0.680331	0.549731	Slpi/Mmp9/Anxa2/Lgals3/Hes1/Sorl1	6
BP	GO:0090068	positive regulation of cell cycle process	6/328	189/11749	0.433441	0.68135	0.550553	Il1b/Anxa1/Lmnb1/Tnf/Fgfr1/Gen1	6
BP	GO:0043523	regulation of neuron apoptotic process	6/328	192/11749	0.448324	0.690572	0.558006	Nrbp2/Il1b/Adam8/Itga1/Fas/Tnf	6
BP	GO:0046777	protein autophosphorylation	6/328	195/11749	0.463123	0.703444	0.568407	Flt3/Bmx/Pim1/Fgr/Fgfr1/Iqgap1	6
BP	GO:0006790	sulfur compound metabolic process	6/328	198/11749	0.47782	0.710579	0.574172	Gnmt/Gpx3/Mgst1/Gsr/Dgat2/Sult1a1	6
BP	GO:0009416	response to light stimulus	6/328	199/11749	0.482694	0.715437	0.578097	Crip1/Sik1/Per1/Cirbp/Bhlhe40/Cdkn2d	6
BP	GO:0110053	regulation of actin filament organization	6/328	200/11749	0.487554	0.720647	0.582307	Tacstd2/Rac3/Tmod1/S100a10/Gsn/Dlc1	6
BP	GO:0016050	vesicle organization	6/328	204/11749	0.506845	0.728491	0.588645	Slc2a4/Anxa2/Anxa1/Stx11/S100a10/Stx1a	6
BP	GO:0051402	neuron apoptotic process	6/328	216/11749	0.562991	0.767503	0.620168	Nrbp2/Il1b/Adam8/Itga1/Fas/Tnf	6
BP	GO:1901653	cellular response to peptide	6/328	227/11749	0.61167	0.806891	0.651995	Slc2a4/Fpr2/Il1b/Vim/Nr4a1/Sorl1	6
BP	GO:0043434	response to peptide hormone	6/328	234/11749	0.641035	0.823309	0.665262	Slc2a4/Il1b/Anxa1/Trpv4/Nr4a1/Sorl1	6
MF	GO:0015631	tubulin binding	6/328	252/11749	0.710183	0.865643	0.699469	Ccdc88c/Tppp3/S100a8/S100a9/Trpv4/Ndrg1	6
BP	GO:0034765	regulation of ion transmembrane transport	6/328	261/11749	0.741158	0.887191	0.71688	Mmp9/Fxyd5/Ahnak/Thbs1/Tnf/Cd19	6
BP	GO:0007283	spermatogenesis	6/328	267/11749	0.760457	0.898531	0.726043	Slco4c1/Rara/Gsr/Nkapl/Atat1/Mycbpap	6
MF	GO:0022890	inorganic cation transmembrane transporter activity	6/328	269/11749	0.76665	0.902335	0.729117	Slc2a4/Slc10a6/AA467197/Anxa2/Trpv4/Cox6a2	6
MF	GO:0005525	GTP binding	6/328	281/11749	0.80134	0.918808	0.742427	Rhov/Rnd1/Rasd1/Rac3/Rnd3/Rab42	6
CC	GO:0000790	nuclear chromatin	6/328	283/11749	0.806716	0.921275	0.744421	Vdr/Rara/Nr1d1/Mxd1/Tbx6/Suv39h2	6
BP	GO:0032535	regulation of cellular component size	6/328	284/11749	0.809361	0.92197	0.744983	Fn1/Rac3/Tmod1/Shtn1/Gsn/Sema6d	6
MF	GO:0032550	purine ribonucleoside binding	6/328	287/11749	0.817129	0.925053	0.747474	Rhov/Rnd1/Rasd1/Rac3/Rnd3/Rab42	6
BP	GO:0022411	cellular component disassembly	6/328	288/11749	0.819663	0.926184	0.748388	Ddit4/Tmod1/Cd24a/Trpv4/Tnf/Gsn	6
MF	GO:0001883	purine nucleoside binding	6/328	290/11749	0.824647	0.927782	0.749679	Rhov/Rnd1/Rasd1/Rac3/Rnd3/Rab42	6
MF	GO:0019001	guanyl nucleotide binding	6/328	292/11749	0.829521	0.929845	0.751346	Rhov/Rnd1/Rasd1/Rac3/Rnd3/Rab42	6
MF	GO:0032549	ribonucleoside binding	6/328	292/11749	0.829521	0.929845	0.751346	Rhov/Rnd1/Rasd1/Rac3/Rnd3/Rab42	6
MF	GO:0032561	guanyl ribonucleotide binding	6/328	292/11749	0.829521	0.929845	0.751346	Rhov/Rnd1/Rasd1/Rac3/Rnd3/Rab42	6
BP	GO:0007409	axonogenesis	6/328	294/11749	0.834287	0.933233	0.754084	Fn1/Vim/Cxcr4/Emb/Shtn1/Sema6d	6
BP	GO:0000280	nuclear division	6/328	295/11749	0.83663	0.934628	0.755211	Il1b/Tnf/Cdca8/Suv39h2/Gen1/Rad54b	6
BP	GO:0044772	mitotic cell cycle phase transition	6/328	298/11749	0.8435	0.938391	0.758251	Slfn1/Anxa1/Lmnb1/Ier3/Cdkn2d/Gen1	6
MF	GO:0001882	nucleoside binding	6/328	300/11749	0.847949	0.939192	0.758899	Rhov/Rnd1/Rasd1/Rac3/Rnd3/Rab42	6
MF	GO:0008324	cation transmembrane transporter activity	6/328	303/11749	0.854429	0.94309	0.762049	Slc2a4/Slc10a6/AA467197/Anxa2/Trpv4/Cox6a2	6
BP	GO:0010256	endomembrane system organization	6/328	306/11749	0.860682	0.946441	0.764756	Atp8b4/S100a9/Cxcr4/Shtn1/Ndrg1/Gsn	6
BP	GO:0010639	negative regulation of organelle organization	6/328	324/11749	0.89371	0.963661	0.77867	Tacstd2/Tmod1/Ier3/Gsn/Dlc1/Gen1	6
CC	GO:0005874	microtubule	6/328	330/11749	0.903131	0.967769	0.78199	Tppp3/Trpv4/Shtn1/Ndrg1/Iqgap1/Atat1	6
BP	GO:0048285	organelle fission	6/328	336/11749	0.911827	0.972747	0.786012	Il1b/Tnf/Cdca8/Suv39h2/Gen1/Rad54b	6
CC	GO:0098793	presynapse	6/328	339/11749	0.915917	0.973963	0.786995	Mctp2/Slc2a4/Stx11/Slc2a3/Flot2/Stx1a	6
BP	GO:0051656	establishment of organelle localization	6/328	345/11749	0.923605	0.976272	0.788861	Slc2a4/Gata2/Stx11/Fgr/Stx1a/Cdca8	6
BP	GO:0009896	positive regulation of catabolic process	6/328	355/11749	0.935058	0.979212	0.791236	Il1b/Sh3bp4/Adam8/Ier3/Tnf/Sorl1	6
BP	GO:0001701	in utero embryonic development	6/328	381/11749	0.958039	0.989721	0.799728	Snai1/Gata2/Nfe2/Fgfr1/Hes1/Myo18b	6
MF	GO:0015318	inorganic molecular entity transmembrane transporter activity	6/328	386/11749	0.961506	0.990657	0.800484	Slc2a4/Slc10a6/AA467197/Anxa2/Trpv4/Cox6a2	6
BP	GO:0007005	mitochondrion organization	6/328	392/11749	0.965323	0.99244	0.801925	Mmp9/Fas/Dna2/Plaur/Cd24a/Ier3	6
CC	GO:0005789	endoplasmic reticulum membrane	6/328	395/11749	0.967099	0.993347	0.802658	Soat2/H2-Q10/Dhrs9/Dgat2/Ifi47/Duoxa1	6
CC	GO:0098827	endoplasmic reticulum subcompartment	6/328	406/11749	0.972925	0.995892	0.804715	Soat2/H2-Q10/Dhrs9/Dgat2/Ifi47/Duoxa1	6
CC	GO:0042175	nuclear outer membrane-endoplasmic reticulum membrane network	6/328	412/11749	0.975687	0.99672	0.805383	Soat2/H2-Q10/Dhrs9/Dgat2/Ifi47/Duoxa1	6
BP	GO:1903827	regulation of cellular protein localization	6/328	416/11749	0.977382	0.997116	0.805703	Lgals3/Apod/Tnf/Iqgap1/Gsn/Sorl1	6
BP	GO:0000226	microtubule cytoskeleton organization	6/328	434/11749	0.98374	0.999719	0.807807	Gda/Ccdc88c/Tppp3/Gadd45a/Trpv4/Gen1	6
BP	GO:0070486	leukocyte aggregation	5/328	12/11749	1.10866e-05	0.000499715	0.000403787	Il1b/Adam8/Cd44/S100a8/S100a9	5
BP	GO:0072672	neutrophil extravasation	5/328	12/11749	1.10866e-05	0.000499715	0.000403787	Prtn3/Trem1/Adam8/Trem3/Cd177	5
MF	GO:0016493	C-C chemokine receptor activity	5/328	15/11749	3.92256e-05	0.0013997	0.001131	Cxcr2/Ccr7/Cxcr4/Ccr1/Ccr2	5
BP	GO:0046597	negative regulation of viral entry into host cell	5/328	15/11749	3.92256e-05	0.0013997	0.001131	Ifitm1/Ifitm6/Ifitm2/Ifitm3/Gsn	5
MF	GO:0001637	G protein-coupled chemoattractant receptor activity	5/328	16/11749	5.57557e-05	0.00179508	0.00145049	Cxcr2/Ccr7/Cxcr4/Ccr1/Ccr2	5
MF	GO:0004950	chemokine receptor activity	5/328	16/11749	5.57557e-05	0.00179508	0.00145049	Cxcr2/Ccr7/Cxcr4/Ccr1/Ccr2	5
BP	GO:0032891	negative regulation of organic acid transport	5/328	19/11749	0.000138525	0.00370728	0.00299561	Il1b/Cyp4f18/Il1rn/Thbs1/Tnf	5
BP	GO:0002675	positive regulation of acute inflammatory response	5/328	20/11749	0.000180504	0.00455638	0.0036817	Il1b/Adam8/Ccr7/Tnf/Ccl5	5
BP	GO:0006925	inflammatory cell apoptotic process	5/328	20/11749	0.000180504	0.00455638	0.0036817	Cxcr2/Anxa1/Cd44/Fas/Ccl5	5
BP	GO:0046596	regulation of viral entry into host cell	5/328	22/11749	0.000292831	0.00630102	0.00509143	Ifitm1/Ifitm6/Ifitm2/Ifitm3/Gsn	5
BP	GO:1903792	negative regulation of anion transport	5/328	23/11749	0.000365688	0.00753674	0.00608994	Il1b/Cyp4f18/Il1rn/Thbs1/Tnf	5
BP	GO:0090022	regulation of neutrophil chemotaxis	5/328	24/11749	0.000451454	0.00886756	0.00716528	Bst1/Sell/Il1b/Cxcr2/Ccr7	5
BP	GO:0002446	neutrophil mediated immunity	5/328	25/11749	0.000551538	0.0100927	0.00815523	Trem1/Stx11/Cd300lb/Trem3/Cd177	5
BP	GO:0002828	regulation of type 2 immune response	5/328	25/11749	0.000551538	0.0100927	0.00815523	Arg2/Rara/Anxa1/Ecm1/Ccr2	5
BP	GO:1902624	positive regulation of neutrophil migration	5/328	25/11749	0.000551538	0.0100927	0.00815523	Sell/Il1b/Cxcr2/Adam8/Ccr7	5
BP	GO:0010758	regulation of macrophage chemotaxis	5/328	26/11749	0.000667404	0.0116172	0.00938706	Ccr7/Trpv4/Thbs1/Ccl5/Mmp28	5
BP	GO:2000406	positive regulation of T cell migration	5/328	27/11749	0.000800563	0.0134961	0.0109053	Tnfsf14/Adam8/Ccr7/Ccr2/Ccl5	5
BP	GO:0042092	type 2 immune response	5/328	28/11749	0.000952572	0.0152198	0.0122981	Arg2/Rara/Anxa1/Ecm1/Ccr2	5
BP	GO:0072376	protein activation cascade	5/328	30/11749	0.00131957	0.0194434	0.015711	Cfb/Fcna/Il1b/Cfp/F13a1	5
BP	GO:2000108	positive regulation of leukocyte apoptotic process	5/328	30/11749	0.00131957	0.0194434	0.015711	Anxa1/Adam8/Cd44/Cd24a/Ccl5	5
BP	GO:2000403	positive regulation of lymphocyte migration	5/328	30/11749	0.00131957	0.0194434	0.015711	Tnfsf14/Adam8/Ccr7/Ccr2/Ccl5	5
BP	GO:0001953	negative regulation of cell-matrix adhesion	5/328	32/11749	0.00178155	0.0246881	0.0199488	Plet1/Apod/Serpine1/Thbs1/Dlc1	5
BP	GO:0060251	regulation of glial cell proliferation	5/328	32/11749	0.00178155	0.0246881	0.0199488	Il1b/Vim/Fas/Tnf/Hes1	5
BP	GO:0060337	type I interferon signaling pathway	5/328	34/11749	0.00235211	0.0299754	0.0242211	Ifitm1/Ifitm6/Zbp1/Ifitm2/Ifitm3	5
BP	GO:0071357	cellular response to type I interferon	5/328	34/11749	0.00235211	0.0299754	0.0242211	Ifitm1/Ifitm6/Zbp1/Ifitm2/Ifitm3	5
BP	GO:1900744	regulation of p38MAPK cascade	5/328	34/11749	0.00235211	0.0299754	0.0242211	Il1b/Xdh/Per1/Gadd45a/Gadd45b	5
BP	GO:0006509	membrane protein ectodomain proteolysis	5/328	35/11749	0.00268241	0.0327239	0.026442	Prtn3/Il1b/Adam19/Adam8/Tnf	5
BP	GO:0090303	positive regulation of wound healing	5/328	35/11749	0.00268241	0.0327239	0.026442	Anxa1/S100a9/Cxcr4/Serpine1/Thbs1	5
BP	GO:0042088	T-helper 1 type immune response	5/328	37/11749	0.00344177	0.0396174	0.0320122	Il18rap/Il1b/Anxa1/Ccr7/Ccr2	5
BP	GO:0034340	response to type I interferon	5/328	38/11749	0.00387431	0.0430652	0.0347981	Ifitm1/Ifitm6/Zbp1/Ifitm2/Ifitm3	5
BP	GO:0043277	apoptotic cell clearance	5/328	38/11749	0.00387431	0.0430652	0.0347981	Cd300lf/Rara/Rac3/Ccr2/Thbs1	5
BP	GO:0045620	negative regulation of lymphocyte differentiation	5/328	38/11749	0.00387431	0.0430652	0.0347981	Anxa1/Flt3/Cd44/Pglyrp1/Fgl2	5
BP	GO:0002673	regulation of acute inflammatory response	5/328	39/11749	0.00434441	0.0460464	0.037207	Il1b/Adam8/Ccr7/Tnf/Ccl5	5
MF	GO:0033293	monocarboxylic acid binding	5/328	39/11749	0.00434441	0.0460464	0.037207	Vdr/Rara/S100a8/S100a9/Alb	5
BP	GO:0046718	viral entry into host cell	5/328	39/11749	0.00434441	0.0460464	0.037207	Ifitm1/Ifitm6/Ifitm2/Ifitm3/Gsn	5
BP	GO:2000351	regulation of endothelial cell apoptotic process	5/328	40/11749	0.00485378	0.0494854	0.0399859	Gata2/Angptl4/Serpine1/Thbs1/Tnf	5
BP	GO:0038066	p38MAPK cascade	5/328	41/11749	0.00540413	0.0539768	0.0436151	Il1b/Xdh/Per1/Gadd45a/Gadd45b	5
BP	GO:2000107	negative regulation of leukocyte apoptotic process	5/328	41/11749	0.00540413	0.0539768	0.0436151	Arg2/Cxcr2/Cd44/Ccr7/Ccl5	5
BP	GO:0097006	regulation of plasma lipoprotein particle levels	5/328	42/11749	0.00599716	0.0584962	0.0472669	Soat2/Anxa2/Dgat2/Msr1/Pla2g7	5
BP	GO:0002042	cell migration involved in sprouting angiogenesis	5/328	43/11749	0.00663453	0.0616248	0.0497949	Gata2/Mmrn2/Anxa1/Thbs1/Nr4a1	5
BP	GO:0030260	entry into host cell	5/328	43/11749	0.00663453	0.0616248	0.0497949	Ifitm1/Ifitm6/Ifitm2/Ifitm3/Gsn	5
BP	GO:0044409	entry into host	5/328	43/11749	0.00663453	0.0616248	0.0497949	Ifitm1/Ifitm6/Ifitm2/Ifitm3/Gsn	5
BP	GO:0045661	regulation of myoblast differentiation	5/328	43/11749	0.00663453	0.0616248	0.0497949	Tnfsf14/Ccl17/Il1f9/Flot2/Tnf	5
BP	GO:0051806	entry into cell of other organism involved in symbiotic interaction	5/328	43/11749	0.00663453	0.0616248	0.0497949	Ifitm1/Ifitm6/Ifitm2/Ifitm3/Gsn	5
BP	GO:0051828	entry into other organism involved in symbiotic interaction	5/328	43/11749	0.00663453	0.0616248	0.0497949	Ifitm1/Ifitm6/Ifitm2/Ifitm3/Gsn	5
BP	GO:0072577	endothelial cell apoptotic process	5/328	43/11749	0.00663453	0.0616248	0.0497949	Gata2/Angptl4/Serpine1/Thbs1/Tnf	5
BP	GO:0000768	syncytium formation by plasma membrane fusion	5/328	44/11749	0.00731787	0.0670988	0.0542181	Tnfsf14/Adam8/Cd44/Nfe2/Il1f9	5
BP	GO:0140253	cell-cell fusion	5/328	44/11749	0.00731787	0.0670988	0.0542181	Tnfsf14/Adam8/Cd44/Nfe2/Il1f9	5
BP	GO:0006911	phagocytosis, engulfment	5/328	45/11749	0.00804881	0.0721025	0.0582613	Gata2/Rac3/Thbs1/Msr1/Gsn	5
BP	GO:0014009	glial cell proliferation	5/328	45/11749	0.00804881	0.0721025	0.0582613	Il1b/Vim/Fas/Tnf/Hes1	5
BP	GO:0061900	glial cell activation	5/328	45/11749	0.00804881	0.0721025	0.0582613	Fpr2/Il1b/Mmp8/Nr1d1/Tnf	5
BP	GO:0006949	syncytium formation	5/328	46/11749	0.00882892	0.0763747	0.0617133	Tnfsf14/Adam8/Cd44/Nfe2/Il1f9	5
BP	GO:0031343	positive regulation of cell killing	5/328	46/11749	0.00882892	0.0763747	0.0617133	Il18rap/H2-Q10/Pglyrp1/Klrk1/Sh2d1b1	5
BP	GO:0070231	T cell apoptotic process	5/328	46/11749	0.00882892	0.0763747	0.0617133	Arg2/Adam8/Lgals3/Fas/Ccl5	5
BP	GO:1903428	positive regulation of reactive oxygen species biosynthetic process	5/328	47/11749	0.00965975	0.0800059	0.0646475	Il1b/Mmp8/Klrk1/Tnf/Duoxa1	5
BP	GO:0032729	positive regulation of interferon-gamma production	5/328	48/11749	0.0105428	0.0848576	0.0685678	Il1b/Flt3/Klrk1/Ccr2/Tnf	5
BP	GO:0033627	cell adhesion mediated by integrin	5/328	48/11749	0.0105428	0.0848576	0.0685678	Itgb7/Rac3/Serpine1/Cd24a/Ccl5	5
BP	GO:0044344	cellular response to fibroblast growth factor stimulus	5/328	48/11749	0.0105428	0.0848576	0.0685678	Cd44/Thbs1/Nr4a1/Fgfr1/Iqgap1	5
BP	GO:0045576	mast cell activation	5/328	48/11749	0.0105428	0.0848576	0.0685678	Cd300lf/Gata2/Cd300lb/Fgr/Ndrg1	5
BP	GO:0060191	regulation of lipase activity	5/328	48/11749	0.0105428	0.0848576	0.0685678	Angptl4/Anxa1/Ccl5/Fgfr1/Dlc1	5
MF	GO:0004222	metalloendopeptidase activity	5/328	49/11749	0.0114795	0.0899095	0.0726499	Mmp9/Adam19/Adam8/Mmp8/Mmp28	5
BP	GO:0050810	regulation of steroid biosynthetic process	5/328	49/11749	0.0114795	0.0899095	0.0726499	Vdr/Snai1/Il1b/Nr1d1/Tnf	5
BP	GO:1900024	regulation of substrate adhesion-dependent cell spreading	5/328	49/11749	0.0114795	0.0899095	0.0726499	Tacstd2/Net1/Rac3/S100a10/Nedd9	5
BP	GO:0008347	glial cell migration	5/328	50/11749	0.0124714	0.0951914	0.0769179	Vcan/Fn1/Vim/Fas/Ccr2	5
BP	GO:0071774	response to fibroblast growth factor	5/328	50/11749	0.0124714	0.0951914	0.0769179	Cd44/Thbs1/Nr4a1/Fgfr1/Iqgap1	5
BP	GO:0043299	leukocyte degranulation	5/328	52/11749	0.0146258	0.104206	0.0842019	Gata2/Stx11/Cd177/Fgr/Ccr2	5
BP	GO:1903670	regulation of sprouting angiogenesis	5/328	52/11749	0.0146258	0.104206	0.0842019	Gata2/Mmrn2/Anxa1/E2f2/Thbs1	5
BP	GO:0030279	negative regulation of ossification	5/328	53/11749	0.015791	0.108726	0.0878541	Nfe2/Ecm1/Ccr1/Tnf/Fgfr1	5
BP	GO:0050818	regulation of coagulation	5/328	53/11749	0.015791	0.108726	0.0878541	Anxa2/S100a9/Serpine1/Thbs1/Procr	5
BP	GO:0099024	plasma membrane invagination	5/328	53/11749	0.015791	0.108726	0.0878541	Gata2/Rac3/Thbs1/Msr1/Gsn	5
BP	GO:0046635	positive regulation of alpha-beta T cell activation	5/328	54/11749	0.0170166	0.114716	0.0926948	Rara/Anxa1/Ccr7/Cd24a/Ccr2	5
CC	GO:0016528	sarcoplasm	5/328	56/11749	0.0196532	0.125488	0.101399	Slc2a4/Xdh/Rasd1/Thbs1/Gsn	5
BP	GO:0034103	regulation of tissue remodeling	5/328	58/11749	0.0225445	0.137515	0.111117	Vdr/Adam8/Ppargc1b/Cd24a/Fcgr4	5
BP	GO:0042737	drug catabolic process	5/328	58/11749	0.0225445	0.137515	0.111117	Chil3/Cyp2s1/Hp/Gpx3/Qprt	5
BP	GO:0010324	membrane invagination	5/328	60/11749	0.0256981	0.149988	0.121195	Gata2/Rac3/Thbs1/Msr1/Gsn	5
BP	GO:0043507	positive regulation of JUN kinase activity	5/328	60/11749	0.0256981	0.149988	0.121195	Il1b/Ccr7/Il1rn/Tnf/Magi3	5
BP	GO:0008625	extrinsic apoptotic signaling pathway via death domain receptors	5/328	61/11749	0.0273756	0.156088	0.126124	Lgals3/Serpine1/Fas/Thbs1/Tnf	5
BP	GO:0045445	myoblast differentiation	5/328	61/11749	0.0273756	0.156088	0.126124	Tnfsf14/Ccl17/Il1f9/Flot2/Tnf	5
BP	GO:0051341	regulation of oxidoreductase activity	5/328	62/11749	0.0291211	0.1622	0.131063	Vdr/Arg2/Hp/Il1b/Tnf	5
BP	GO:0002275	myeloid cell activation involved in immune response	5/328	63/11749	0.0309355	0.165615	0.133822	Gata2/Stx11/Cd177/Fgr/Ccr2	5
BP	GO:0006919	activation of cysteine-type endopeptidase activity involved in apoptotic process	5/328	63/11749	0.0309355	0.165615	0.133822	Xdh/S100a8/S100a9/Tnf/Dlc1	5
BP	GO:0042100	B cell proliferation	5/328	64/11749	0.0328193	0.171381	0.138481	Bst1/Cd24a/Gapt/Cd79a/Cd19	5
BP	GO:0051702	interaction with symbiont	5/328	64/11749	0.0328193	0.171381	0.138481	Fn1/Trem1/Anxa2/Trem3/Ccl5	5
BP	GO:0006641	triglyceride metabolic process	5/328	65/11749	0.0347731	0.179916	0.145378	Sik1/Dgat2/Apoc1/Sorl1/Pnpla3	5
BP	GO:0062014	negative regulation of small molecule metabolic process	5/328	66/11749	0.0367975	0.182369	0.14736	Ddit4/Snai1/Sik1/Dgat2/Ier3	5
BP	GO:0031341	regulation of cell killing	5/328	67/11749	0.038893	0.188607	0.152401	Il18rap/H2-Q10/Pglyrp1/Klrk1/Sh2d1b1	5
BP	GO:1901568	fatty acid derivative metabolic process	5/328	67/11749	0.038893	0.188607	0.152401	Cyp2s1/Il1b/Anxa1/Cyp4f18/Dgat2	5
BP	GO:0001938	positive regulation of endothelial cell proliferation	5/328	68/11749	0.0410598	0.196087	0.158445	Lrg1/Gata2/Ecm1/Nr4a1/Fgfr1	5
BP	GO:0014910	regulation of smooth muscle cell migration	5/328	68/11749	0.0410598	0.196087	0.158445	Serpine1/Ccl5/Iqgap1/Sorl1/Sema6d	5
BP	GO:0051897	positive regulation of protein kinase B signaling	5/328	68/11749	0.0410598	0.196087	0.158445	F10/Rara/Adam8/Thbs1/Tnf	5
BP	GO:0032652	regulation of interleukin-1 production	5/328	69/11749	0.0432985	0.198505	0.160399	Il1r2/Arg2/Ifi205/Anxa1/Ccr7	5
BP	GO:0050848	regulation of calcium-mediated signaling	5/328	69/11749	0.0432985	0.198505	0.160399	Bst1/Cd24a/Tbc1d10c/Itgal/Tnf	5
BP	GO:0007584	response to nutrient	5/328	70/11749	0.0456092	0.20493	0.16559	Vdr/Sell/Il1b/Pim1/Cdkn2d	5
BP	GO:0014066	regulation of phosphatidylinositol 3-kinase signaling	5/328	70/11749	0.0456092	0.20493	0.16559	Rara/Pik3ip1/Fgr/Tnf/Ccl5	5
BP	GO:0043506	regulation of JUN kinase activity	5/328	70/11749	0.0456092	0.20493	0.16559	Il1b/Ccr7/Il1rn/Tnf/Magi3	5
BP	GO:0043535	regulation of blood vessel endothelial cell migration	5/328	71/11749	0.0479921	0.212735	0.171897	Gata2/Mmrn2/Anxa1/Thbs1/Fgfr1	5
BP	GO:0030282	bone mineralization	5/328	73/11749	0.0529754	0.223268	0.180408	Nfe2/Mgp/Ecm1/Ccr1/Fgr	5
BP	GO:0045639	positive regulation of myeloid cell differentiation	5/328	73/11749	0.0529754	0.223268	0.180408	Gata2/Ccr1/Ppargc1b/Tnf/Ccl5	5
BP	GO:0000187	activation of MAPK activity	5/328	74/11749	0.0555758	0.224566	0.181457	Il1b/Itga1/Ccr7/Thbs1/Tnf	5
BP	GO:0002065	columnar/cuboidal epithelial cell differentiation	5/328	74/11749	0.0555758	0.224566	0.181457	Rara/Serpine1/Mycl/Fgfr1/Hes1	5
BP	GO:0014909	smooth muscle cell migration	5/328	74/11749	0.0555758	0.224566	0.181457	Serpine1/Ccl5/Iqgap1/Sorl1/Sema6d	5
BP	GO:0007044	cell-substrate junction assembly	5/328	75/11749	0.0582488	0.229881	0.185752	Fn1/Apod/S100a10/Iqgap1/Dlc1	5
BP	GO:0042136	neurotransmitter biosynthetic process	5/328	76/11749	0.0609943	0.23765	0.192029	Il1b/Hdc/Mmp8/Klrk1/Tnf	5
CC	GO:0030864	cortical actin cytoskeleton	5/328	77/11749	0.0638121	0.24294	0.196304	Trpv4/Flot2/Pstpip1/Gsn/Dlc1	5
BP	GO:0016064	immunoglobulin mediated immune response	5/328	80/11749	0.0726973	0.261808	0.21155	Tnfsf13/Fgl2/Gapt/Tnf/Cd19	5
BP	GO:0051817	modification of morphology or physiology of other organism involved in symbiotic interaction	5/328	80/11749	0.0726973	0.261808	0.21155	Trem1/Mmp9/Anxa2/Trem3/Ccl5	5
BP	GO:0038127	ERBB signaling pathway	5/328	81/11749	0.0758021	0.269812	0.218018	Ptprr/Mmp9/Itga1/Plaur/Iqgap1	5
BP	GO:0016525	negative regulation of angiogenesis	5/328	82/11749	0.0789777	0.277426	0.22417	Mmrn2/Serpine1/E2f2/Ccr2/Thbs1	5
BP	GO:1901222	regulation of NIK/NF-kappaB signaling	5/328	82/11749	0.0789777	0.277426	0.22417	Tnfsf14/Adgrg3/Il1b/Mmp8/Tnf	5
BP	GO:1903557	positive regulation of tumor necrosis factor superfamily cytokine production	5/328	82/11749	0.0789777	0.277426	0.22417	Adam8/Mmp8/Ccr7/Ccr2/Thbs1	5
MF	GO:0008201	heparin binding	5/328	83/11749	0.0822237	0.283937	0.229431	Crispld2/Fn1/Thbs1/Ccl5/Fgfr1	5
BP	GO:0051592	response to calcium ion	5/328	83/11749	0.0822237	0.283937	0.229431	Rasgrp2/Slc25a24/Thbs1/Iqgap1/Syt6	5
BP	GO:0007188	adenylate cyclase-modulating G protein-coupled receptor signaling pathway	5/328	86/11749	0.0923792	0.307356	0.248354	Adgrg3/Fpr2/Adgre5/Adcy4/Palm	5
MF	GO:0051087	chaperone binding	5/328	87/11749	0.0959015	0.316372	0.255639	Vwf/Fn1/Hes1/Ahsa2/Alb	5
BP	GO:0002377	immunoglobulin production	5/328	88/11749	0.0994913	0.322544	0.260626	Fas/Tnfsf13/Fgl2/Gapt/Tnf	5
BP	GO:0038061	NIK/NF-kappaB signaling	5/328	88/11749	0.0994913	0.322544	0.260626	Tnfsf14/Adgrg3/Il1b/Mmp8/Tnf	5
BP	GO:0050954	sensory perception of mechanical stimulus	5/328	89/11749	0.103148	0.331781	0.26809	Slc52a3/Cxcr4/Tnf/Cdkn2d/Fgfr1	5
BP	GO:0071453	cellular response to oxygen levels	5/328	89/11749	0.103148	0.331781	0.26809	Slc2a4/Adam8/Fas/Rwdd3/Suv39h2	5
BP	GO:0014065	phosphatidylinositol 3-kinase signaling	5/328	91/11749	0.110658	0.347389	0.280702	Rara/Pik3ip1/Fgr/Tnf/Ccl5	5
BP	GO:0006694	steroid biosynthetic process	5/328	94/11749	0.122405	0.373849	0.302083	Vdr/Snai1/Il1b/Nr1d1/Tnf	5
BP	GO:0009913	epidermal cell differentiation	5/328	94/11749	0.122405	0.373849	0.302083	Vdr/Anxa1/Mycl/Fgfr1/Hes1	5
BP	GO:1902652	secondary alcohol metabolic process	5/328	94/11749	0.122405	0.373849	0.302083	Soat2/Dgat2/Apoc1/Fgfr1/Sorl1	5
BP	GO:0008637	apoptotic mitochondrial changes	5/328	95/11749	0.126445	0.379422	0.306586	Mmp9/Fas/Plaur/Cd24a/Ier3	5
MF	GO:0019842	vitamin binding	5/328	95/11749	0.126445	0.379422	0.306586	Vdr/Gnmt/Hdc/Mocos/Alb	5
BP	GO:1905952	regulation of lipid localization	5/328	96/11749	0.130545	0.389272	0.314545	Il1b/Anxa2/Cyp4f18/Thbs1/Msr1	5
BP	GO:0061025	membrane fusion	5/328	98/11749	0.138925	0.403305	0.325884	Anxa2/Anxa1/Stx11/Adam8/Stx1a	5
BP	GO:0022612	gland morphogenesis	5/328	100/11749	0.147534	0.42257	0.341451	Vdr/Lama5/Cd44/Tnf/Fgfr1	5
BP	GO:0006865	amino acid transport	5/328	101/11749	0.151923	0.431672	0.348805	Arg2/Il1b/Il1rn/Tnf/Sfxn4	5
BP	GO:1901216	positive regulation of neuron death	5/328	101/11749	0.151923	0.431672	0.348805	Ddit4/Il1b/Itga1/Fas/Tnf	5
BP	GO:0042133	neurotransmitter metabolic process	5/328	102/11749	0.156366	0.437333	0.35338	Il1b/Hdc/Mmp8/Klrk1/Tnf	5
BP	GO:0045727	positive regulation of translation	5/328	102/11749	0.156366	0.437333	0.35338	Vim/Cirbp/Rbm3/Thbs1/Tnf	5
BP	GO:0050680	negative regulation of epithelial cell proliferation	5/328	103/11749	0.160861	0.446274	0.360604	Vdr/Xdh/Klf9/Thbs1/Tnf	5
BP	GO:0062013	positive regulation of small molecule metabolic process	5/328	104/11749	0.165409	0.451423	0.364765	Il1b/Anxa1/Dgat2/Nr1d1/Tnf	5
BP	GO:0007369	gastrulation	5/328	106/11749	0.174656	0.467715	0.377929	Snai1/Fn1/Il1rn/Fgfr1/Tbx6	5
BP	GO:0009952	anterior/posterior pattern specification	5/328	108/11749	0.184095	0.482729	0.390061	Zic3/Ifitm1/Bhlhe40/Hes1/Tbx6	5
BP	GO:0042552	myelination	5/328	108/11749	0.184095	0.482729	0.390061	Rara/Cxcr4/Tspan2/Ndrg1/Tnf	5
BP	GO:0051092	positive regulation of NF-kappaB transcription factor activity	5/328	108/11749	0.184095	0.482729	0.390061	Il18rap/Il1b/Adam8/Flot2/Tnf	5
BP	GO:0071383	cellular response to steroid hormone stimulus	5/328	108/11749	0.184095	0.482729	0.390061	Ddit4/Anxa1/Per1/Klf9/Ppargc1b	5
BP	GO:0009755	hormone-mediated signaling pathway	5/328	109/11749	0.188884	0.493775	0.398986	Rara/Per1/Klf9/Ppargc1b/Nr1d1	5
BP	GO:0007272	ensheathment of neurons	5/328	110/11749	0.193718	0.500603	0.404504	Rara/Cxcr4/Tspan2/Ndrg1/Tnf	5
BP	GO:0008366	axon ensheathment	5/328	110/11749	0.193718	0.500603	0.404504	Rara/Cxcr4/Tspan2/Ndrg1/Tnf	5
BP	GO:0030010	establishment of cell polarity	5/328	112/11749	0.203513	0.518816	0.41922	Ccr7/Shtn1/Flot2/Gsn/Hes1	5
BP	GO:0010594	regulation of endothelial cell migration	5/328	113/11749	0.208473	0.528525	0.427066	Gata2/Mmrn2/Anxa1/Thbs1/Fgfr1	5
BP	GO:0015893	drug transport	5/328	113/11749	0.208473	0.528525	0.427066	Slc52a3/Arg2/Slc25a24/Tnf/Syt6	5
BP	GO:0002758	innate immune response-activating signal transduction	5/328	121/11749	0.249449	0.57085	0.461266	Cd300lf/Clec4e/Klrk1/Nr1d1/Tnf	5
BP	GO:0034250	positive regulation of cellular amide metabolic process	5/328	122/11749	0.254713	0.57578	0.465249	Vim/Cirbp/Rbm3/Thbs1/Tnf	5
BP	GO:0048863	stem cell differentiation	5/328	122/11749	0.254713	0.57578	0.465249	Lama5/Fn1/Tacstd2/Hes1/Sema6d	5
MF	GO:0008514	organic anion transmembrane transporter activity	5/328	124/11749	0.265323	0.57578	0.465249	Slco4c1/Slc10a6/Slc52a3/Slc2a3/Slc25a24	5
BP	GO:0045165	cell fate commitment	5/328	124/11749	0.265323	0.57578	0.465249	Gata2/Rara/Fgfr1/Hes1/Tbx6	5
BP	GO:0051017	actin filament bundle assembly	5/328	129/11749	0.292255	0.592536	0.478789	Rnd1/Tacstd2/Rnd3/S100a10/Dlc1	5
BP	GO:1901605	alpha-amino acid metabolic process	5/328	130/11749	0.297701	0.596643	0.482107	Noxred1/Gnmt/Arg2/Hdc/Padi4	5
BP	GO:0048660	regulation of smooth muscle cell proliferation	5/328	131/11749	0.303163	0.596643	0.482107	Mmp9/Apod/Thbs1/Tnf/Ccl5	5
BP	GO:0030041	actin filament polymerization	5/328	133/11749	0.314132	0.605908	0.489594	Msrb1/Rac3/Tmod1/Pstpip1/Gsn	5
BP	GO:0043409	negative regulation of MAPK cascade	5/328	133/11749	0.314132	0.605908	0.489594	Ptprr/Il1b/Per1/Tbc1d10c/Sorl1	5
BP	GO:0048659	smooth muscle cell proliferation	5/328	134/11749	0.319637	0.609823	0.492757	Mmp9/Apod/Thbs1/Tnf/Ccl5	5
BP	GO:1990138	neuron projection extension	5/328	135/11749	0.325153	0.609823	0.492757	Fn1/Cxcr4/Shtn1/Iqgap1/Sema6d	5
MF	GO:0051015	actin filament binding	5/328	141/11749	0.358425	0.635737	0.513697	Tmod1/Trpv4/Shtn1/Pstpip1/Gsn	5
CC	GO:0030027	lamellipodium	5/328	144/11749	0.375118	0.650043	0.525257	Cd44/Trpv4/Shtn1/Flot2/Gsn	5
CC	GO:0030139	endocytic vesicle	5/328	146/11749	0.386248	0.656575	0.530535	Stx11/Adam8/Vim/Flot2/Gsn	5
MF	GO:0019207	kinase regulator activity	5/328	148/11749	0.397367	0.658746	0.532289	Rara/Cd24a/Ccl5/Cdkn2d/Iqgap1	5
BP	GO:0008154	actin polymerization or depolymerization	5/328	152/11749	0.419542	0.673595	0.544288	Msrb1/Rac3/Tmod1/Pstpip1/Gsn	5
BP	GO:1902905	positive regulation of supramolecular fiber organization	5/328	152/11749	0.419542	0.673595	0.544288	Gda/Rac3/Trpv4/S100a10/Gsn	5
BP	GO:0048562	embryonic organ morphogenesis	5/328	154/11749	0.430581	0.680331	0.549731	Zic3/Gata2/Fgfr1/Hes1/Tbx6	5
MF	GO:0060090	molecular adaptor activity	5/328	155/11749	0.436085	0.685002	0.553505	Anxa1/Sh2d1b1/Iqgap1/Stx1a/Magi3	5
BP	GO:0007568	aging	5/328	157/11749	0.447057	0.690572	0.558006	Arg2/Mmp9/Apod/Serpine1/Rad54b	5
BP	GO:0043112	receptor metabolic process	5/328	158/11749	0.452524	0.696015	0.562404	Cxcr2/Anxa2/Nr1d1/Tnf/Sorl1	5
CC	GO:0030426	growth cone	5/328	160/11749	0.463413	0.703444	0.568407	Cxcr4/Rac3/Trpv4/Shtn1/Iqgap1	5
CC	GO:0070382	exocytic vesicle	5/328	162/11749	0.474238	0.710579	0.574172	Mctp2/Stx11/Slc2a3/Stx1a/Syt6	5
CC	GO:0005770	late endosome	5/328	163/11749	0.479625	0.711133	0.57462	Slc2a4/Anxa2/Cxcr4/Sorl1/Cd79a	5
CC	GO:0030427	site of polarized growth	5/328	163/11749	0.479625	0.711133	0.57462	Cxcr4/Rac3/Trpv4/Shtn1/Iqgap1	5
BP	GO:0032984	protein-containing complex disassembly	5/328	168/11749	0.506265	0.728491	0.588645	Ddit4/Tmod1/Trpv4/Tnf/Gsn	5
BP	GO:0033673	negative regulation of kinase activity	5/328	168/11749	0.506265	0.728491	0.588645	Il1b/Pik3ip1/Gadd45a/Gadd45b/Sorl1	5
BP	GO:0099003	vesicle-mediated transport in synapse	5/328	168/11749	0.506265	0.728491	0.588645	Slc2a4/Stx11/Cd24a/Stx1a/Syt6	5
BP	GO:1901215	negative regulation of neuron death	5/328	170/11749	0.516772	0.734714	0.593674	Nrbp2/Adam8/Cd200/Ccl5/Sorl1	5
BP	GO:0032271	regulation of protein polymerization	5/328	171/11749	0.521991	0.735251	0.594108	Gda/Tppp3/Rac3/Tmod1/Gsn	5
BP	GO:0006836	neurotransmitter transport	5/328	172/11749	0.527185	0.741836	0.599428	Mctp2/Stx11/Lgals3/Tnf/Stx1a	5
MF	GO:0008509	anion transmembrane transporter activity	5/328	172/11749	0.527185	0.741836	0.599428	Slco4c1/Slc10a6/Slc52a3/Slc2a3/Slc25a24	5
BP	GO:0051495	positive regulation of cytoskeleton organization	5/328	173/11749	0.532355	0.744605	0.601666	Gda/Rac3/Trpv4/S100a10/Gsn	5
MF	GO:0008017	microtubule binding	5/328	177/11749	0.552775	0.761332	0.615182	Ccdc88c/S100a8/S100a9/Trpv4/Ndrg1	5
BP	GO:0060560	developmental growth involved in morphogenesis	5/328	180/11749	0.567803	0.77357	0.625071	Fn1/Cxcr4/Shtn1/Iqgap1/Sema6d	5
BP	GO:0045732	positive regulation of protein catabolic process	5/328	183/11749	0.58257	0.785666	0.634844	Il1b/Adam8/Ier3/Tnf/Sorl1	5
CC	GO:0043209	myelin sheath	5/328	186/11749	0.597063	0.795218	0.642563	Anxa2/Tspan2/Ndrg1/Gsn/Alb	5
BP	GO:0006520	cellular amino acid metabolic process	5/328	188/11749	0.606569	0.802612	0.648538	Noxred1/Gnmt/Arg2/Hdc/Padi4	5
BP	GO:0045930	negative regulation of mitotic cell cycle	5/328	191/11749	0.620584	0.811495	0.655715	Slfn1/Gadd45a/Ier3/Tnf/Gen1	5
MF	GO:0016746	transferase activity, transferring acyl groups	5/328	194/11749	0.634302	0.819083	0.661847	Soat2/Dgat2/F13a1/Atat1/Pnpla3	5
BP	GO:0006470	protein dephosphorylation	5/328	195/11749	0.638806	0.822354	0.664489	Vcan/Ptprr/Itga1/Tnf/Dlc1	5
BP	GO:0051348	negative regulation of transferase activity	5/328	196/11749	0.643277	0.825693	0.667187	Il1b/Pik3ip1/Gadd45a/Gadd45b/Sorl1	5
BP	GO:0043010	camera-type eye development	5/328	197/11749	0.647713	0.829178	0.670004	Rara/Lamc3/Vim/Tmod1/Rpgrip1	5
BP	GO:0051188	cofactor biosynthetic process	5/328	199/11749	0.656481	0.832927	0.673033	Ddit4/Mocos/Ier3/Qprt/Duoxa1	5
MF	GO:0003713	transcription coactivator activity	5/328	203/11749	0.673594	0.840423	0.67909	Vdr/Hif3a/Rara/Ppargc1b/Nr1d1	5
BP	GO:0007178	transmembrane receptor protein serine/threonine kinase signaling pathway	5/328	213/11749	0.713871	0.867669	0.701106	Lrg1/Vim/Thbs1/Hes1/Sorl1	5
BP	GO:1901990	regulation of mitotic cell cycle phase transition	5/328	215/11749	0.721492	0.873214	0.705586	Slfn1/Anxa1/Lmnb1/Ier3/Gen1	5
BP	GO:0009165	nucleotide biosynthetic process	5/328	218/11749	0.732651	0.880498	0.711472	Ddit4/Adcy4/Ier3/Cmpk2/Qprt	5
BP	GO:1901293	nucleoside phosphate biosynthetic process	5/328	221/11749	0.743484	0.887191	0.71688	Ddit4/Adcy4/Ier3/Cmpk2/Qprt	5
BP	GO:0001654	eye development	5/328	222/11749	0.747023	0.890769	0.719771	Rara/Lamc3/Vim/Tmod1/Rpgrip1	5
BP	GO:0048880	sensory system development	5/328	225/11749	0.757422	0.896095	0.724075	Rara/Lamc3/Vim/Tmod1/Rpgrip1	5
BP	GO:0150063	visual system development	5/328	225/11749	0.757422	0.896095	0.724075	Rara/Lamc3/Vim/Tmod1/Rpgrip1	5
BP	GO:0003012	muscle system process	5/328	227/11749	0.764177	0.900388	0.727544	Arg2/Pi16/Cxcr4/Tmod1/Gsn	5
BP	GO:0009141	nucleoside triphosphate metabolic process	5/328	229/11749	0.770788	0.90294	0.729606	Entpd3/Ddit4/Ier3/Cox6a2/Cmpk2	5
BP	GO:0007517	muscle organ development	5/328	237/11749	0.795831	0.916443	0.740516	Lama5/Pi16/Pim1/Nr4a1/Fgfr1	5
CC	GO:0150034	distal axon	5/328	238/11749	0.798805	0.918808	0.742427	Cxcr4/Rac3/Trpv4/Shtn1/Iqgap1	5
BP	GO:0031647	regulation of protein stability	5/328	243/11749	0.813171	0.922628	0.745515	Ccdc88c/Pim1/Nr1d1/Flot2/Gsn	5
CC	GO:0005667	transcription factor complex	5/328	276/11749	0.888503	0.960993	0.776514	Vdr/Rara/Nr1d1/E2f2/Nr4a1	5
BP	GO:0006091	generation of precursor metabolites and energy	5/328	288/11749	0.908575	0.970204	0.783957	Gnmt/Ddit4/Nr1d1/Ier3/Cox6a2	5
CC	GO:0033267	axon part	5/328	293/11749	0.915962	0.973963	0.786995	Cxcr4/Rac3/Trpv4/Shtn1/Iqgap1	5
BP	GO:0009150	purine ribonucleotide metabolic process	5/328	310/11749	0.937302	0.980584	0.792345	Ddit4/Adcy4/Dgat2/Ier3/Cox6a2	5
BP	GO:0009259	ribonucleotide metabolic process	5/328	318/11749	0.945557	0.984648	0.795629	Ddit4/Adcy4/Dgat2/Ier3/Cox6a2	5
BP	GO:0006163	purine nucleotide metabolic process	5/328	328/11749	0.954492	0.989142	0.79926	Ddit4/Adcy4/Dgat2/Ier3/Cox6a2	5
CC	GO:0005635	nuclear envelope	5/328	330/11749	0.956111	0.989291	0.79938	S100a6/Lmnb1/Nr4a1/Sorl1/Stx1a	5
CC	GO:0098978	glutamatergic synapse	5/328	332/11749	0.957677	0.989721	0.799728	Slc2a3/Flot2/Ndrg1/Stx1a/Syt6	5
BP	GO:0019693	ribose phosphate metabolic process	5/328	335/11749	0.959931	0.989987	0.799943	Ddit4/Adcy4/Dgat2/Ier3/Cox6a2	5
BP	GO:0016570	histone modification	5/328	349/11749	0.969068	0.994467	0.803563	Gata2/Padi4/Per1/Jdp2/Suv39h2	5
BP	GO:0016569	covalent chromatin modification	5/328	360/11749	0.974855	0.99672	0.805383	Gata2/Padi4/Per1/Jdp2/Suv39h2	5
BP	GO:0098655	cation transmembrane transport	5/328	373/11749	0.980395	0.998348	0.806699	Mmp9/Fxyd5/Trpv4/Ahnak/Cd19	5
BP	GO:0006281	DNA repair	5/328	383/11749	0.983858	0.999719	0.807807	Dna2/Ier3/Cdkn2d/Gen1/Rad54b	5
BP	GO:0051301	cell division	5/328	451/11749	0.99594	0.999991	0.808026	Il1b/Nedd9/Pstpip1/Fgfr1/Cdca8	5
BP	GO:0001660	fever generation	4/328	10/11749	0.000109632	0.00315064	0.00254582	Il1b/Il1rn/Tnf/Ccl5	4
BP	GO:0042362	fat-soluble vitamin biosynthetic process	4/328	10/11749	0.000109632	0.00315064	0.00254582	Vdr/Snai1/Il1b/Tnf	4
BP	GO:0010820	positive regulation of T cell chemotaxis	4/328	11/11749	0.000168497	0.00432039	0.00349102	Tnfsf14/Ccr7/Ccr2/Ccl5	4
BP	GO:0010819	regulation of T cell chemotaxis	4/328	12/11749	0.000247203	0.005542	0.00447812	Tnfsf14/Ccr7/Ccr2/Ccl5	4
MF	GO:0030169	low-density lipoprotein particle binding	4/328	12/11749	0.000247203	0.005542	0.00447812	Lsr/Thbs1/Msr1/Sorl1	4
MF	GO:0044548	S100 protein binding	4/328	12/11749	0.000247203	0.005542	0.00447812	S100a6/Anxa2/Ahnak/Iqgap1	4
BP	GO:0071605	monocyte chemotactic protein-1 production	4/328	12/11749	0.000247203	0.005542	0.00447812	Il1b/Apod/Cd24a/Trpv4	4
BP	GO:0071637	regulation of monocyte chemotactic protein-1 production	4/328	12/11749	0.000247203	0.005542	0.00447812	Il1b/Apod/Cd24a/Trpv4	4
BP	GO:2001267	regulation of cysteine-type endopeptidase activity involved in apoptotic signaling pathway	4/328	13/11749	0.000349246	0.00725957	0.00586598	Mmp9/Fas/Plaur/Gsn	4
MF	GO:0019865	immunoglobulin binding	4/328	14/11749	0.000478241	0.00911032	0.00736144	Vwf/Lgals3/Fcgr4/Ms4a1	4
BP	GO:0140131	positive regulation of lymphocyte chemotaxis	4/328	14/11749	0.000478241	0.00911032	0.00736144	Tnfsf14/Ccr7/Ccr2/Ccl5	4
BP	GO:0050755	chemokine metabolic process	4/328	15/11749	0.000637882	0.0113337	0.00915798	Il1b/Trem1/Trem3/Tnf	4
BP	GO:0002827	positive regulation of T-helper 1 type immune response	4/328	16/11749	0.000831925	0.0137238	0.0110893	Il1b/Anxa1/Ccr7/Ccr2	4
BP	GO:0009110	vitamin biosynthetic process	4/328	16/11749	0.000831925	0.0137238	0.0110893	Vdr/Snai1/Il1b/Tnf	4
BP	GO:0010818	T cell chemotaxis	4/328	16/11749	0.000831925	0.0137238	0.0110893	Tnfsf14/Ccr7/Ccr2/Ccl5	4
BP	GO:0031649	heat generation	4/328	16/11749	0.000831925	0.0137238	0.0110893	Il1b/Il1rn/Tnf/Ccl5	4
BP	GO:0002523	leukocyte migration involved in inflammatory response	4/328	17/11749	0.00106415	0.0166303	0.0134378	Adam8/S100a8/S100a9/Cd24a	4
BP	GO:0045624	positive regulation of T-helper cell differentiation	4/328	17/11749	0.00106415	0.0166303	0.0134378	Rara/Anxa1/Ccr7/Ccr2	4
BP	GO:0018149	peptide cross-linking	4/328	18/11749	0.00133835	0.0194434	0.015711	Fn1/Anxa1/Thbs1/F13a1	4
BP	GO:0034114	regulation of heterotypic cell-cell adhesion	4/328	18/11749	0.00133835	0.0194434	0.015711	Il1b/Cd44/Il1rn/Tnf	4
BP	GO:0050901	leukocyte tethering or rolling	4/328	18/11749	0.00133835	0.0194434	0.015711	Sell/Itgb7/Ccr2/Tnf	4
BP	GO:0071624	positive regulation of granulocyte chemotaxis	4/328	18/11749	0.00133835	0.0194434	0.015711	Sell/Il1b/Cxcr2/Ccr7	4
BP	GO:0072677	eosinophil migration	4/328	18/11749	0.00133835	0.0194434	0.015711	Ccl22/Adam8/Lgals3/Ccl5	4
BP	GO:0090023	positive regulation of neutrophil chemotaxis	4/328	18/11749	0.00133835	0.0194434	0.015711	Sell/Il1b/Cxcr2/Ccr7	4
BP	GO:1901623	regulation of lymphocyte chemotaxis	4/328	18/11749	0.00133835	0.0194434	0.015711	Tnfsf14/Ccr7/Ccr2/Ccl5	4
BP	GO:0010759	positive regulation of macrophage chemotaxis	4/328	19/11749	0.00165831	0.0232815	0.0188123	Ccr7/Trpv4/Thbs1/Ccl5	4
BP	GO:0031579	membrane raft organization	4/328	19/11749	0.00165831	0.0232815	0.0188123	Anxa2/S100a10/Flot2/Gsn	4
MF	GO:0071813	lipoprotein particle binding	4/328	19/11749	0.00165831	0.0232815	0.0188123	Lsr/Thbs1/Msr1/Sorl1	4
MF	GO:0071814	protein-lipid complex binding	4/328	19/11749	0.00165831	0.0232815	0.0188123	Lsr/Thbs1/Msr1/Sorl1	4
BP	GO:0001780	neutrophil homeostasis	4/328	20/11749	0.00202776	0.0271339	0.0219251	Cxcr2/Anxa1/Cd44/Ccr2	4
BP	GO:0030574	collagen catabolic process	4/328	20/11749	0.00202776	0.0271339	0.0219251	Prtn3/Mmp9/Mmp8/Mmp28	4
BP	GO:0006929	substrate-dependent cell migration	4/328	21/11749	0.0024504	0.0308913	0.0249612	Fn1/Adam8/Shtn1/Fgfr1	4
BP	GO:0035455	response to interferon-alpha	4/328	21/11749	0.0024504	0.0308913	0.0249612	Ifitm1/Ifitm6/Ifitm2/Ifitm3	4
BP	GO:0002825	regulation of T-helper 1 type immune response	4/328	22/11749	0.00292986	0.0352406	0.0284756	Il1b/Anxa1/Ccr7/Ccr2	4
MF	GO:0098631	cell adhesion mediator activity	4/328	22/11749	0.00292986	0.0352406	0.0284756	Tacstd2/Itga1/Emb/Cd200	4
BP	GO:1900745	positive regulation of p38MAPK cascade	4/328	22/11749	0.00292986	0.0352406	0.0284756	Il1b/Xdh/Gadd45a/Gadd45b	4
BP	GO:0043372	positive regulation of CD4-positive, alpha-beta T cell differentiation	4/328	23/11749	0.00346968	0.0396191	0.0320136	Rara/Anxa1/Ccr7/Ccr2	4
BP	GO:0003416	endochondral bone growth	4/328	24/11749	0.00407333	0.0441569	0.0356803	Rara/Anxa2/Ecm1/Thbs1	4
MF	GO:0008009	chemokine activity	4/328	24/11749	0.00407333	0.0441569	0.0356803	Ccl22/Ccl17/Cxcl2/Ccl5	4
BP	GO:0045672	positive regulation of osteoclast differentiation	4/328	24/11749	0.00407333	0.0441569	0.0356803	Ccr1/Ppargc1b/Tnf/Ccl5	4
BP	GO:1905523	positive regulation of macrophage migration	4/328	24/11749	0.00407333	0.0441569	0.0356803	Ccr7/Trpv4/Thbs1/Ccl5	4
BP	GO:0006956	complement activation	4/328	25/11749	0.00474414	0.0489504	0.0395536	Cfb/Fcna/Il1b/Cfp	4
BP	GO:0019730	antimicrobial humoral response	4/328	26/11749	0.00548537	0.0543712	0.0439338	Slpi/Pglyrp1/S100a9/Cxcl2	4
BP	GO:0090279	regulation of calcium ion import	4/328	26/11749	0.00548537	0.0543712	0.0439338	Cxcr4/Lgals3/Serpine1/Hes1	4
BP	GO:0098868	bone growth	4/328	26/11749	0.00548537	0.0543712	0.0439338	Rara/Anxa2/Ecm1/Thbs1	4
BP	GO:0010955	negative regulation of protein processing	4/328	27/11749	0.00630012	0.0596839	0.0482266	Il1r2/Ctla2a/Serpine1/Thbs1	4
BP	GO:0033032	regulation of myeloid cell apoptotic process	4/328	27/11749	0.00630012	0.0596839	0.0482266	Cxcr2/Anxa1/Cd44/Ccl5	4
BP	GO:0060351	cartilage development involved in endochondral bone morphogenesis	4/328	27/11749	0.00630012	0.0596839	0.0482266	Rara/Anxa2/Trpv4/Thbs1	4
BP	GO:1903318	negative regulation of protein maturation	4/328	27/11749	0.00630012	0.0596839	0.0482266	Il1r2/Ctla2a/Serpine1/Thbs1	4
BP	GO:2000516	positive regulation of CD4-positive, alpha-beta T cell activation	4/328	27/11749	0.00630012	0.0596839	0.0482266	Rara/Anxa1/Ccr7/Ccr2	4
BP	GO:0061756	leukocyte adhesion to vascular endothelial cell	4/328	28/11749	0.00719138	0.0662225	0.05351	Sell/Itgb7/Ccr2/Tnf	4
BP	GO:0033028	myeloid cell apoptotic process	4/328	29/11749	0.00816199	0.07221	0.0583481	Cxcr2/Anxa1/Cd44/Ccl5	4
BP	GO:0045601	regulation of endothelial cell differentiation	4/328	29/11749	0.00816199	0.07221	0.0583481	Il1b/Xdh/Notch4/Tnf	4
BP	GO:0045622	regulation of T-helper cell differentiation	4/328	29/11749	0.00816199	0.07221	0.0583481	Rara/Anxa1/Ccr7/Ccr2	4
BP	GO:0050819	negative regulation of coagulation	4/328	29/11749	0.00816199	0.07221	0.0583481	Anxa2/Serpine1/Thbs1/Procr	4
BP	GO:0050869	negative regulation of B cell activation	4/328	29/11749	0.00816199	0.07221	0.0583481	Flt3/Fas/Cd24a/Tbc1d10c	4
MF	GO:1901567	fatty acid derivative binding	4/328	29/11749	0.00816199	0.07221	0.0583481	Soat2/S100a8/S100a9/Pnpla3	4
BP	GO:0030857	negative regulation of epithelial cell differentiation	4/328	30/11749	0.00921467	0.0770731	0.0622776	Xdh/Mmp9/Notch4/Hes1	4
BP	GO:0032768	regulation of monooxygenase activity	4/328	30/11749	0.00921467	0.0770731	0.0622776	Vdr/Arg2/Il1b/Tnf	4
BP	GO:0046640	regulation of alpha-beta T cell proliferation	4/328	30/11749	0.00921467	0.0770731	0.0622776	Arg2/Cd44/Cd24a/Ccr2	4
BP	GO:0090049	regulation of cell migration involved in sprouting angiogenesis	4/328	30/11749	0.00921467	0.0770731	0.0622776	Gata2/Mmrn2/Anxa1/Thbs1	4
BP	GO:0120192	tight junction assembly	4/328	30/11749	0.00921467	0.0770731	0.0622776	Snai1/Lsr/Esam/Tnf	4
BP	GO:0032350	regulation of hormone metabolic process	4/328	31/11749	0.010352	0.0842722	0.0680948	Vdr/Il1b/Tnf/Duoxa1	4
BP	GO:0034105	positive regulation of tissue remodeling	4/328	31/11749	0.010352	0.0842722	0.0680948	Vdr/Adam8/Ppargc1b/Fcgr4	4
BP	GO:0043551	regulation of phosphatidylinositol 3-kinase activity	4/328	31/11749	0.010352	0.0842722	0.0680948	Fpr2/Pik3ip1/Fgr/Cd19	4
MF	GO:0004867	serine-type endopeptidase inhibitor activity	4/328	32/11749	0.0115763	0.0899095	0.0726499	Serpinb10/Slpi/Wfdc17/Serpine1	4
BP	GO:0033628	regulation of cell adhesion mediated by integrin	4/328	32/11749	0.0115763	0.0899095	0.0726499	Rac3/Serpine1/Cd24a/Ccl5	4
BP	GO:0070232	regulation of T cell apoptotic process	4/328	32/11749	0.0115763	0.0899095	0.0726499	Arg2/Adam8/Lgals3/Ccl5	4
BP	GO:0120193	tight junction organization	4/328	32/11749	0.0115763	0.0899095	0.0726499	Snai1/Lsr/Esam/Tnf	4
MF	GO:0004869	cysteine-type endopeptidase inhibitor activity	4/328	33/11749	0.01289	0.0956583	0.0772952	Stfa1/Stfa2l1/Tnfsf14/Bcl2a1d	4
MF	GO:0042379	chemokine receptor binding	4/328	33/11749	0.01289	0.0956583	0.0772952	Ccl22/Ccl17/Cxcl2/Ccl5	4
BP	GO:0046633	alpha-beta T cell proliferation	4/328	33/11749	0.01289	0.0956583	0.0772952	Arg2/Cd44/Cd24a/Ccr2	4
BP	GO:0048873	homeostasis of number of cells within a tissue	4/328	33/11749	0.01289	0.0956583	0.0772952	Gata2/Flt3/Rac3/Ccr2	4
BP	GO:0051955	regulation of amino acid transport	4/328	33/11749	0.01289	0.0956583	0.0772952	Arg2/Il1b/Il1rn/Tnf	4
MF	GO:0003707	steroid hormone receptor activity	4/328	34/11749	0.014295	0.102784	0.0830532	Vdr/Rara/Nr1d1/Nr4a1	4
BP	GO:0033003	regulation of mast cell activation	4/328	34/11749	0.014295	0.102784	0.0830532	Cd300lf/Gata2/Cd300lb/Fgr	4
MF	GO:0001786	phosphatidylserine binding	4/328	35/11749	0.0157934	0.108726	0.0878541	Cd300lf/Anxa2/Thbs1/Syt6	4
BP	GO:0021879	forebrain neuron differentiation	4/328	35/11749	0.0157934	0.108726	0.0878541	Gata2/Rac3/Fgfr1/Hes1	4
BP	GO:0051187	cofactor catabolic process	4/328	35/11749	0.0157934	0.108726	0.0878541	Hp/Gpx3/Cyp4f18/Aldh1l2	4
BP	GO:1900026	positive regulation of substrate adhesion-dependent cell spreading	4/328	35/11749	0.0157934	0.108726	0.0878541	Net1/Rac3/S100a10/Nedd9	4
BP	GO:0050873	brown fat cell differentiation	4/328	36/11749	0.017387	0.114716	0.0926948	Lrg1/Slc2a4/Plac8/Trpv4	4
BP	GO:0060675	ureteric bud morphogenesis	4/328	36/11749	0.017387	0.114716	0.0926948	Lama5/Tacstd2/Cd44/Hes1	4
BP	GO:0072171	mesonephric tubule morphogenesis	4/328	36/11749	0.017387	0.114716	0.0926948	Lama5/Tacstd2/Cd44/Hes1	4
BP	GO:0072604	interleukin-6 secretion	4/328	36/11749	0.017387	0.114716	0.0926948	Il1b/Cd200/Trpv4/Tnf	4
BP	GO:0002437	inflammatory response to antigenic stimulus	4/328	37/11749	0.0190773	0.123959	0.100163	Cxcr2/Ccr7/Cd24a/Tnf	4
BP	GO:0043300	regulation of leukocyte degranulation	4/328	37/11749	0.0190773	0.123959	0.100163	Gata2/Cd177/Fgr/Ccr2	4
BP	GO:1903307	positive regulation of regulated secretory pathway	4/328	37/11749	0.0190773	0.123959	0.100163	Gata2/Cd177/Fgr/Stx1a	4
BP	GO:0001774	microglial cell activation	4/328	38/11749	0.0208659	0.129489	0.104632	Fpr2/Mmp8/Nr1d1/Tnf	4
BP	GO:0002269	leukocyte activation involved in inflammatory response	4/328	38/11749	0.0208659	0.129489	0.104632	Fpr2/Mmp8/Nr1d1/Tnf	4
BP	GO:0006111	regulation of gluconeogenesis	4/328	38/11749	0.0208659	0.129489	0.104632	Gnmt/Sik1/Dgat2/Nr1d1	4
BP	GO:0010517	regulation of phospholipase activity	4/328	38/11749	0.0208659	0.129489	0.104632	Anxa1/Ccl5/Fgfr1/Dlc1	4
BP	GO:0032715	negative regulation of interleukin-6 production	4/328	38/11749	0.0208659	0.129489	0.104632	Flt3/Cd200/Cd24a/Tnf	4
BP	GO:0043370	regulation of CD4-positive, alpha-beta T cell differentiation	4/328	38/11749	0.0208659	0.129489	0.104632	Rara/Anxa1/Ccr7/Ccr2	4
BP	GO:0043550	regulation of lipid kinase activity	4/328	38/11749	0.0208659	0.129489	0.104632	Fpr2/Pik3ip1/Fgr/Cd19	4
BP	GO:0060688	regulation of morphogenesis of a branching structure	4/328	38/11749	0.0208659	0.129489	0.104632	Il1b/Tacstd2/Tnf/Fgfr1	4
BP	GO:0045429	positive regulation of nitric oxide biosynthetic process	4/328	39/11749	0.0227541	0.137617	0.111199	Il1b/Mmp8/Klrk1/Tnf	4
BP	GO:0046638	positive regulation of alpha-beta T cell differentiation	4/328	39/11749	0.0227541	0.137617	0.111199	Rara/Anxa1/Ccr7/Ccr2	4
BP	GO:0060350	endochondral bone morphogenesis	4/328	39/11749	0.0227541	0.137617	0.111199	Rara/Anxa2/Trpv4/Thbs1	4
BP	GO:0072078	nephron tubule morphogenesis	4/328	39/11749	0.0227541	0.137617	0.111199	Lama5/Tacstd2/Cd44/Hes1	4
BP	GO:0072088	nephron epithelium morphogenesis	4/328	39/11749	0.0227541	0.137617	0.111199	Lama5/Tacstd2/Cd44/Hes1	4
BP	GO:0001912	positive regulation of leukocyte mediated cytotoxicity	4/328	40/11749	0.024743	0.146744	0.118574	Il18rap/H2-Q10/Klrk1/Sh2d1b1	4
BP	GO:0042551	neuron maturation	4/328	40/11749	0.024743	0.146744	0.118574	Rnd1/Rac3/Dleu2/Tbx6	4
BP	GO:0072028	nephron morphogenesis	4/328	40/11749	0.024743	0.146744	0.118574	Lama5/Tacstd2/Cd44/Hes1	4
BP	GO:1904407	positive regulation of nitric oxide metabolic process	4/328	40/11749	0.024743	0.146744	0.118574	Il1b/Mmp8/Klrk1/Tnf	4
BP	GO:0042267	natural killer cell mediated cytotoxicity	4/328	41/11749	0.0268337	0.154036	0.124466	Il18rap/Stx11/Klrk1/Sh2d1b1	4
BP	GO:0043030	regulation of macrophage activation	4/328	41/11749	0.0268337	0.154036	0.124466	Mmp8/Cd200/Nr1d1/Thbs1	4
BP	GO:0045682	regulation of epidermis development	4/328	41/11749	0.0268337	0.154036	0.124466	Vdr/Mycl/Tnf/Hes1	4
MF	GO:0050840	extracellular matrix binding	4/328	41/11749	0.0268337	0.154036	0.124466	Anxa2/Lgals3/Ecm1/Thbs1	4
BP	GO:0050853	B cell receptor signaling pathway	4/328	41/11749	0.0268337	0.154036	0.124466	Bmx/Cd79a/Ms4a1/Cd19	4
BP	GO:0002228	natural killer cell mediated immunity	4/328	42/11749	0.029027	0.1622	0.131063	Il18rap/Stx11/Klrk1/Sh2d1b1	4
BP	GO:0045599	negative regulation of fat cell differentiation	4/328	43/11749	0.0313236	0.165615	0.133822	Gata2/Jdp2/Trpv4/Tnf	4
BP	GO:0060563	neuroepithelial cell differentiation	4/328	43/11749	0.0313236	0.165615	0.133822	Serpine1/Mycl/Fgfr1/Hes1	4
BP	GO:0043536	positive regulation of blood vessel endothelial cell migration	4/328	44/11749	0.0337242	0.175251	0.141609	Gata2/Anxa1/Thbs1/Fgfr1	4
MF	GO:0045296	cadherin binding	4/328	44/11749	0.0337242	0.175251	0.141609	Pkp3/Tacstd2/Fxyd5/Ndrg1	4
BP	GO:0061333	renal tubule morphogenesis	4/328	44/11749	0.0337242	0.175251	0.141609	Lama5/Tacstd2/Cd44/Hes1	4
BP	GO:0021872	forebrain generation of neurons	4/328	45/11749	0.0362291	0.180164	0.145579	Gata2/Rac3/Fgfr1/Hes1	4
BP	GO:0043388	positive regulation of DNA binding	4/328	45/11749	0.0362291	0.180164	0.145579	Mmp9/Mmp8/Plaur/Hes1	4
BP	GO:0032720	negative regulation of tumor necrosis factor production	4/328	46/11749	0.0388387	0.188607	0.152401	Arg2/Rara/Flt3/Cd24a	4
BP	GO:0033559	unsaturated fatty acid metabolic process	4/328	46/11749	0.0388387	0.188607	0.152401	Cyp2s1/Il1b/Anxa1/Cyp4f18	4
BP	GO:0042130	negative regulation of T cell proliferation	4/328	46/11749	0.0388387	0.188607	0.152401	Arg2/Slfn1/Cd44/Cd24a	4
BP	GO:0002886	regulation of myeloid leukocyte mediated immunity	4/328	47/11749	0.041553	0.196087	0.158445	Gata2/Cd177/Fgr/Ccr2	4
BP	GO:1903556	negative regulation of tumor necrosis factor superfamily cytokine production	4/328	47/11749	0.041553	0.196087	0.158445	Arg2/Rara/Flt3/Cd24a	4
MF	GO:0001540	amyloid-beta binding	4/328	48/11749	0.0443721	0.200635	0.16212	Fpr2/Msr1/Sorl1/Gprasp2	4
BP	GO:0002763	positive regulation of myeloid leukocyte differentiation	4/328	48/11749	0.0443721	0.200635	0.16212	Ccr1/Ppargc1b/Tnf/Ccl5	4
BP	GO:0010633	negative regulation of epithelial cell migration	4/328	48/11749	0.0443721	0.200635	0.16212	Mmrn2/Ptprr/Tacstd2/Thbs1	4
BP	GO:0014032	neural crest cell development	4/328	48/11749	0.0443721	0.200635	0.16212	Lama5/Fn1/Hes1/Sema6d	4
CC	GO:0030667	secretory granule membrane	4/328	48/11749	0.0443721	0.200635	0.16212	Adam8/Slc2a3/Cd177/Flot2	4
BP	GO:0032677	regulation of interleukin-8 production	4/328	48/11749	0.0443721	0.200635	0.16212	Il1b/Anxa1/Serpine1/Tnf	4
BP	GO:0030500	regulation of bone mineralization	4/328	49/11749	0.0472959	0.209866	0.169579	Nfe2/Mgp/Ecm1/Ccr1	4
BP	GO:0002293	alpha-beta T cell differentiation involved in immune response	4/328	50/11749	0.0503241	0.213748	0.172716	Rara/Anxa1/Ccr7/Ccr2	4
BP	GO:0002294	CD4-positive, alpha-beta T cell differentiation involved in immune response	4/328	50/11749	0.0503241	0.213748	0.172716	Rara/Anxa1/Ccr7/Ccr2	4
CC	GO:0016529	sarcoplasmic reticulum	4/328	50/11749	0.0503241	0.213748	0.172716	Slc2a4/Xdh/Rasd1/Thbs1	4
BP	GO:0030193	regulation of blood coagulation	4/328	50/11749	0.0503241	0.213748	0.172716	Anxa2/S100a9/Serpine1/Thbs1	4
BP	GO:0032637	interleukin-8 production	4/328	50/11749	0.0503241	0.213748	0.172716	Il1b/Anxa1/Serpine1/Tnf	4
BP	GO:0032722	positive regulation of chemokine production	4/328	50/11749	0.0503241	0.213748	0.172716	Il1b/Trpv4/Tnf/Ccl5	4
BP	GO:0042093	T-helper cell differentiation	4/328	50/11749	0.0503241	0.213748	0.172716	Rara/Anxa1/Ccr7/Ccr2	4
BP	GO:0051893	regulation of focal adhesion assembly	4/328	50/11749	0.0503241	0.213748	0.172716	Apod/S100a10/Iqgap1/Dlc1	4
BP	GO:0090109	regulation of cell-substrate junction assembly	4/328	50/11749	0.0503241	0.213748	0.172716	Apod/S100a10/Iqgap1/Dlc1	4
BP	GO:0001704	formation of primary germ layer	4/328	51/11749	0.0534564	0.224566	0.181457	Snai1/Fn1/Fgfr1/Tbx6	4
BP	GO:0002287	alpha-beta T cell activation involved in immune response	4/328	51/11749	0.0534564	0.224566	0.181457	Rara/Anxa1/Ccr7/Ccr2	4
BP	GO:1900046	regulation of hemostasis	4/328	51/11749	0.0534564	0.224566	0.181457	Anxa2/S100a9/Serpine1/Thbs1	4
BP	GO:0006094	gluconeogenesis	4/328	52/11749	0.0566923	0.224566	0.181457	Gnmt/Sik1/Dgat2/Nr1d1	4
BP	GO:0006690	icosanoid metabolic process	4/328	52/11749	0.0566923	0.224566	0.181457	Cyp2s1/Il1b/Anxa1/Cyp4f18	4
BP	GO:0014031	mesenchymal cell development	4/328	52/11749	0.0566923	0.224566	0.181457	Lama5/Fn1/Hes1/Sema6d	4
BP	GO:0014033	neural crest cell differentiation	4/328	52/11749	0.0566923	0.224566	0.181457	Lama5/Fn1/Hes1/Sema6d	4
BP	GO:0015908	fatty acid transport	4/328	52/11749	0.0566923	0.224566	0.181457	Il1b/Anxa1/Cyp4f18/Thbs1	4
BP	GO:0046637	regulation of alpha-beta T cell differentiation	4/328	52/11749	0.0566923	0.224566	0.181457	Rara/Anxa1/Ccr7/Ccr2	4
BP	GO:0048864	stem cell development	4/328	52/11749	0.0566923	0.224566	0.181457	Lama5/Fn1/Hes1/Sema6d	4
BP	GO:0060993	kidney morphogenesis	4/328	52/11749	0.0566923	0.224566	0.181457	Lama5/Tacstd2/Cd44/Hes1	4
BP	GO:0071277	cellular response to calcium ion	4/328	52/11749	0.0566923	0.224566	0.181457	Rasgrp2/Slc25a24/Iqgap1/Syt6	4
BP	GO:0072080	nephron tubule development	4/328	52/11749	0.0566923	0.224566	0.181457	Lama5/Tacstd2/Cd44/Hes1	4
BP	GO:0014068	positive regulation of phosphatidylinositol 3-kinase signaling	4/328	53/11749	0.0600311	0.234324	0.189342	Rara/Fgr/Tnf/Ccl5	4
BP	GO:0030101	natural killer cell activation	4/328	53/11749	0.0600311	0.234324	0.189342	Stx11/Pglyrp1/Klrk1/Il15ra	4
BP	GO:0032922	circadian regulation of gene expression	4/328	53/11749	0.0600311	0.234324	0.189342	Per1/Ciart/Nr1d1/Bhlhe40	4
MF	GO:0030374	nuclear receptor transcription coactivator activity	4/328	54/11749	0.0634723	0.24294	0.196304	Vdr/Rara/Ppargc1b/Nr1d1	4
BP	GO:0050830	defense response to Gram-positive bacterium	4/328	54/11749	0.0634723	0.24294	0.196304	Pglyrp1/Klrk1/Fgr/Tnf	4
BP	GO:1903725	regulation of phospholipid metabolic process	4/328	54/11749	0.0634723	0.24294	0.196304	Fpr2/Pik3ip1/Fgr/Cd19	4
CC	GO:0001669	acrosomal vesicle	4/328	55/11749	0.067015	0.251718	0.203396	Itga1/Slc2a3/Flot2/Stx1a	4
BP	GO:0019319	hexose biosynthetic process	4/328	55/11749	0.067015	0.251718	0.203396	Gnmt/Sik1/Dgat2/Nr1d1	4
BP	GO:0019915	lipid storage	4/328	55/11749	0.067015	0.251718	0.203396	Il1b/Dgat2/Msr1/Tnf	4
BP	GO:1903035	negative regulation of response to wounding	4/328	55/11749	0.067015	0.251718	0.203396	Anxa2/Serpine1/Cd24a/Thbs1	4
BP	GO:0001910	regulation of leukocyte mediated cytotoxicity	4/328	56/11749	0.0706582	0.260032	0.210114	Il18rap/H2-Q10/Klrk1/Sh2d1b1	4
BP	GO:0002532	production of molecular mediator involved in inflammatory response	4/328	56/11749	0.0706582	0.260032	0.210114	Il1r2/Per1/Apod/Serpine1	4
BP	GO:0002709	regulation of T cell mediated immunity	4/328	56/11749	0.0706582	0.260032	0.210114	Il1b/H2-Q10/Cd24a/Ccr2	4
MF	GO:0009055	electron transfer activity	4/328	56/11749	0.0706582	0.260032	0.210114	AA467197/Xdh/Gsr/Cox6a2	4
BP	GO:0042108	positive regulation of cytokine biosynthetic process	4/328	56/11749	0.0706582	0.260032	0.210114	Il1b/Ccr2/Thbs1/Tnf	4
BP	GO:0045428	regulation of nitric oxide biosynthetic process	4/328	56/11749	0.0706582	0.260032	0.210114	Il1b/Mmp8/Klrk1/Tnf	4
BP	GO:1903391	regulation of adherens junction organization	4/328	56/11749	0.0706582	0.260032	0.210114	Apod/S100a10/Iqgap1/Dlc1	4
BP	GO:0042632	cholesterol homeostasis	4/328	57/11749	0.0744009	0.265266	0.214344	Soat2/Dgat2/Nr1d1/Cd24a	4
BP	GO:0061326	renal tubule development	4/328	57/11749	0.0744009	0.265266	0.214344	Lama5/Tacstd2/Cd44/Hes1	4
BP	GO:1905954	positive regulation of lipid localization	4/328	57/11749	0.0744009	0.265266	0.214344	Il1b/Anxa2/Cyp4f18/Msr1	4
MF	GO:0004620	phospholipase activity	4/328	58/11749	0.0782422	0.275973	0.222996	Ccr1/Pla2g7/Ccl5/Pnpla3	4
BP	GO:0032945	negative regulation of mononuclear cell proliferation	4/328	58/11749	0.0782422	0.275973	0.222996	Arg2/Slfn1/Cd44/Cd24a	4
BP	GO:0050672	negative regulation of lymphocyte proliferation	4/328	58/11749	0.0782422	0.275973	0.222996	Arg2/Slfn1/Cd44/Cd24a	4
BP	GO:0051193	regulation of cofactor metabolic process	4/328	58/11749	0.0782422	0.275973	0.222996	Ddit4/Hp/Ier3/Duoxa1	4
BP	GO:0055092	sterol homeostasis	4/328	58/11749	0.0782422	0.275973	0.222996	Soat2/Dgat2/Nr1d1/Cd24a	4
BP	GO:0045685	regulation of glial cell differentiation	4/328	59/11749	0.0821806	0.283937	0.229431	Il1b/Cxcr4/Nr1d1/Hes1	4
BP	GO:0046364	monosaccharide biosynthetic process	4/328	59/11749	0.0821806	0.283937	0.229431	Gnmt/Sik1/Dgat2/Nr1d1	4
BP	GO:0046717	acid secretion	4/328	59/11749	0.0821806	0.283937	0.229431	Il1b/Anxa1/Cyp4f18/Il1rn	4
BP	GO:0072009	nephron epithelium development	4/328	59/11749	0.0821806	0.283937	0.229431	Lama5/Tacstd2/Cd44/Hes1	4
BP	GO:1901224	positive regulation of NIK/NF-kappaB signaling	4/328	59/11749	0.0821806	0.283937	0.229431	Tnfsf14/Il1b/Mmp8/Tnf	4
CC	GO:0032587	ruffle membrane	4/328	60/11749	0.0862151	0.294631	0.238072	Bmx/Fgr/Trpv4/Dlc1	4
BP	GO:0051851	modification by host of symbiont morphology or physiology	4/328	60/11749	0.0862151	0.294631	0.238072	Trem1/Anxa2/Trem3/Ccl5	4
BP	GO:0070167	regulation of biomineral tissue development	4/328	60/11749	0.0862151	0.294631	0.238072	Nfe2/Mgp/Ecm1/Ccr1	4
BP	GO:0070664	negative regulation of leukocyte proliferation	4/328	60/11749	0.0862151	0.294631	0.238072	Arg2/Slfn1/Cd44/Cd24a	4
BP	GO:0006809	nitric oxide biosynthetic process	4/328	62/11749	0.0945665	0.312449	0.252469	Il1b/Mmp8/Klrk1/Tnf	4
BP	GO:0033077	T cell differentiation in thymus	4/328	62/11749	0.0945665	0.312449	0.252469	Il1b/Adam8/Ccr7/Fas	4
BP	GO:0060349	bone morphogenesis	4/328	62/11749	0.0945665	0.312449	0.252469	Rara/Anxa2/Trpv4/Thbs1	4
MF	GO:0000980	RNA polymerase II distal enhancer sequence-specific DNA binding	4/328	63/11749	0.0988804	0.321249	0.25958	Gata2/Ciart/Bhlhe40/Tbx6	4
BP	GO:0002260	lymphocyte homeostasis	4/328	64/11749	0.103285	0.331781	0.26809	Cd44/Fas/Cd24a/Gapt	4
BP	GO:0043367	CD4-positive, alpha-beta T cell differentiation	4/328	64/11749	0.103285	0.331781	0.26809	Rara/Anxa1/Ccr7/Ccr2	4
BP	GO:0045921	positive regulation of exocytosis	4/328	64/11749	0.103285	0.331781	0.26809	Gata2/Cd177/Fgr/Stx1a	4
BP	GO:0046209	nitric oxide metabolic process	4/328	64/11749	0.103285	0.331781	0.26809	Il1b/Mmp8/Klrk1/Tnf	4
MF	GO:0016298	lipase activity	4/328	65/11749	0.107777	0.339589	0.274399	Ccr1/Pla2g7/Ccl5/Pnpla3	4
BP	GO:0043525	positive regulation of neuron apoptotic process	4/328	65/11749	0.107777	0.339589	0.274399	Il1b/Itga1/Fas/Tnf	4
BP	GO:0032611	interleukin-1 beta production	4/328	66/11749	0.112356	0.350491	0.283209	Arg2/Ifi205/Il1b/Ccr7	4
BP	GO:0007045	cell-substrate adherens junction assembly	4/328	67/11749	0.117021	0.360751	0.291499	Apod/S100a10/Iqgap1/Dlc1	4
BP	GO:0048041	focal adhesion assembly	4/328	67/11749	0.117021	0.360751	0.291499	Apod/S100a10/Iqgap1/Dlc1	4
BP	GO:2001057	reactive nitrogen species metabolic process	4/328	67/11749	0.117021	0.360751	0.291499	Il1b/Mmp8/Klrk1/Tnf	4
CC	GO:0005901	caveola	4/328	70/11749	0.131506	0.391046	0.315979	Vdr/Slc2a3/Flot2/Dlc1	4
BP	GO:2001237	negative regulation of extrinsic apoptotic signaling pathway	4/328	70/11749	0.131506	0.391046	0.315979	Il1b/Lgals3/Serpine1/Tnf	4
BP	GO:0006022	aminoglycan metabolic process	4/328	72/11749	0.141553	0.410101	0.331375	Chil3/Il1b/Cd44/Pglyrp1	4
BP	GO:0007009	plasma membrane organization	4/328	72/11749	0.141553	0.410101	0.331375	S100a9/Cxcr4/Ndrg1/Gsn	4
BP	GO:0010595	positive regulation of endothelial cell migration	4/328	72/11749	0.141553	0.410101	0.331375	Gata2/Anxa1/Thbs1/Fgfr1	4
BP	GO:0007173	epidermal growth factor receptor signaling pathway	4/328	73/11749	0.146688	0.420426	0.339719	Mmp9/Itga1/Plaur/Iqgap1	4
CC	GO:0030175	filopodium	4/328	73/11749	0.146688	0.420426	0.339719	Palm/Tbc1d10c/Trpv4/Shtn1	4
BP	GO:0032368	regulation of lipid transport	4/328	73/11749	0.146688	0.420426	0.339719	Il1b/Anxa2/Cyp4f18/Thbs1	4
BP	GO:0035304	regulation of protein dephosphorylation	4/328	74/11749	0.151894	0.431672	0.348805	Vcan/Itga1/Tnf/Dlc1	4
BP	GO:0042303	molting cycle	4/328	74/11749	0.151894	0.431672	0.348805	Lama5/Snai1/Per1/Tnf	4
BP	GO:0042633	hair cycle	4/328	74/11749	0.151894	0.431672	0.348805	Lama5/Snai1/Per1/Tnf	4
BP	GO:0071456	cellular response to hypoxia	4/328	74/11749	0.151894	0.431672	0.348805	Slc2a4/Adam8/Rwdd3/Suv39h2	4
MF	GO:0001158	enhancer sequence-specific DNA binding	4/328	75/11749	0.15717	0.438438	0.354272	Gata2/Ciart/Bhlhe40/Tbx6	4
BP	GO:0006906	vesicle fusion	4/328	75/11749	0.15717	0.438438	0.354272	Anxa2/Anxa1/Stx11/Stx1a	4
BP	GO:0008645	hexose transmembrane transport	4/328	75/11749	0.15717	0.438438	0.354272	Slc2a4/Il1b/Slc2a3/Tnf	4
BP	GO:1904659	glucose transmembrane transport	4/328	75/11749	0.15717	0.438438	0.354272	Slc2a4/Il1b/Slc2a3/Tnf	4
BP	GO:0001892	embryonic placenta development	4/328	76/11749	0.162513	0.446274	0.360604	Snai1/Gata2/Nfe2/Hes1	4
BP	GO:0015749	monosaccharide transmembrane transport	4/328	76/11749	0.162513	0.446274	0.360604	Slc2a4/Il1b/Slc2a3/Tnf	4
BP	GO:0034333	adherens junction assembly	4/328	76/11749	0.162513	0.446274	0.360604	Apod/S100a10/Iqgap1/Dlc1	4
CC	GO:0042641	actomyosin	4/328	76/11749	0.162513	0.446274	0.360604	Anxa2/Pstpip1/Dlc1/Stx1a	4
BP	GO:0034219	carbohydrate transmembrane transport	4/328	77/11749	0.167921	0.457404	0.369598	Slc2a4/Il1b/Slc2a3/Tnf	4
BP	GO:0043255	regulation of carbohydrate biosynthetic process	4/328	77/11749	0.167921	0.457404	0.369598	Gnmt/Sik1/Dgat2/Nr1d1	4
BP	GO:0036294	cellular response to decreased oxygen levels	4/328	78/11749	0.173393	0.464623	0.375431	Slc2a4/Adam8/Rwdd3/Suv39h2	4
BP	GO:0090174	organelle membrane fusion	4/328	80/11749	0.184516	0.483535	0.390713	Anxa2/Anxa1/Stx11/Stx1a	4
BP	GO:0032760	positive regulation of tumor necrosis factor production	4/328	81/11749	0.190163	0.496512	0.401198	Mmp8/Ccr7/Ccr2/Thbs1	4
CC	GO:0045335	phagocytic vesicle	4/328	81/11749	0.190163	0.496512	0.401198	Stx11/Adam8/Vim/Gsn	4
BP	GO:0042035	regulation of cytokine biosynthetic process	4/328	83/11749	0.201619	0.518248	0.418762	Il1b/Ccr2/Thbs1/Tnf	4
CC	GO:0070160	tight junction	4/328	83/11749	0.201619	0.518248	0.418762	Tacstd2/Lsr/Esam/Magi3	4
MF	GO:0035326	enhancer binding	4/328	84/11749	0.207423	0.526488	0.42542	Gata2/Ciart/Bhlhe40/Tbx6	4
BP	GO:0048145	regulation of fibroblast proliferation	4/328	84/11749	0.207423	0.526488	0.42542	Fn1/Mmp9/Anxa2/Serpine1	4
BP	GO:0051153	regulation of striated muscle cell differentiation	4/328	84/11749	0.207423	0.526488	0.42542	Tnfsf14/Pi16/Sik1/Il1f9	4
BP	GO:0010906	regulation of glucose metabolic process	4/328	85/11749	0.213275	0.536731	0.433697	Gnmt/Sik1/Dgat2/Nr1d1	4
BP	GO:0046632	alpha-beta T cell differentiation	4/328	85/11749	0.213275	0.536731	0.433697	Rara/Anxa1/Ccr7/Ccr2	4
MF	GO:0005506	iron ion binding	4/328	86/11749	0.219172	0.547866	0.442695	Cyp2s1/Xdh/Lcn2/Cyp4f18	4
BP	GO:0043244	regulation of protein complex disassembly	4/328	86/11749	0.219172	0.547866	0.442695	Tmod1/Trpv4/Tnf/Gsn	4
BP	GO:0048144	fibroblast proliferation	4/328	86/11749	0.219172	0.547866	0.442695	Fn1/Mmp9/Anxa2/Serpine1	4
BP	GO:0048661	positive regulation of smooth muscle cell proliferation	4/328	87/11749	0.225113	0.556865	0.449966	Mmp9/Thbs1/Tnf/Ccl5	4
MF	GO:0000149	SNARE binding	4/328	88/11749	0.231095	0.566352	0.457632	Stx11/Tnfaip2/Stx1a/Syt6	4
MF	GO:0004713	protein tyrosine kinase activity	4/328	88/11749	0.231095	0.566352	0.457632	Flt3/Bmx/Fgr/Fgfr1	4
BP	GO:0010565	regulation of cellular ketone metabolic process	4/328	88/11749	0.231095	0.566352	0.457632	Il1b/Anxa1/Dgat2/Nr1d1	4
BP	GO:0072006	nephron development	4/328	88/11749	0.231095	0.566352	0.457632	Lama5/Tacstd2/Cd44/Hes1	4
BP	GO:0010921	regulation of phosphatase activity	4/328	90/11749	0.243174	0.566352	0.457632	Vcan/Itga1/Ppargc1b/Tnf	4
BP	GO:0042089	cytokine biosynthetic process	4/328	90/11749	0.243174	0.566352	0.457632	Il1b/Ccr2/Thbs1/Tnf	4
BP	GO:0009132	nucleoside diphosphate metabolic process	4/328	91/11749	0.249267	0.57085	0.461266	Entpd3/Ddit4/Ier3/Cmpk2	4
BP	GO:0034763	negative regulation of transmembrane transport	4/328	91/11749	0.249267	0.57085	0.461266	Il1b/Mmp9/Thbs1/Tnf	4
BP	GO:0008203	cholesterol metabolic process	4/328	92/11749	0.255392	0.57578	0.465249	Soat2/Dgat2/Apoc1/Sorl1	4
BP	GO:0031644	regulation of neurological system process	4/328	92/11749	0.255392	0.57578	0.465249	Fcgr4/Tnf/Fgfr1/Stx1a	4
BP	GO:0090288	negative regulation of cellular response to growth factor stimulus	4/328	92/11749	0.255392	0.57578	0.465249	Mmrn2/Xdh/Thbs1/Sorl1	4
BP	GO:0007259	JAK-STAT cascade	4/328	93/11749	0.261548	0.57578	0.465249	Tnf/Ccl5/Il15ra/Hes1	4
BP	GO:0055007	cardiac muscle cell differentiation	4/328	93/11749	0.261548	0.57578	0.465249	Rara/Pi16/Sik1/Myo18b	4
BP	GO:0048284	organelle fusion	4/328	95/11749	0.273942	0.585388	0.473013	Anxa2/Anxa1/Stx11/Stx1a	4
BP	GO:0016125	sterol metabolic process	4/328	96/11749	0.280177	0.585388	0.473013	Soat2/Dgat2/Apoc1/Sorl1	4
BP	GO:0051101	regulation of DNA binding	4/328	96/11749	0.280177	0.585388	0.473013	Mmp9/Mmp8/Plaur/Hes1	4
BP	GO:0097696	STAT cascade	4/328	96/11749	0.280177	0.585388	0.473013	Tnf/Ccl5/Il15ra/Hes1	4
BP	GO:0034332	adherens junction organization	4/328	98/11749	0.292711	0.593179	0.479308	Apod/S100a10/Iqgap1/Dlc1	4
BP	GO:0032273	positive regulation of protein polymerization	4/328	99/11749	0.299006	0.596643	0.482107	Gda/Tppp3/Rac3/Gsn	4
BP	GO:0019935	cyclic-nucleotide-mediated signaling	4/328	100/11749	0.305317	0.596643	0.482107	Adgrg3/Adgre5/Adcy4/Thbs1	4
BP	GO:0042542	response to hydrogen peroxide	4/328	100/11749	0.305317	0.596643	0.482107	Hp/Anxa1/Lcn2/Net1	4
BP	GO:0008643	carbohydrate transport	4/328	102/11749	0.31798	0.609823	0.492757	Slc2a4/Il1b/Slc2a3/Tnf	4
BP	GO:0002700	regulation of production of molecular mediator of immune response	4/328	103/11749	0.324329	0.609823	0.492757	Il1b/Tnfsf13/Ccr2/Tnf	4
CC	GO:0099240	intrinsic component of synaptic membrane	4/328	103/11749	0.324329	0.609823	0.492757	Slc2a3/Flot2/Stx1a/Syt6	4
BP	GO:1902806	regulation of cell cycle G1/S phase transition	4/328	103/11749	0.324329	0.609823	0.492757	Slfn1/Anxa1/Cirbp/Cdkn2d	4
BP	GO:0051588	regulation of neurotransmitter transport	4/328	104/11749	0.330685	0.613782	0.495956	Mctp2/Lgals3/Tnf/Stx1a	4
BP	GO:0072331	signal transduction by p53 class mediator	4/328	106/11749	0.343417	0.625519	0.50544	Ddit4/Snai1/Cd44/E2f2	4
BP	GO:0006814	sodium ion transport	4/328	107/11749	0.349789	0.629061	0.508303	Slc10a6/Sik1/Per1/Fxyd5	4
BP	GO:0071236	cellular response to antibiotic	4/328	107/11749	0.349789	0.629061	0.508303	Anxa1/Crip1/Lcn2/Net1	4
BP	GO:0007050	cell cycle arrest	4/328	108/11749	0.356161	0.635737	0.513697	Slfn1/Gadd45a/Thbs1/Cdkn2d	4
BP	GO:0050796	regulation of insulin secretion	4/328	108/11749	0.356161	0.635737	0.513697	Il1b/Nr1d1/Tnf/Ccl5	4
BP	GO:0099643	signal release from synapse	4/328	108/11749	0.356161	0.635737	0.513697	Mctp2/Stx11/Stx1a/Syt6	4
BP	GO:0031333	negative regulation of protein complex assembly	4/328	109/11749	0.362534	0.635737	0.513697	Tmod1/Gsn/Sorl1/Alb	4
BP	GO:0048839	inner ear development	4/328	109/11749	0.362534	0.635737	0.513697	Gata2/Mycl/Fgfr1/Hes1	4
BP	GO:0010212	response to ionizing radiation	4/328	110/11749	0.368904	0.641552	0.518395	Anxa1/Net1/Gadd45a/Rad54b	4
CC	GO:0097223	sperm part	4/328	110/11749	0.368904	0.641552	0.518395	Itga1/Slc2a3/Flot2/Stx1a	4
MF	GO:0047485	protein N-terminus binding	4/328	111/11749	0.375271	0.650043	0.525257	Vwf/Nfe2/Gadd45a/Stx1a	4
BP	GO:0009267	cellular response to starvation	4/328	112/11749	0.381632	0.650043	0.525257	Angptl4/Sik1/Fas/Alb	4
BP	GO:0003205	cardiac chamber development	4/328	113/11749	0.387987	0.657938	0.531636	Rara/Cxcr4/Hes1/Tbx6	4
BP	GO:0021953	central nervous system neuron differentiation	4/328	113/11749	0.387987	0.657938	0.531636	Gata2/Rac3/Fgfr1/Hes1	4
BP	GO:0071695	anatomical structure maturation	4/328	113/11749	0.387987	0.657938	0.531636	Rnd1/Rac3/Dleu2/Tbx6	4
BP	GO:1902904	negative regulation of supramolecular fiber organization	4/328	114/11749	0.394333	0.658746	0.532289	Tacstd2/Tmod1/Gsn/Dlc1	4
BP	GO:0051147	regulation of muscle cell differentiation	4/328	115/11749	0.400669	0.660379	0.533609	Tnfsf14/Pi16/Sik1/Il1f9	4
BP	GO:0045017	glycerolipid biosynthetic process	4/328	116/11749	0.406994	0.669258	0.540783	Fpr2/Sik1/Dgat2/Pnpla3	4
BP	GO:0019827	stem cell population maintenance	4/328	119/11749	0.425884	0.680331	0.549731	Gata2/Padi4/Fgfr1/Hes1	4
BP	GO:0002221	pattern recognition receptor signaling pathway	4/328	120/11749	0.432149	0.680331	0.549731	Cd300lf/Clec4e/Nr1d1/Tnf	4
BP	GO:0051494	negative regulation of cytoskeleton organization	4/328	120/11749	0.432149	0.680331	0.549731	Tacstd2/Tmod1/Gsn/Dlc1	4
BP	GO:0001764	neuron migration	4/328	121/11749	0.438395	0.687118	0.555215	Ddit4/Gata2/Cxcr4/Shtn1	4
BP	GO:0003018	vascular process in circulatory system	4/328	121/11749	0.438395	0.687118	0.555215	Cxcr2/Itga1/Trpv4/Tnf	4
BP	GO:0010821	regulation of mitochondrion organization	4/328	121/11749	0.438395	0.687118	0.555215	Mmp9/Fas/Plaur/Ier3	4
MF	GO:0019887	protein kinase regulator activity	4/328	121/11749	0.438395	0.687118	0.555215	Cd24a/Ccl5/Cdkn2d/Iqgap1	4
BP	GO:0098727	maintenance of cell number	4/328	122/11749	0.444621	0.690572	0.558006	Gata2/Padi4/Fgfr1/Hes1	4
BP	GO:0097237	cellular response to toxic substance	4/328	123/11749	0.450827	0.693904	0.560698	Anxa1/Lcn2/Net1/Tnf	4
MF	GO:0016829	lyase activity	4/328	126/11749	0.469306	0.709343	0.573173	Cyp2s1/Bst1/Hdc/Adcy4	4
MF	GO:0035257	nuclear hormone receptor binding	4/328	127/11749	0.475417	0.710579	0.574172	Vdr/Flt3/Ppargc1b/Nr4a1	4
BP	GO:0055001	muscle cell development	4/328	127/11749	0.475417	0.710579	0.574172	Pi16/Tmod1/Hes1/Myo18b	4
BP	GO:0043583	ear development	4/328	129/11749	0.487556	0.720647	0.582307	Gata2/Mycl/Fgfr1/Hes1	4
BP	GO:0090276	regulation of peptide hormone secretion	4/328	129/11749	0.487556	0.720647	0.582307	Il1b/Nr1d1/Tnf/Ccl5	4
BP	GO:0018394	peptidyl-lysine acetylation	4/328	130/11749	0.493583	0.721831	0.583264	Gata2/Nfe2/Per1/Atat1	4
BP	GO:0042594	response to starvation	4/328	130/11749	0.493583	0.721831	0.583264	Angptl4/Sik1/Fas/Alb	4
CC	GO:0090575	RNA polymerase II transcription factor complex	4/328	131/11749	0.49958	0.728491	0.588645	Vdr/Rara/Nr1d1/E2f2	4
BP	GO:1901988	negative regulation of cell cycle phase transition	4/328	131/11749	0.49958	0.728491	0.588645	Slfn1/Ier3/Cdkn2d/Gen1	4
MF	GO:0051427	hormone receptor binding	4/328	136/11749	0.529091	0.743296	0.600609	Vdr/Flt3/Ppargc1b/Nr4a1	4
BP	GO:0051668	localization within membrane	4/328	137/11749	0.534892	0.744605	0.601666	Itgb7/Cd24a/Itgal/Gsn	4
BP	GO:0090092	regulation of transmembrane receptor protein serine/threonine kinase signaling pathway	4/328	140/11749	0.552078	0.760616	0.614604	Lrg1/Thbs1/Hes1/Sorl1	4
BP	GO:0060348	bone development	4/328	141/11749	0.557732	0.765077	0.618208	Rara/Anxa2/Trpv4/Thbs1	4
BP	GO:0099504	synaptic vesicle cycle	4/328	141/11749	0.557732	0.765077	0.618208	Slc2a4/Stx11/Cd24a/Stx1a	4
BP	GO:0016051	carbohydrate biosynthetic process	4/328	142/11749	0.563347	0.767745	0.620363	Gnmt/Sik1/Dgat2/Nr1d1	4
MF	GO:0017137	Rab GTPase binding	4/328	143/11749	0.568924	0.774852	0.626106	Anxa2/Tbc1d10c/Ndrg1/Wdr41	4
BP	GO:0031032	actomyosin structure organization	4/328	144/11749	0.574462	0.777939	0.628601	Tacstd2/Tmod1/S100a10/Dlc1	4
BP	GO:0050770	regulation of axonogenesis	4/328	146/11749	0.585415	0.786074	0.635174	Fn1/Vim/Shtn1/Sema6d	4
MF	GO:0003714	transcription corepressor activity	4/328	148/11749	0.596205	0.795046	0.642424	Hif3a/Rara/Jdp2/Bhlhe40	4
CC	GO:0008021	synaptic vesicle	4/328	153/11749	0.622437	0.813079	0.656996	Mctp2/Stx11/Slc2a3/Stx1a	4
BP	GO:0044843	cell cycle G1/S phase transition	4/328	153/11749	0.622437	0.813079	0.656996	Slfn1/Anxa1/Cirbp/Cdkn2d	4
BP	GO:0006469	negative regulation of protein kinase activity	4/328	154/11749	0.627553	0.815376	0.658851	Il1b/Gadd45a/Gadd45b/Sorl1	4
BP	GO:0009108	coenzyme biosynthetic process	4/328	155/11749	0.632625	0.817536	0.660597	Ddit4/Mocos/Ier3/Qprt	4
BP	GO:0006473	protein acetylation	4/328	156/11749	0.637653	0.822354	0.664489	Gata2/Nfe2/Per1/Atat1	4
BP	GO:0046434	organophosphate catabolic process	4/328	157/11749	0.642635	0.825117	0.666722	Entpd3/Ddit4/Impa2/Ier3	4
BP	GO:0021537	telencephalon development	4/328	158/11749	0.647573	0.829178	0.670004	Cxcr4/Fgfr1/Hes1/Atat1	4
MF	GO:0140097	catalytic activity, acting on DNA	4/328	160/11749	0.657314	0.832927	0.673033	Anxa1/Dna2/Gen1/Rad54b	4
BP	GO:0032388	positive regulation of intracellular transport	4/328	163/11749	0.671583	0.839142	0.678055	Gata2/Anxa2/Fgr/Sorl1	4
CC	GO:0044798	nuclear transcription factor complex	4/328	163/11749	0.671583	0.839142	0.678055	Vdr/Rara/Nr1d1/E2f2	4
BP	GO:2001020	regulation of response to DNA damage stimulus	4/328	166/11749	0.685439	0.848281	0.68544	Snai1/Cd44/Ier3/Cdkn2d	4
MF	GO:0015077	monovalent inorganic cation transmembrane transporter activity	4/328	169/11749	0.698881	0.857235	0.692675	Slc2a4/Slc10a6/AA467197/Cox6a2	4
MF	GO:0016747	transferase activity, transferring acyl groups other than amino-acyl groups	4/328	169/11749	0.698881	0.857235	0.692675	Soat2/Dgat2/Atat1/Pnpla3	4
BP	GO:0032868	response to insulin	4/328	172/11749	0.711907	0.866813	0.700414	Slc2a4/Il1b/Trpv4/Sorl1	4
BP	GO:0010948	negative regulation of cell cycle process	4/328	182/11749	0.752343	0.894621	0.722884	Slfn1/Ier3/Cdkn2d/Gen1	4
BP	GO:0006650	glycerophospholipid metabolic process	4/328	183/11749	0.756136	0.896095	0.724075	Fpr2/Impa2/Pla2g7/Pnpla3	4
BP	GO:0043543	protein acylation	4/328	189/11749	0.777965	0.905722	0.731854	Gata2/Nfe2/Per1/Atat1	4
BP	GO:0071375	cellular response to peptide hormone stimulus	4/328	189/11749	0.777965	0.905722	0.731854	Slc2a4/Il1b/Nr4a1/Sorl1	4
BP	GO:0006401	RNA catabolic process	4/328	191/11749	0.78489	0.909088	0.734574	Pkp3/Vim/Cirbp/Dna2	4
BP	GO:1903311	regulation of mRNA metabolic process	4/328	204/11749	0.8258	0.928347	0.750136	Pkp3/Vim/Cirbp/Rbm3	4
BP	GO:1904062	regulation of cation transmembrane transport	4/328	204/11749	0.8258	0.928347	0.750136	Mmp9/Fxyd5/Ahnak/Cd19	4
MF	GO:0003729	mRNA binding	4/328	212/11749	0.847629	0.93908	0.758809	Rara/Slpi/Cirbp/Rbm3	4
MF	GO:0042623	ATPase activity, coupled	4/328	212/11749	0.847629	0.93908	0.758809	Abca6/Anxa1/Dna2/Rad54b	4
MF	GO:0022804	active transmembrane transporter activity	4/328	213/11749	0.850189	0.94065	0.760077	Slco4c1/Slc2a4/Slc10a6/Abca6	4
CC	GO:0005769	early endosome	4/328	214/11749	0.852712	0.942031	0.761193	Ifitm1/Anxa2/Cxcr4/Sorl1	4
BP	GO:0140014	mitotic nuclear division	4/328	217/11749	0.860068	0.946009	0.764407	Il1b/Tnf/Cdca8/Gen1	4
CC	GO:0061695	transferase complex, transferring phosphorus-containing groups	4/328	220/11749	0.86711	0.948637	0.76653	Sik1/Dna2/Cdkn2d/Wdr41	4
BP	GO:0042391	regulation of membrane potential	4/328	232/11749	0.892317	0.963661	0.77867	Il1rn/Shtn1/Tnf/Stx1a	4
BP	GO:1903829	positive regulation of cellular protein localization	4/328	234/11749	0.896086	0.963661	0.77867	Lgals3/Tnf/Iqgap1/Sorl1	4
BP	GO:0015672	monovalent inorganic cation transport	4/328	241/11749	0.908382	0.970204	0.783957	Slc10a6/Sik1/Per1/Fxyd5	4
MF	GO:0060589	nucleoside-triphosphatase regulator activity	4/328	252/11749	0.925111	0.976659	0.789173	Sh3bp4/Tbc1d10c/Ahsa2/Dlc1	4
CC	GO:0098687	chromosomal region	4/328	252/11749	0.925111	0.976659	0.789173	Snai1/Dna2/Cdca8/Suv39h2	4
MF	GO:0042578	phosphoric ester hydrolase activity	4/328	261/11749	0.936704	0.980197	0.792032	Ptprr/Impa2/Ccr1/Ccl5	4
MF	GO:0016887	ATPase activity	4/328	289/11749	0.96312	0.991634	0.801273	Abca6/Anxa1/Dna2/Rad54b	4
BP	GO:0050808	synapse organization	4/328	298/11749	0.969153	0.994467	0.803563	Adgre5/Palm/Ndrg1/Tnf	4
BP	GO:0031331	positive regulation of cellular catabolic process	4/328	301/11749	0.970951	0.995301	0.804237	Il1b/Sh3bp4/Adam8/Tnf	4
BP	GO:0008380	RNA splicing	4/328	318/11749	0.979423	0.99807	0.806474	Cirbp/Rbm3/Lgals3/Ahnak	4
BP	GO:0098662	inorganic cation transmembrane transport	4/328	333/11749	0.984912	0.999719	0.807807	Fxyd5/Trpv4/Ahnak/Cd19	4
BP	GO:0006914	autophagy	4/328	335/11749	0.98553	0.999719	0.807807	Sh3bp4/S100a8/S100a9/Wdr41	4
BP	GO:0061919	process utilizing autophagic mechanism	4/328	335/11749	0.98553	0.999719	0.807807	Sh3bp4/S100a8/S100a9/Wdr41	4
BP	GO:0051052	regulation of DNA metabolic process	4/328	338/11749	0.986411	0.999719	0.807807	Dna2/Tnfsf13/Ier3/Fgfr1	4
BP	GO:0098660	inorganic ion transmembrane transport	4/328	355/11749	0.990519	0.999991	0.808026	Fxyd5/Trpv4/Ahnak/Cd19	4
CC	GO:0005929	cilium	4/328	369/11749	0.992984	0.999991	0.808026	Anxa1/Cd24a/Trpv4/Rpgrip1	4
CC	GO:0005813	centrosome	4/328	433/11749	0.99831	0.999991	0.808026	Ccdc88c/Ndrg1/Procr/Gen1	4
BP	GO:0001765	membrane raft assembly	3/328	10/11749	0.00223584	0.0290117	0.0234424	Anxa2/S100a10/Flot2	3
BP	GO:0031652	positive regulation of heat generation	3/328	10/11749	0.00223584	0.0290117	0.0234424	Il1b/Tnf/Ccl5	3
BP	GO:0033029	regulation of neutrophil apoptotic process	3/328	10/11749	0.00223584	0.0290117	0.0234424	Cxcr2/Anxa1/Cd44	3
BP	GO:0033280	response to vitamin D	3/328	10/11749	0.00223584	0.0290117	0.0234424	Vdr/Pim1/Cdkn2d	3
BP	GO:0045625	regulation of T-helper 1 cell differentiation	3/328	10/11749	0.00223584	0.0290117	0.0234424	Anxa1/Ccr7/Ccr2	3
BP	GO:0001781	neutrophil apoptotic process	3/328	11/11749	0.00301109	0.0357161	0.0288598	Cxcr2/Anxa1/Cd44	3
BP	GO:0014041	regulation of neuron maturation	3/328	11/11749	0.00301109	0.0357161	0.0288598	Rac3/Dleu2/Tbx6	3
BP	GO:0030502	negative regulation of bone mineralization	3/328	11/11749	0.00301109	0.0357161	0.0288598	Nfe2/Ecm1/Ccr1	3
BP	GO:0051956	negative regulation of amino acid transport	3/328	11/11749	0.00301109	0.0357161	0.0288598	Il1b/Il1rn/Tnf	3
BP	GO:0002829	negative regulation of type 2 immune response	3/328	12/11749	0.00393239	0.0430652	0.0347981	Arg2/Anxa1/Ccr2	3
BP	GO:0002863	positive regulation of inflammatory response to antigenic stimulus	3/328	12/11749	0.00393239	0.0430652	0.0347981	Ccr7/Cd24a/Tnf	3
BP	GO:0031639	plasminogen activation	3/328	12/11749	0.00393239	0.0430652	0.0347981	Anxa2/Serpine1/Thbs1	3
BP	GO:0031650	regulation of heat generation	3/328	12/11749	0.00393239	0.0430652	0.0347981	Il1b/Tnf/Ccl5	3
BP	GO:0051044	positive regulation of membrane protein ectodomain proteolysis	3/328	12/11749	0.00393239	0.0430652	0.0347981	Il1b/Adam8/Tnf	3
BP	GO:0090280	positive regulation of calcium ion import	3/328	12/11749	0.00393239	0.0430652	0.0347981	Cxcr4/Lgals3/Serpine1	3
BP	GO:0090594	inflammatory response to wounding	3/328	12/11749	0.00393239	0.0430652	0.0347981	Cd44/Cd24a/Ccr2	3
MF	GO:0005149	interleukin-1 receptor binding	3/328	13/11749	0.00500733	0.050724	0.0409867	Il1b/Il1f9/Il1rn	3
BP	GO:0006026	aminoglycan catabolic process	3/328	13/11749	0.00500733	0.050724	0.0409867	Chil3/Cd44/Pglyrp1	3
BP	GO:0033630	positive regulation of cell adhesion mediated by integrin	3/328	14/11749	0.00624254	0.0596839	0.0482266	Rac3/Cd24a/Ccl5	3
MF	GO:0035325	Toll-like receptor binding	3/328	14/11749	0.00624254	0.0596839	0.0482266	Saa3/S100a8/S100a9	3
BP	GO:0050995	negative regulation of lipid catabolic process	3/328	14/11749	0.00624254	0.0596839	0.0482266	Il1b/Tnf/Sorl1	3
MF	GO:0042056	chemoattractant activity	3/328	15/11749	0.0076437	0.0694911	0.0561512	Saa3/Lgals3/Ccl5	3
BP	GO:0048245	eosinophil chemotaxis	3/328	15/11749	0.0076437	0.0694911	0.0561512	Ccl22/Lgals3/Ccl5	3
MF	GO:0004190	aspartic-type endopeptidase activity	3/328	16/11749	0.00921565	0.0770731	0.0622776	Asprv1/Napsa/Ctse	3
BP	GO:0030194	positive regulation of blood coagulation	3/328	16/11749	0.00921565	0.0770731	0.0622776	S100a9/Serpine1/Thbs1	3
MF	GO:0042288	MHC class I protein binding	3/328	16/11749	0.00921565	0.0770731	0.0622776	Pilrb1/Pilrb2/Klrk1	3
BP	GO:0051195	negative regulation of cofactor metabolic process	3/328	16/11749	0.00921565	0.0770731	0.0622776	Ddit4/Hp/Ier3	3
MF	GO:0070001	aspartic-type peptidase activity	3/328	16/11749	0.00921565	0.0770731	0.0622776	Asprv1/Napsa/Ctse	3
BP	GO:1900048	positive regulation of hemostasis	3/328	16/11749	0.00921565	0.0770731	0.0622776	S100a9/Serpine1/Thbs1	3
BP	GO:2000114	regulation of establishment of cell polarity	3/328	16/11749	0.00921565	0.0770731	0.0622776	Shtn1/Flot2/Gsn	3
BP	GO:0002021	response to dietary excess	3/328	17/11749	0.0109624	0.086607	0.0699814	Trpv4/Sorl1/Pnpla3	3
BP	GO:0032682	negative regulation of chemokine production	3/328	17/11749	0.0109624	0.086607	0.0699814	Arg2/Apod/Cd24a	3
BP	GO:0048143	astrocyte activation	3/328	17/11749	0.0109624	0.086607	0.0699814	Fpr2/Il1b/Nr1d1	3
BP	GO:0051043	regulation of membrane protein ectodomain proteolysis	3/328	17/11749	0.0109624	0.086607	0.0699814	Il1b/Adam8/Tnf	3
BP	GO:0070168	negative regulation of biomineral tissue development	3/328	17/11749	0.0109624	0.086607	0.0699814	Nfe2/Ecm1/Ccr1	3
MF	GO:0098632	cell-cell adhesion mediator activity	3/328	17/11749	0.0109624	0.086607	0.0699814	Tacstd2/Emb/Cd200	3
BP	GO:1903975	regulation of glial cell migration	3/328	17/11749	0.0109624	0.086607	0.0699814	Vim/Fas/Ccr2	3
BP	GO:0002374	cytokine secretion involved in immune response	3/328	18/11749	0.0128872	0.0956583	0.0772952	Trem1/Trem3/Tnf	3
BP	GO:0002577	regulation of antigen processing and presentation	3/328	18/11749	0.0128872	0.0956583	0.0772952	Ccr7/Fgl2/Thbs1	3
BP	GO:0002717	positive regulation of natural killer cell mediated immunity	3/328	18/11749	0.0128872	0.0956583	0.0772952	Il18rap/Klrk1/Sh2d1b1	3
BP	GO:0033005	positive regulation of mast cell activation	3/328	18/11749	0.0128872	0.0956583	0.0772952	Gata2/Cd300lb/Fgr	3
BP	GO:0035767	endothelial cell chemotaxis	3/328	18/11749	0.0128872	0.0956583	0.0772952	Thbs1/Nr4a1/Fgfr1	3
BP	GO:0045063	T-helper 1 cell differentiation	3/328	18/11749	0.0128872	0.0956583	0.0772952	Anxa1/Ccr7/Ccr2	3
BP	GO:0045954	positive regulation of natural killer cell mediated cytotoxicity	3/328	18/11749	0.0128872	0.0956583	0.0772952	Il18rap/Klrk1/Sh2d1b1	3
BP	GO:0060252	positive regulation of glial cell proliferation	3/328	18/11749	0.0128872	0.0956583	0.0772952	Il1b/Vim/Tnf	3
BP	GO:1903429	regulation of cell maturation	3/328	18/11749	0.0128872	0.0956583	0.0772952	Rac3/Dleu2/Tbx6	3
BP	GO:0003156	regulation of animal organ formation	3/328	19/11749	0.0149926	0.105243	0.0850402	Pim1/Fgfr1/Hes1	3
BP	GO:0003417	growth plate cartilage development	3/328	19/11749	0.0149926	0.105243	0.0850402	Rara/Anxa2/Thbs1	3
BP	GO:0010893	positive regulation of steroid biosynthetic process	3/328	19/11749	0.0149926	0.105243	0.0850402	Il1b/Nr1d1/Tnf	3
MF	GO:0043236	laminin binding	3/328	19/11749	0.0149926	0.105243	0.0850402	Lgals3/Ecm1/Thbs1	3
BP	GO:0050820	positive regulation of coagulation	3/328	19/11749	0.0149926	0.105243	0.0850402	S100a9/Serpine1/Thbs1	3
BP	GO:0051953	negative regulation of amine transport	3/328	19/11749	0.0149926	0.105243	0.0850402	Il1b/Il1rn/Tnf	3
BP	GO:0060445	branching involved in salivary gland morphogenesis	3/328	19/11749	0.0149926	0.105243	0.0850402	Lama5/Tnf/Fgfr1	3
BP	GO:0150077	regulation of neuroinflammatory response	3/328	19/11749	0.0149926	0.105243	0.0850402	Mmp8/Cd200/Nr1d1	3
BP	GO:0009648	photoperiodism	3/328	20/11749	0.0172805	0.114716	0.0926948	Sik1/Per1/Bhlhe40	3
BP	GO:0031640	killing of cells of other organism	3/328	20/11749	0.0172805	0.114716	0.0926948	Trem1/Pglyrp1/Trem3	3
BP	GO:0033273	response to vitamin	3/328	20/11749	0.0172805	0.114716	0.0926948	Vdr/Pim1/Cdkn2d	3
BP	GO:0043153	entrainment of circadian clock by photoperiod	3/328	20/11749	0.0172805	0.114716	0.0926948	Sik1/Per1/Bhlhe40	3
BP	GO:0044364	disruption of cells of other organism	3/328	20/11749	0.0172805	0.114716	0.0926948	Trem1/Pglyrp1/Trem3	3
BP	GO:0061844	antimicrobial humoral immune response mediated by antimicrobial peptide	3/328	20/11749	0.0172805	0.114716	0.0926948	Pglyrp1/S100a9/Cxcl2	3
BP	GO:0070230	positive regulation of lymphocyte apoptotic process	3/328	20/11749	0.0172805	0.114716	0.0926948	Adam8/Cd24a/Ccl5	3
BP	GO:1903671	negative regulation of sprouting angiogenesis	3/328	20/11749	0.0172805	0.114716	0.0926948	Mmrn2/E2f2/Thbs1	3
MF	GO:0001968	fibronectin binding	3/328	21/11749	0.0197522	0.125488	0.101399	Igfbp6/Mmp9/Thbs1	3
BP	GO:0002861	regulation of inflammatory response to antigenic stimulus	3/328	21/11749	0.0197522	0.125488	0.101399	Ccr7/Cd24a/Tnf	3
BP	GO:0002920	regulation of humoral immune response	3/328	21/11749	0.0197522	0.125488	0.101399	Il1b/Ccr7/Tnf	3
BP	GO:0009649	entrainment of circadian clock	3/328	21/11749	0.0197522	0.125488	0.101399	Sik1/Per1/Bhlhe40	3
MF	GO:0030371	translation repressor activity	3/328	21/11749	0.0197522	0.125488	0.101399	Rara/Cirbp/Rbm3	3
BP	GO:0031295	T cell costimulation	3/328	21/11749	0.0197522	0.125488	0.101399	Tnfsf14/Ccr7/Cd24a	3
BP	GO:0032689	negative regulation of interferon-gamma production	3/328	21/11749	0.0197522	0.125488	0.101399	Rara/Pglyrp1/Sh2d1b1	3
BP	GO:0032878	regulation of establishment or maintenance of cell polarity	3/328	21/11749	0.0197522	0.125488	0.101399	Shtn1/Flot2/Gsn	3
BP	GO:0034381	plasma lipoprotein particle clearance	3/328	21/11749	0.0197522	0.125488	0.101399	Anxa2/Dgat2/Msr1	3
BP	GO:0043302	positive regulation of leukocyte degranulation	3/328	21/11749	0.0197522	0.125488	0.101399	Gata2/Cd177/Fgr	3
BP	GO:0045780	positive regulation of bone resorption	3/328	21/11749	0.0197522	0.125488	0.101399	Adam8/Ppargc1b/Fcgr4	3
BP	GO:0046852	positive regulation of bone remodeling	3/328	21/11749	0.0197522	0.125488	0.101399	Adam8/Ppargc1b/Fcgr4	3
BP	GO:0031294	lymphocyte costimulation	3/328	22/11749	0.0224084	0.137075	0.110762	Tnfsf14/Ccr7/Cd24a	3
BP	GO:0045940	positive regulation of steroid metabolic process	3/328	22/11749	0.0224084	0.137075	0.110762	Il1b/Nr1d1/Tnf	3
MF	GO:0048020	CCR chemokine receptor binding	3/328	22/11749	0.0224084	0.137075	0.110762	Ccl22/Ccl17/Ccl5	3
BP	GO:1901889	negative regulation of cell junction assembly	3/328	22/11749	0.0224084	0.137075	0.110762	Apod/Tnf/Dlc1	3
BP	GO:2000352	negative regulation of endothelial cell apoptotic process	3/328	22/11749	0.0224084	0.137075	0.110762	Gata2/Angptl4/Serpine1	3
MF	GO:0005164	tumor necrosis factor receptor binding	3/328	23/11749	0.0252492	0.148106	0.119674	Tnfsf14/Tnfsf13/Tnf	3
CC	GO:0008305	integrin complex	3/328	23/11749	0.0252492	0.148106	0.119674	Itgb7/Itga1/Itgal	3
BP	GO:0043552	positive regulation of phosphatidylinositol 3-kinase activity	3/328	23/11749	0.0252492	0.148106	0.119674	Fpr2/Fgr/Cd19	3
BP	GO:0046885	regulation of hormone biosynthetic process	3/328	23/11749	0.0252492	0.148106	0.119674	Vdr/Il1b/Tnf	3
CC	GO:0048787	presynaptic active zone membrane	3/328	23/11749	0.0252492	0.148106	0.119674	Stx11/Flot2/Stx1a	3
BP	GO:1902230	negative regulation of intrinsic apoptotic signaling pathway in response to DNA damage	3/328	23/11749	0.0252492	0.148106	0.119674	Snai1/Cd44/Cdkn2d	3
BP	GO:2000778	positive regulation of interleukin-6 secretion	3/328	23/11749	0.0252492	0.148106	0.119674	Il1b/Trpv4/Tnf	3
MF	GO:0005544	calcium-dependent phospholipid binding	3/328	24/11749	0.0282743	0.159251	0.128681	Anxa2/Anxa1/Syt6	3
MF	GO:0042287	MHC protein binding	3/328	24/11749	0.0282743	0.159251	0.128681	Pilrb1/Pilrb2/Klrk1	3
BP	GO:0045662	negative regulation of myoblast differentiation	3/328	24/11749	0.0282743	0.159251	0.128681	Ccl17/Il1f9/Tnf	3
BP	GO:0060142	regulation of syncytium formation by plasma membrane fusion	3/328	24/11749	0.0282743	0.159251	0.128681	Tnfsf14/Nfe2/Il1f9	3
BP	GO:0071709	membrane assembly	3/328	24/11749	0.0282743	0.159251	0.128681	Anxa2/S100a10/Flot2	3
BP	GO:2000178	negative regulation of neural precursor cell proliferation	3/328	24/11749	0.0282743	0.159251	0.128681	Gata2/Il1b/Cd24a	3
BP	GO:2000191	regulation of fatty acid transport	3/328	24/11749	0.0282743	0.159251	0.128681	Il1b/Cyp4f18/Thbs1	3
BP	GO:0007435	salivary gland morphogenesis	3/328	25/11749	0.031483	0.165615	0.133822	Lama5/Tnf/Fgfr1	3
BP	GO:0032309	icosanoid secretion	3/328	25/11749	0.031483	0.165615	0.133822	Il1b/Anxa1/Cyp4f18	3
BP	GO:0048710	regulation of astrocyte differentiation	3/328	25/11749	0.031483	0.165615	0.133822	Il1b/Nr1d1/Hes1	3
BP	GO:0070229	negative regulation of lymphocyte apoptotic process	3/328	25/11749	0.031483	0.165615	0.133822	Arg2/Cd44/Ccl5	3
BP	GO:0071385	cellular response to glucocorticoid stimulus	3/328	25/11749	0.031483	0.165615	0.133822	Ddit4/Anxa1/Klf9	3
BP	GO:0090218	positive regulation of lipid kinase activity	3/328	25/11749	0.031483	0.165615	0.133822	Fpr2/Fgr/Cd19	3
CC	GO:0098636	protein complex involved in cell adhesion	3/328	25/11749	0.031483	0.165615	0.133822	Itgb7/Itga1/Itgal	3
BP	GO:2000515	negative regulation of CD4-positive, alpha-beta T cell activation	3/328	25/11749	0.031483	0.165615	0.133822	Arg2/Anxa1/Cd44	3
BP	GO:0009409	response to cold	3/328	26/11749	0.034874	0.179916	0.145378	Plac8/Cirbp/Rbm3	3
BP	GO:0071384	cellular response to corticosteroid stimulus	3/328	26/11749	0.034874	0.179916	0.145378	Ddit4/Anxa1/Klf9	3
BP	GO:0090200	positive regulation of release of cytochrome c from mitochondria	3/328	26/11749	0.034874	0.179916	0.145378	Mmp9/Fas/Plaur	3
BP	GO:0001773	myeloid dendritic cell activation	3/328	27/11749	0.0384457	0.1875	0.151506	Clec4d/Pilrb1/Klrk1	3
MF	GO:0004879	nuclear receptor activity	3/328	27/11749	0.0384457	0.1875	0.151506	Vdr/Rara/Nr4a1	3
MF	GO:0005504	fatty acid binding	3/328	27/11749	0.0384457	0.1875	0.151506	S100a8/S100a9/Alb	3
BP	GO:0019432	triglyceride biosynthetic process	3/328	27/11749	0.0384457	0.1875	0.151506	Sik1/Dgat2/Pnpla3	3
BP	GO:0032743	positive regulation of interleukin-2 production	3/328	27/11749	0.0384457	0.1875	0.151506	Il1b/Anxa1/Ccr2	3
BP	GO:0045604	regulation of epidermal cell differentiation	3/328	27/11749	0.0384457	0.1875	0.151506	Vdr/Mycl/Hes1	3
BP	GO:0097028	dendritic cell differentiation	3/328	27/11749	0.0384457	0.1875	0.151506	Prtn3/Flt3/Ccr7	3
MF	GO:0098531	transcription factor activity, direct ligand regulated sequence-specific DNA binding	3/328	27/11749	0.0384457	0.1875	0.151506	Vdr/Rara/Nr4a1	3
BP	GO:0006692	prostanoid metabolic process	3/328	28/11749	0.0421963	0.196087	0.158445	Cyp2s1/Il1b/Anxa1	3
BP	GO:0006693	prostaglandin metabolic process	3/328	28/11749	0.0421963	0.196087	0.158445	Cyp2s1/Il1b/Anxa1	3
BP	GO:0007431	salivary gland development	3/328	28/11749	0.0421963	0.196087	0.158445	Lama5/Tnf/Fgfr1	3
BP	GO:0010518	positive regulation of phospholipase activity	3/328	28/11749	0.0421963	0.196087	0.158445	Ccl5/Fgfr1/Dlc1	3
BP	GO:0030195	negative regulation of blood coagulation	3/328	28/11749	0.0421963	0.196087	0.158445	Anxa2/Serpine1/Thbs1	3
BP	GO:0042743	hydrogen peroxide metabolic process	3/328	28/11749	0.0421963	0.196087	0.158445	Hp/Gpx3/Duoxa1	3
BP	GO:0046460	neutral lipid biosynthetic process	3/328	28/11749	0.0421963	0.196087	0.158445	Sik1/Dgat2/Pnpla3	3
BP	GO:0046463	acylglycerol biosynthetic process	3/328	28/11749	0.0421963	0.196087	0.158445	Sik1/Dgat2/Pnpla3	3
BP	GO:0071634	regulation of transforming growth factor beta production	3/328	28/11749	0.0421963	0.196087	0.158445	Cd200/Cd24a/Thbs1	3
BP	GO:0071715	icosanoid transport	3/328	28/11749	0.0421963	0.196087	0.158445	Il1b/Anxa1/Cyp4f18	3
BP	GO:1901571	fatty acid derivative transport	3/328	28/11749	0.0421963	0.196087	0.158445	Il1b/Anxa1/Cyp4f18	3
BP	GO:0001755	neural crest cell migration	3/328	29/11749	0.0461233	0.205515	0.166063	Lama5/Fn1/Sema6d	3
BP	GO:0002369	T cell cytokine production	3/328	29/11749	0.0461233	0.205515	0.166063	Il18rap/Il1b/Ccr2	3
CC	GO:0005771	multivesicular body	3/328	29/11749	0.0461233	0.205515	0.166063	Slc2a4/Sorl1/Cd79a	3
BP	GO:0042491	inner ear auditory receptor cell differentiation	3/328	29/11749	0.0461233	0.205515	0.166063	Mycl/Fgfr1/Hes1	3
BP	GO:0070830	bicellular tight junction assembly	3/328	29/11749	0.0461233	0.205515	0.166063	Snai1/Esam/Tnf	3
BP	GO:1900047	negative regulation of hemostasis	3/328	29/11749	0.0461233	0.205515	0.166063	Anxa2/Serpine1/Thbs1	3
BP	GO:0038083	peptidyl-tyrosine autophosphorylation	3/328	30/11749	0.0502242	0.213748	0.172716	Bmx/Fgr/Iqgap1	3
BP	GO:0071604	transforming growth factor beta production	3/328	30/11749	0.0502242	0.213748	0.172716	Cd200/Cd24a/Thbs1	3
BP	GO:0090322	regulation of superoxide metabolic process	3/328	30/11749	0.0502242	0.213748	0.172716	Fpr2/Cd177/Tnf	3
BP	GO:0001658	branching involved in ureteric bud morphogenesis	3/328	31/11749	0.0544963	0.224566	0.181457	Lama5/Tacstd2/Cd44	3
BP	GO:0002686	negative regulation of leukocyte migration	3/328	31/11749	0.0544963	0.224566	0.181457	Apod/Cd200/Mmp28	3
BP	GO:0002715	regulation of natural killer cell mediated immunity	3/328	31/11749	0.0544963	0.224566	0.181457	Il18rap/Klrk1/Sh2d1b1	3
BP	GO:0002762	negative regulation of myeloid leukocyte differentiation	3/328	31/11749	0.0544963	0.224566	0.181457	Gata2/Rara/Pilrb1	3
MF	GO:0008374	O-acyltransferase activity	3/328	31/11749	0.0544963	0.224566	0.181457	Soat2/Dgat2/Pnpla3	3
BP	GO:0010677	negative regulation of cellular carbohydrate metabolic process	3/328	31/11749	0.0544963	0.224566	0.181457	Ddit4/Sik1/Ier3	3
BP	GO:0014014	negative regulation of gliogenesis	3/328	31/11749	0.0544963	0.224566	0.181457	Fas/Nr1d1/Hes1	3
BP	GO:0031638	zymogen activation	3/328	31/11749	0.0544963	0.224566	0.181457	Anxa2/Serpine1/Thbs1	3
BP	GO:0032459	regulation of protein oligomerization	3/328	31/11749	0.0544963	0.224566	0.181457	Fas/Sorl1/Alb	3
MF	GO:0032813	tumor necrosis factor receptor superfamily binding	3/328	31/11749	0.0544963	0.224566	0.181457	Tnfsf14/Tnfsf13/Tnf	3
BP	GO:0035315	hair cell differentiation	3/328	31/11749	0.0544963	0.224566	0.181457	Mycl/Fgfr1/Hes1	3
BP	GO:0042269	regulation of natural killer cell mediated cytotoxicity	3/328	31/11749	0.0544963	0.224566	0.181457	Il18rap/Klrk1/Sh2d1b1	3
BP	GO:0044091	membrane biogenesis	3/328	31/11749	0.0544963	0.224566	0.181457	Anxa2/S100a10/Flot2	3
BP	GO:0048645	animal organ formation	3/328	31/11749	0.0544963	0.224566	0.181457	Pim1/Fgfr1/Hes1	3
BP	GO:1900015	regulation of cytokine production involved in inflammatory response	3/328	31/11749	0.0544963	0.224566	0.181457	Il1r2/Per1/Apod	3
BP	GO:1902991	regulation of amyloid precursor protein catabolic process	3/328	31/11749	0.0544963	0.224566	0.181457	Flot2/Tnf/Sorl1	3
BP	GO:2001239	regulation of extrinsic apoptotic signaling pathway in absence of ligand	3/328	31/11749	0.0544963	0.224566	0.181457	Il1b/Tnf/Fgfr1	3
BP	GO:0001707	mesoderm formation	3/328	32/11749	0.0589363	0.230681	0.186398	Snai1/Fgfr1/Tbx6	3
BP	GO:0001937	negative regulation of endothelial cell proliferation	3/328	32/11749	0.0589363	0.230681	0.186398	Xdh/Thbs1/Tnf	3
BP	GO:0002534	cytokine production involved in inflammatory response	3/328	32/11749	0.0589363	0.230681	0.186398	Il1r2/Per1/Apod	3
BP	GO:0002888	positive regulation of myeloid leukocyte mediated immunity	3/328	32/11749	0.0589363	0.230681	0.186398	Gata2/Cd177/Fgr	3
BP	GO:0045581	negative regulation of T cell differentiation	3/328	32/11749	0.0589363	0.230681	0.186398	Anxa1/Cd44/Fgl2	3
BP	GO:1902229	regulation of intrinsic apoptotic signaling pathway in response to DNA damage	3/328	32/11749	0.0589363	0.230681	0.186398	Snai1/Cd44/Cdkn2d	3
BP	GO:0030850	prostate gland development	3/328	33/11749	0.0635409	0.24294	0.196304	Anxa1/Cd44/Plaur	3
MF	GO:0042169	SH2 domain binding	3/328	33/11749	0.0635409	0.24294	0.196304	Trpv4/Fgfr1/Dlc1	3
BP	GO:0042531	positive regulation of tyrosine phosphorylation of STAT protein	3/328	33/11749	0.0635409	0.24294	0.196304	Tnf/Ccl5/Hes1	3
BP	GO:0046636	negative regulation of alpha-beta T cell activation	3/328	33/11749	0.0635409	0.24294	0.196304	Arg2/Anxa1/Cd44	3
BP	GO:0050850	positive regulation of calcium-mediated signaling	3/328	33/11749	0.0635409	0.24294	0.196304	Cd24a/Itgal/Tnf	3
BP	GO:0050922	negative regulation of chemotaxis	3/328	33/11749	0.0635409	0.24294	0.196304	Thbs1/Sema6d/Mmp28	3
BP	GO:0090207	regulation of triglyceride metabolic process	3/328	33/11749	0.0635409	0.24294	0.196304	Sik1/Dgat2/Sorl1	3
BP	GO:0048512	circadian behavior	3/328	34/11749	0.0683066	0.25494	0.206	Ciart/Nr1d1/Alb	3
BP	GO:0060193	positive regulation of lipase activity	3/328	34/11749	0.0683066	0.25494	0.206	Ccl5/Fgfr1/Dlc1	3
BP	GO:1902930	regulation of alcohol biosynthetic process	3/328	34/11749	0.0683066	0.25494	0.206	Vdr/Il1b/Tnf	3
BP	GO:1903727	positive regulation of phospholipid metabolic process	3/328	34/11749	0.0683066	0.25494	0.206	Fpr2/Fgr/Cd19	3
BP	GO:1904036	negative regulation of epithelial cell apoptotic process	3/328	34/11749	0.0683066	0.25494	0.206	Gata2/Angptl4/Serpine1	3
BP	GO:0007622	rhythmic behavior	3/328	35/11749	0.0732297	0.261963	0.211675	Ciart/Nr1d1/Alb	3
BP	GO:0010830	regulation of myotube differentiation	3/328	35/11749	0.0732297	0.261963	0.211675	Tnfsf14/Sik1/Il1f9	3
BP	GO:0032007	negative regulation of TOR signaling	3/328	35/11749	0.0732297	0.261963	0.211675	Ddit4/Sh3bp4/Sik1	3
BP	GO:0045124	regulation of bone resorption	3/328	35/11749	0.0732297	0.261963	0.211675	Adam8/Ppargc1b/Fcgr4	3
BP	GO:0048332	mesoderm morphogenesis	3/328	35/11749	0.0732297	0.261963	0.211675	Snai1/Fgfr1/Tbx6	3
BP	GO:0032757	positive regulation of interleukin-8 production	3/328	36/11749	0.0783064	0.275973	0.222996	Il1b/Serpine1/Tnf	3
BP	GO:0035272	exocrine system development	3/328	36/11749	0.0783064	0.275973	0.222996	Lama5/Tnf/Fgfr1	3
BP	GO:0045912	negative regulation of carbohydrate metabolic process	3/328	36/11749	0.0783064	0.275973	0.222996	Ddit4/Sik1/Ier3	3
BP	GO:0050704	regulation of interleukin-1 secretion	3/328	36/11749	0.0783064	0.275973	0.222996	Il1r2/Arg2/Ccr7	3
BP	GO:0050829	defense response to Gram-negative bacterium	3/328	36/11749	0.0783064	0.275973	0.222996	Trem1/Trem3/Serpine1	3
BP	GO:0050994	regulation of lipid catabolic process	3/328	36/11749	0.0783064	0.275973	0.222996	Il1b/Tnf/Sorl1	3
BP	GO:0010718	positive regulation of epithelial to mesenchymal transition	3/328	37/11749	0.0835324	0.286837	0.231774	Snai1/Il1b/Glipr2	3
CC	GO:0016328	lateral plasma membrane	3/328	37/11749	0.0835324	0.286837	0.231774	Tacstd2/Anxa1/Iqgap1	3
BP	GO:0035924	cellular response to vascular endothelial growth factor stimulus	3/328	37/11749	0.0835324	0.286837	0.231774	Xdh/Anxa1/Nr4a1	3
BP	GO:0001961	positive regulation of cytokine-mediated signaling pathway	3/328	38/11749	0.0889039	0.296485	0.23957	Cd300lf/Cxcr4/Zbp1	3
BP	GO:0002711	positive regulation of T cell mediated immunity	3/328	38/11749	0.0889039	0.296485	0.23957	Il1b/H2-Q10/Cd24a	3
MF	GO:0016597	amino acid binding	3/328	38/11749	0.0889039	0.296485	0.23957	Gnmt/Hdc/Padi4	3
MF	GO:0030170	pyridoxal phosphate binding	3/328	38/11749	0.0889039	0.296485	0.23957	Hdc/Mocos/Alb	3
BP	GO:0043297	apical junction assembly	3/328	38/11749	0.0889039	0.296485	0.23957	Snai1/Esam/Tnf	3
BP	GO:0045687	positive regulation of glial cell differentiation	3/328	38/11749	0.0889039	0.296485	0.23957	Il1b/Cxcr4/Hes1	3
BP	GO:0008543	fibroblast growth factor receptor signaling pathway	3/328	39/11749	0.0944163	0.312449	0.252469	Thbs1/Fgfr1/Iqgap1	3
BP	GO:0042987	amyloid precursor protein catabolic process	3/328	39/11749	0.0944163	0.312449	0.252469	Flot2/Tnf/Sorl1	3
MF	GO:0070279	vitamin B6 binding	3/328	39/11749	0.0944163	0.312449	0.252469	Hdc/Mocos/Alb	3
BP	GO:1902041	regulation of extrinsic apoptotic signaling pathway via death domain receptors	3/328	39/11749	0.0944163	0.312449	0.252469	Lgals3/Serpine1/Thbs1	3
BP	GO:0001960	negative regulation of cytokine-mediated signaling pathway	3/328	40/11749	0.100066	0.323626	0.261501	Il1r2/Ecm1/Il1rn	3
BP	GO:0042446	hormone biosynthetic process	3/328	40/11749	0.100066	0.323626	0.261501	Vdr/Il1b/Tnf	3
BP	GO:0051353	positive regulation of oxidoreductase activity	3/328	40/11749	0.100066	0.323626	0.261501	Vdr/Il1b/Tnf	3
BP	GO:0001676	long-chain fatty acid metabolic process	3/328	41/11749	0.105847	0.335398	0.271013	Cyp2s1/Cyp4f18/Pnpla3	3
BP	GO:0046850	regulation of bone remodeling	3/328	41/11749	0.105847	0.335398	0.271013	Adam8/Ppargc1b/Fcgr4	3
BP	GO:0015800	acidic amino acid transport	3/328	42/11749	0.111756	0.349045	0.28204	Il1b/Il1rn/Tnf	3
BP	GO:0032370	positive regulation of lipid transport	3/328	42/11749	0.111756	0.349045	0.28204	Il1b/Anxa2/Cyp4f18	3
BP	GO:0061045	negative regulation of wound healing	3/328	42/11749	0.111756	0.349045	0.28204	Anxa2/Serpine1/Thbs1	3
BP	GO:0090199	regulation of release of cytochrome c from mitochondria	3/328	42/11749	0.111756	0.349045	0.28204	Mmp9/Fas/Plaur	3
BP	GO:0003143	embryonic heart tube morphogenesis	3/328	43/11749	0.117789	0.361096	0.291778	Zic3/Hes1/Tbx6	3
BP	GO:0007200	phospholipase C-activating G protein-coupled receptor signaling pathway	3/328	43/11749	0.117789	0.361096	0.291778	Fpr2/Cxcr2/Fpr1	3
BP	GO:0032655	regulation of interleukin-12 production	3/328	43/11749	0.117789	0.361096	0.291778	Flt3/Ccr7/Thbs1	3
BP	GO:0043113	receptor clustering	3/328	43/11749	0.117789	0.361096	0.291778	Itgb7/Itgal/Gsn	3
BP	GO:0043666	regulation of phosphoprotein phosphatase activity	3/328	43/11749	0.117789	0.361096	0.291778	Vcan/Itga1/Tnf	3
BP	GO:0050701	interleukin-1 secretion	3/328	43/11749	0.117789	0.361096	0.291778	Il1r2/Arg2/Ccr7	3
BP	GO:0060761	negative regulation of response to cytokine stimulus	3/328	43/11749	0.117789	0.361096	0.291778	Il1r2/Ecm1/Il1rn	3
CC	GO:0030315	T-tubule	3/328	44/11749	0.12394	0.374936	0.302961	Vdr/Slc2a4/Ahnak	3
BP	GO:0031648	protein destabilization	3/328	44/11749	0.12394	0.374936	0.302961	Ccdc88c/Nr1d1/Gsn	3
BP	GO:0048260	positive regulation of receptor-mediated endocytosis	3/328	44/11749	0.12394	0.374936	0.302961	Anxa2/Ccr7/Serpine1	3
BP	GO:0050854	regulation of antigen receptor-mediated signaling pathway	3/328	44/11749	0.12394	0.374936	0.302961	Ccr7/Lgals3/Cd19	3
BP	GO:0060760	positive regulation of response to cytokine stimulus	3/328	44/11749	0.12394	0.374936	0.302961	Cd300lf/Cxcr4/Zbp1	3
BP	GO:0031016	pancreas development	3/328	45/11749	0.130205	0.388722	0.314101	Zic3/Anxa1/Hes1	3
BP	GO:0031663	lipopolysaccharide-mediated signaling pathway	3/328	45/11749	0.130205	0.388722	0.314101	Il1b/Tnf/Ccl5	3
BP	GO:0032615	interleukin-12 production	3/328	45/11749	0.130205	0.388722	0.314101	Flt3/Ccr7/Thbs1	3
BP	GO:0032663	regulation of interleukin-2 production	3/328	45/11749	0.130205	0.388722	0.314101	Il1b/Anxa1/Ccr2	3
BP	GO:0035904	aorta development	3/328	45/11749	0.130205	0.388722	0.314101	Cxcr4/Notch4/Hes1	3
MF	GO:0005518	collagen binding	3/328	46/11749	0.136579	0.397304	0.321035	Vwf/Itga1/Thbs1	3
BP	GO:0006749	glutathione metabolic process	3/328	46/11749	0.136579	0.397304	0.321035	Gpx3/Mgst1/Gsr	3
BP	GO:0009064	glutamine family amino acid metabolic process	3/328	46/11749	0.136579	0.397304	0.321035	Noxred1/Arg2/Padi4	3
BP	GO:0035306	positive regulation of dephosphorylation	3/328	46/11749	0.136579	0.397304	0.321035	Itga1/Ppargc1b/Dlc1	3
BP	GO:0042509	regulation of tyrosine phosphorylation of STAT protein	3/328	46/11749	0.136579	0.397304	0.321035	Tnf/Ccl5/Hes1	3
MF	GO:0043621	protein self-association	3/328	46/11749	0.136579	0.397304	0.321035	Ccdc88c/Flt3/Ccl5	3
BP	GO:0045806	negative regulation of endocytosis	3/328	46/11749	0.136579	0.397304	0.321035	Cd300lf/Prtn3/Lgals3	3
BP	GO:0060113	inner ear receptor cell differentiation	3/328	46/11749	0.136579	0.397304	0.321035	Mycl/Fgfr1/Hes1	3
BP	GO:1901606	alpha-amino acid catabolic process	3/328	46/11749	0.136579	0.397304	0.321035	Arg2/Hdc/Padi4	3
CC	GO:0032153	cell division site	3/328	47/11749	0.143058	0.413183	0.333865	Rnd1/Rnd3/Pstpip1	3
MF	GO:0045182	translation regulator activity	3/328	47/11749	0.143058	0.413183	0.333865	Rara/Cirbp/Rbm3	3
BP	GO:0046427	positive regulation of JAK-STAT cascade	3/328	47/11749	0.143058	0.413183	0.333865	Tnf/Ccl5/Hes1	3
BP	GO:0002381	immunoglobulin production involved in immunoglobulin mediated immune response	3/328	48/11749	0.149637	0.427078	0.345093	Tnfsf13/Fgl2/Gapt	3
BP	GO:0042058	regulation of epidermal growth factor receptor signaling pathway	3/328	48/11749	0.149637	0.427078	0.345093	Mmp9/Itga1/Plaur	3
BP	GO:0042490	mechanoreceptor differentiation	3/328	48/11749	0.149637	0.427078	0.345093	Mycl/Fgfr1/Hes1	3
BP	GO:0048488	synaptic vesicle endocytosis	3/328	48/11749	0.149637	0.427078	0.345093	Slc2a4/Cd24a/Stx1a	3
BP	GO:0140238	presynaptic endocytosis	3/328	48/11749	0.149637	0.427078	0.345093	Slc2a4/Cd24a/Stx1a	3
BP	GO:0007260	tyrosine phosphorylation of STAT protein	3/328	49/11749	0.156312	0.437333	0.35338	Tnf/Ccl5/Hes1	3
BP	GO:0015844	monoamine transport	3/328	49/11749	0.156312	0.437333	0.35338	Lgals3/Stx1a/Syt6	3
BP	GO:0042982	amyloid precursor protein metabolic process	3/328	49/11749	0.156312	0.437333	0.35338	Flot2/Tnf/Sorl1	3
BP	GO:0006900	vesicle budding from membrane	3/328	50/11749	0.163077	0.446274	0.360604	Slc2a4/Anxa2/S100a10	3
BP	GO:0014911	positive regulation of smooth muscle cell migration	3/328	50/11749	0.163077	0.446274	0.360604	Ccl5/Iqgap1/Sema6d	3
BP	GO:0032623	interleukin-2 production	3/328	50/11749	0.163077	0.446274	0.360604	Il1b/Anxa1/Ccr2	3
BP	GO:0003151	outflow tract morphogenesis	3/328	51/11749	0.169928	0.459074	0.370947	Rara/Thbs1/Hes1	3
BP	GO:0006835	dicarboxylic acid transport	3/328	51/11749	0.169928	0.459074	0.370947	Il1b/Il1rn/Tnf	3
BP	GO:0015918	sterol transport	3/328	51/11749	0.169928	0.459074	0.370947	Soat2/Anxa2/Msr1	3
BP	GO:0030301	cholesterol transport	3/328	51/11749	0.169928	0.459074	0.370947	Soat2/Anxa2/Msr1	3
BP	GO:0034754	cellular hormone metabolic process	3/328	51/11749	0.169928	0.459074	0.370947	Cyp2s1/Dhrs9/Sult1a1	3
MF	GO:0038024	cargo receptor activity	3/328	51/11749	0.169928	0.459074	0.370947	Fpr2/Lsr/Msr1	3
BP	GO:0045453	bone resorption	3/328	51/11749	0.169928	0.459074	0.370947	Adam8/Ppargc1b/Fcgr4	3
BP	GO:0055021	regulation of cardiac muscle tissue growth	3/328	51/11749	0.169928	0.459074	0.370947	Pi16/Pim1/Fgfr1	3
BP	GO:1901184	regulation of ERBB signaling pathway	3/328	51/11749	0.169928	0.459074	0.370947	Mmp9/Itga1/Plaur	3
BP	GO:1904894	positive regulation of STAT cascade	3/328	51/11749	0.169928	0.459074	0.370947	Tnf/Ccl5/Hes1	3
BP	GO:0001836	release of cytochrome c from mitochondria	3/328	52/11749	0.176861	0.47185	0.38127	Mmp9/Fas/Plaur	3
BP	GO:0006801	superoxide metabolic process	3/328	52/11749	0.176861	0.47185	0.38127	Fpr2/Cd177/Tnf	3
MF	GO:0020037	heme binding	3/328	52/11749	0.176861	0.47185	0.38127	Cyp2s1/Cyp4f18/Nr1d1	3
BP	GO:0001885	endothelial cell development	3/328	53/11749	0.183871	0.482729	0.390061	Il1b/Notch4/Tnf	3
MF	GO:0017022	myosin binding	3/328	53/11749	0.183871	0.482729	0.390061	Cxcr4/Gsn/Stx1a	3
BP	GO:0035050	embryonic heart tube development	3/328	53/11749	0.183871	0.482729	0.390061	Zic3/Hes1/Tbx6	3
BP	GO:0072091	regulation of stem cell proliferation	3/328	53/11749	0.183871	0.482729	0.390061	Pim1/Cd24a/Fgfr1	3
BP	GO:0110110	positive regulation of animal organ morphogenesis	3/328	53/11749	0.183871	0.482729	0.390061	Vdr/Pim1/Fgfr1	3
CC	GO:0005905	clathrin-coated pit	3/328	54/11749	0.190953	0.497663	0.402129	Slc2a4/Sh3bp4/Atat1	3
BP	GO:0048146	positive regulation of fibroblast proliferation	3/328	54/11749	0.190953	0.497663	0.402129	Fn1/Anxa2/Serpine1	3
CC	GO:0048786	presynaptic active zone	3/328	54/11749	0.190953	0.497663	0.402129	Stx11/Flot2/Stx1a	3
BP	GO:0060420	regulation of heart growth	3/328	55/11749	0.198103	0.510703	0.412666	Pi16/Pim1/Fgfr1	3
BP	GO:0007189	adenylate cyclase-activating G protein-coupled receptor signaling pathway	3/328	56/11749	0.205317	0.522071	0.421851	Adgrg3/Adgre5/Adcy4	3
BP	GO:2001021	negative regulation of response to DNA damage stimulus	3/328	56/11749	0.205317	0.522071	0.421851	Snai1/Cd44/Cdkn2d	3
BP	GO:0007589	body fluid secretion	3/328	57/11749	0.21259	0.536731	0.433697	Vdr/Xdh/Anxa2	3
BP	GO:0009063	cellular amino acid catabolic process	3/328	57/11749	0.21259	0.536731	0.433697	Arg2/Hdc/Padi4	3
MF	GO:0030295	protein kinase activator activity	3/328	57/11749	0.21259	0.536731	0.433697	Cd24a/Ccl5/Iqgap1	3
BP	GO:0032651	regulation of interleukin-1 beta production	3/328	57/11749	0.21259	0.536731	0.433697	Arg2/Ifi205/Ccr7	3
BP	GO:0036465	synaptic vesicle recycling	3/328	57/11749	0.21259	0.536731	0.433697	Slc2a4/Cd24a/Stx1a	3
BP	GO:0046683	response to organophosphorus	3/328	57/11749	0.21259	0.536731	0.433697	Sell/Il1b/Per1	3
BP	GO:0002028	regulation of sodium ion transport	3/328	58/11749	0.219918	0.549091	0.443684	Sik1/Per1/Fxyd5	3
MF	GO:0046906	tetrapyrrole binding	3/328	58/11749	0.219918	0.549091	0.443684	Cyp2s1/Cyp4f18/Nr1d1	3
MF	GO:0005496	steroid binding	3/328	60/11749	0.234723	0.566352	0.457632	Vdr/Soat2/Apod	3
BP	GO:0018958	phenol-containing compound metabolic process	3/328	60/11749	0.234723	0.566352	0.457632	Hdc/Sult1a1/Duoxa1	3
BP	GO:0035270	endocrine system development	3/328	60/11749	0.234723	0.566352	0.457632	Gata2/Anxa1/Hes1	3
BP	GO:0043242	negative regulation of protein complex disassembly	3/328	60/11749	0.234723	0.566352	0.457632	Tmod1/Tnf/Gsn	3
BP	GO:1901879	regulation of protein depolymerization	3/328	60/11749	0.234723	0.566352	0.457632	Tmod1/Trpv4/Gsn	3
BP	GO:0007498	mesoderm development	3/328	61/11749	0.24219	0.566352	0.457632	Snai1/Fgfr1/Tbx6	3
BP	GO:0010717	regulation of epithelial to mesenchymal transition	3/328	61/11749	0.24219	0.566352	0.457632	Snai1/Il1b/Glipr2	3
BP	GO:0021954	central nervous system neuron development	3/328	61/11749	0.24219	0.566352	0.457632	Gata2/Rac3/Fgfr1	3
BP	GO:0045638	negative regulation of myeloid cell differentiation	3/328	61/11749	0.24219	0.566352	0.457632	Gata2/Rara/Pilrb1	3
BP	GO:0002312	B cell activation involved in immune response	3/328	62/11749	0.249697	0.57085	0.461266	Tnfsf13/Gapt/Cd19	3
BP	GO:0002718	regulation of cytokine production involved in immune response	3/328	62/11749	0.249697	0.57085	0.461266	Il1b/Ccr2/Tnf	3
CC	GO:0005811	lipid droplet	3/328	62/11749	0.249697	0.57085	0.461266	Anxa2/Dgat2/Pnpla3	3
BP	GO:0008593	regulation of Notch signaling pathway	3/328	62/11749	0.249697	0.57085	0.461266	Gata2/Notch4/Hes1	3
BP	GO:0050688	regulation of defense response to virus	3/328	62/11749	0.249697	0.57085	0.461266	Il1b/Fgl2/Ccl5	3
MF	GO:0019209	kinase activator activity	3/328	63/11749	0.257238	0.57578	0.465249	Cd24a/Ccl5/Iqgap1	3
BP	GO:0019217	regulation of fatty acid metabolic process	3/328	63/11749	0.257238	0.57578	0.465249	Il1b/Anxa1/Dgat2	3
BP	GO:0030203	glycosaminoglycan metabolic process	3/328	63/11749	0.257238	0.57578	0.465249	Il1b/Cd44/Pglyrp1	3
BP	GO:0002062	chondrocyte differentiation	3/328	64/11749	0.264809	0.57578	0.465249	Anxa2/Ecm1/Fgfr1	3
MF	GO:0048029	monosaccharide binding	3/328	64/11749	0.264809	0.57578	0.465249	Slc2a3/Lgals3/Clec4n	3
BP	GO:0071466	cellular response to xenobiotic stimulus	3/328	64/11749	0.264809	0.57578	0.465249	Cyp2s1/Ddit4/Sult1a1	3
BP	GO:0072332	intrinsic apoptotic signaling pathway by p53 class mediator	3/328	64/11749	0.264809	0.57578	0.465249	Ddit4/Cd44/E2f2	3
BP	GO:1905330	regulation of morphogenesis of an epithelium	3/328	64/11749	0.264809	0.57578	0.465249	Tacstd2/Tnf/Fgfr1	3
BP	GO:0055024	regulation of cardiac muscle tissue development	3/328	65/11749	0.272407	0.584393	0.472209	Pi16/Pim1/Fgfr1	3
CC	GO:0001725	stress fiber	3/328	66/11749	0.280029	0.585388	0.473013	Anxa2/Pstpip1/Dlc1	3
BP	GO:0001942	hair follicle development	3/328	66/11749	0.280029	0.585388	0.473013	Lama5/Snai1/Tnf	3
MF	GO:0008094	DNA-dependent ATPase activity	3/328	66/11749	0.280029	0.585388	0.473013	Anxa1/Dna2/Rad54b	3
BP	GO:0046785	microtubule polymerization	3/328	66/11749	0.280029	0.585388	0.473013	Gda/Tppp3/Trpv4	3
CC	GO:0097517	contractile actin filament bundle	3/328	66/11749	0.280029	0.585388	0.473013	Anxa2/Pstpip1/Dlc1	3
BP	GO:2001023	regulation of response to drug	3/328	66/11749	0.280029	0.585388	0.473013	Arg2/Tnf/Syt6	3
BP	GO:0001570	vasculogenesis	3/328	67/11749	0.28767	0.585388	0.473013	Xdh/Fgfr1/Myo18b	3
BP	GO:0010822	positive regulation of mitochondrion organization	3/328	67/11749	0.28767	0.585388	0.473013	Mmp9/Fas/Plaur	3
BP	GO:0014074	response to purine-containing compound	3/328	67/11749	0.28767	0.585388	0.473013	Sell/Il1b/Per1	3
BP	GO:0098773	skin epidermis development	3/328	67/11749	0.28767	0.585388	0.473013	Lama5/Snai1/Tnf	3
BP	GO:0022404	molting cycle process	3/328	68/11749	0.295327	0.596643	0.482107	Lama5/Snai1/Tnf	3
BP	GO:0022405	hair cycle process	3/328	68/11749	0.295327	0.596643	0.482107	Lama5/Snai1/Tnf	3
BP	GO:0046849	bone remodeling	3/328	68/11749	0.295327	0.596643	0.482107	Adam8/Ppargc1b/Fcgr4	3
BP	GO:0034766	negative regulation of ion transmembrane transport	3/328	69/11749	0.302996	0.596643	0.482107	Mmp9/Thbs1/Tnf	3
BP	GO:0048709	oligodendrocyte differentiation	3/328	69/11749	0.302996	0.596643	0.482107	Cxcr4/Tspan2/Hes1	3
BP	GO:2000177	regulation of neural precursor cell proliferation	3/328	69/11749	0.302996	0.596643	0.482107	Gata2/Il1b/Cd24a	3
BP	GO:0014902	myotube differentiation	3/328	70/11749	0.310675	0.599779	0.484642	Tnfsf14/Sik1/Il1f9	3
CC	GO:0030672	synaptic vesicle membrane	3/328	70/11749	0.310675	0.599779	0.484642	Mctp2/Slc2a3/Stx1a	3
CC	GO:0031234	extrinsic component of cytoplasmic side of plasma membrane	3/328	70/11749	0.310675	0.599779	0.484642	S100a6/Fgr/Iqgap1	3
CC	GO:0045111	intermediate filament cytoskeleton	3/328	70/11749	0.310675	0.599779	0.484642	S100a8/Vim/Lmnb1	3
CC	GO:0099501	exocytic vesicle membrane	3/328	70/11749	0.310675	0.599779	0.484642	Mctp2/Slc2a3/Stx1a	3
MF	GO:0035258	steroid hormone receptor binding	3/328	71/11749	0.31836	0.609823	0.492757	Flt3/Ppargc1b/Nr4a1	3
BP	GO:0042770	signal transduction in response to DNA damage	3/328	71/11749	0.31836	0.609823	0.492757	Snai1/Cd44/Gadd45a	3
BP	GO:0055017	cardiac muscle tissue growth	3/328	71/11749	0.31836	0.609823	0.492757	Pi16/Pim1/Fgfr1	3
BP	GO:1901654	response to ketone	3/328	71/11749	0.31836	0.609823	0.492757	Ddit4/Ccr7/Klf9	3
CC	GO:0005913	cell-cell adherens junction	3/328	72/11749	0.326047	0.609823	0.492757	Pkp3/Flot2/Ndrg1	3
CC	GO:0032432	actin filament bundle	3/328	72/11749	0.326047	0.609823	0.492757	Anxa2/Pstpip1/Dlc1	3
BP	GO:0034440	lipid oxidation	3/328	72/11749	0.326047	0.609823	0.492757	Dgat2/Apod/Pla2g7	3
BP	GO:0090100	positive regulation of transmembrane receptor protein serine/threonine kinase signaling pathway	3/328	73/11749	0.333734	0.618635	0.499878	Lrg1/Thbs1/Hes1	3
BP	GO:0006165	nucleoside diphosphate phosphorylation	3/328	74/11749	0.341417	0.625519	0.50544	Ddit4/Ier3/Cmpk2	3
BP	GO:0051289	protein homotetramerization	3/328	74/11749	0.341417	0.625519	0.50544	Gnmt/Gpx3/Cd79a	3
BP	GO:0051492	regulation of stress fiber assembly	3/328	74/11749	0.341417	0.625519	0.50544	Tacstd2/S100a10/Dlc1	3
BP	GO:0051651	maintenance of location in cell	3/328	74/11749	0.341417	0.625519	0.50544	Gsn/Sorl1/Alb	3
BP	GO:0060840	artery development	3/328	74/11749	0.341417	0.625519	0.50544	Cxcr4/Notch4/Hes1	3
BP	GO:0070301	cellular response to hydrogen peroxide	3/328	74/11749	0.341417	0.625519	0.50544	Anxa1/Lcn2/Net1	3
MF	GO:0015078	proton transmembrane transporter activity	3/328	75/11749	0.349094	0.62834	0.50772	Slc2a4/AA467197/Cox6a2	3
BP	GO:0060419	heart growth	3/328	75/11749	0.349094	0.62834	0.50772	Pi16/Pim1/Fgfr1	3
BP	GO:0007565	female pregnancy	3/328	76/11749	0.356762	0.635737	0.513697	Vdr/Mmp9/Klf9	3
BP	GO:0007605	sensory perception of sound	3/328	76/11749	0.356762	0.635737	0.513697	Slc52a3/Cdkn2d/Fgfr1	3
BP	GO:0008037	cell recognition	3/328	76/11749	0.356762	0.635737	0.513697	Ccr7/Lgals3/Emb	3
BP	GO:0046620	regulation of organ growth	3/328	76/11749	0.356762	0.635737	0.513697	Pi16/Pim1/Fgfr1	3
BP	GO:0046939	nucleotide phosphorylation	3/328	76/11749	0.356762	0.635737	0.513697	Ddit4/Ier3/Cmpk2	3
CC	GO:0000792	heterochromatin	3/328	77/11749	0.364417	0.635737	0.513697	Vdr/Snai1/Suv39h2	3
BP	GO:0019359	nicotinamide nucleotide biosynthetic process	3/328	77/11749	0.364417	0.635737	0.513697	Ddit4/Ier3/Qprt	3
BP	GO:0032006	regulation of TOR signaling	3/328	77/11749	0.364417	0.635737	0.513697	Ddit4/Sh3bp4/Sik1	3
MF	GO:0052689	carboxylic ester hydrolase activity	3/328	77/11749	0.364417	0.635737	0.513697	Pla2g7/Ptrh1/Pnpla3	3
BP	GO:1903825	organic acid transmembrane transport	3/328	77/11749	0.364417	0.635737	0.513697	Emb/Thbs1/Tnf	3
BP	GO:1905039	carboxylic acid transmembrane transport	3/328	77/11749	0.364417	0.635737	0.513697	Emb/Thbs1/Tnf	3
CC	GO:0005923	bicellular tight junction	3/328	78/11749	0.372058	0.646048	0.522028	Tacstd2/Esam/Magi3	3
BP	GO:0046425	regulation of JAK-STAT cascade	3/328	78/11749	0.372058	0.646048	0.522028	Tnf/Ccl5/Hes1	3
MF	GO:0003727	single-stranded RNA binding	3/328	79/11749	0.379682	0.650043	0.525257	Anxa1/Cirbp/Rbm3	3
BP	GO:0016999	antibiotic metabolic process	3/328	79/11749	0.379682	0.650043	0.525257	Hp/Gpx3/Duoxa1	3
BP	GO:0019363	pyridine nucleotide biosynthetic process	3/328	79/11749	0.379682	0.650043	0.525257	Ddit4/Ier3/Qprt	3
BP	GO:0030516	regulation of axon extension	3/328	79/11749	0.379682	0.650043	0.525257	Fn1/Shtn1/Sema6d	3
MF	GO:0051219	phosphoprotein binding	3/328	79/11749	0.379682	0.650043	0.525257	Cd44/Sh2d1b1/Fgr	3
BP	GO:0030518	intracellular steroid hormone receptor signaling pathway	3/328	80/11749	0.387286	0.657818	0.531539	Per1/Klf9/Ppargc1b	3
BP	GO:0051606	detection of stimulus	3/328	80/11749	0.387286	0.657818	0.531539	Pglyrp1/Cxcr4/Tnf	3
BP	GO:0008277	regulation of G protein-coupled receptor signaling pathway	3/328	81/11749	0.394868	0.658746	0.532289	Fpr2/Palm/Ccl5	3
CC	GO:0016363	nuclear matrix	3/328	81/11749	0.394868	0.658746	0.532289	Vdr/Lmnb1/Hes1	3
BP	GO:0048640	negative regulation of developmental growth	3/328	82/11749	0.402425	0.661999	0.534917	Plac8/Pi16/Sema6d	3
BP	GO:0051261	protein depolymerization	3/328	82/11749	0.402425	0.661999	0.534917	Tmod1/Trpv4/Gsn	3
BP	GO:0072525	pyridine-containing compound biosynthetic process	3/328	82/11749	0.402425	0.661999	0.534917	Ddit4/Ier3/Qprt	3
BP	GO:1904892	regulation of STAT cascade	3/328	82/11749	0.402425	0.661999	0.534917	Tnf/Ccl5/Hes1	3
BP	GO:0019933	cAMP-mediated signaling	3/328	83/11749	0.409955	0.670928	0.542132	Adgrg3/Adgre5/Adcy4	3
BP	GO:0032231	regulation of actin filament bundle assembly	3/328	83/11749	0.409955	0.670928	0.542132	Tacstd2/S100a10/Dlc1	3
BP	GO:0110020	regulation of actomyosin structure organization	3/328	83/11749	0.409955	0.670928	0.542132	Tacstd2/S100a10/Dlc1	3
BP	GO:0050852	T cell receptor signaling pathway	3/328	84/11749	0.417456	0.672516	0.543415	Ccr7/Lgals3/Bcl2a1d	3
BP	GO:0003279	cardiac septum development	3/328	85/11749	0.424926	0.680331	0.549731	Rara/Cxcr4/Hes1	3
BP	GO:0043401	steroid hormone mediated signaling pathway	3/328	85/11749	0.424926	0.680331	0.549731	Per1/Klf9/Ppargc1b	3
BP	GO:0048259	regulation of receptor-mediated endocytosis	3/328	85/11749	0.424926	0.680331	0.549731	Anxa2/Ccr7/Serpine1	3
BP	GO:0009612	response to mechanical stimulus	3/328	87/11749	0.439765	0.687844	0.555801	Cxcr4/Thbs1/Tnf	3
BP	GO:0030038	contractile actin filament bundle assembly	3/328	87/11749	0.439765	0.687844	0.555801	Tacstd2/S100a10/Dlc1	3
BP	GO:0043149	stress fiber assembly	3/328	87/11749	0.439765	0.687844	0.555801	Tacstd2/S100a10/Dlc1	3
BP	GO:0061387	regulation of extent of cell growth	3/328	87/11749	0.439765	0.687844	0.555801	Fn1/Shtn1/Sema6d	3
BP	GO:0005976	polysaccharide metabolic process	3/328	88/11749	0.44713	0.690572	0.558006	Chil3/Gnmt/Nr1d1	3
CC	GO:0043296	apical junction complex	3/328	88/11749	0.44713	0.690572	0.558006	Tacstd2/Esam/Magi3	3
BP	GO:0097305	response to alcohol	3/328	88/11749	0.44713	0.690572	0.558006	Rara/Ccr7/Klf9	3
CC	GO:1902911	protein kinase complex	3/328	88/11749	0.44713	0.690572	0.558006	Sik1/Cdkn2d/Wdr41	3
BP	GO:0044706	multi-multicellular organism process	3/328	89/11749	0.454456	0.698485	0.564399	Vdr/Mmp9/Klf9	3
BP	GO:0032092	positive regulation of protein binding	3/328	90/11749	0.461741	0.703444	0.568407	Mmp9/Anxa2/Lgals3	3
BP	GO:0072089	stem cell proliferation	3/328	91/11749	0.468985	0.709107	0.572983	Pim1/Cd24a/Fgfr1	3
CC	GO:0099699	integral component of synaptic membrane	3/328	91/11749	0.468985	0.709107	0.572983	Slc2a3/Stx1a/Syt6	3
BP	GO:0002224	toll-like receptor signaling pathway	3/328	92/11749	0.476184	0.710579	0.574172	Cd300lf/Nr1d1/Tnf	3
MF	GO:0004519	endonuclease activity	3/328	92/11749	0.476184	0.710579	0.574172	Ear2/Dna2/Gen1	3
BP	GO:1901136	carbohydrate derivative catabolic process	3/328	92/11749	0.476184	0.710579	0.574172	Chil3/Cd44/Pglyrp1	3
BP	GO:0030879	mammary gland development	3/328	93/11749	0.483339	0.716144	0.578669	Vdr/Xdh/Notch4	3
BP	GO:0001837	epithelial to mesenchymal transition	3/328	94/11749	0.490447	0.721831	0.583264	Snai1/Il1b/Glipr2	3
BP	GO:0031929	TOR signaling	3/328	94/11749	0.490447	0.721831	0.583264	Ddit4/Sh3bp4/Sik1	3
BP	GO:0031109	microtubule polymerization or depolymerization	3/328	96/11749	0.504518	0.728491	0.588645	Gda/Tppp3/Trpv4	3
BP	GO:0042157	lipoprotein metabolic process	3/328	96/11749	0.504518	0.728491	0.588645	Dgat2/Apoc1/Apod	3
BP	GO:0046165	alcohol biosynthetic process	3/328	96/11749	0.504518	0.728491	0.588645	Vdr/Il1b/Tnf	3
BP	GO:0048675	axon extension	3/328	96/11749	0.504518	0.728491	0.588645	Fn1/Shtn1/Sema6d	3
BP	GO:0033135	regulation of peptidyl-serine phosphorylation	3/328	97/11749	0.511478	0.731757	0.591284	Ddit4/Cd44/Tnf	3
CC	GO:0042734	presynaptic membrane	3/328	97/11749	0.511478	0.731757	0.591284	Stx11/Flot2/Stx1a	3
BP	GO:0061013	regulation of mRNA catabolic process	3/328	97/11749	0.511478	0.731757	0.591284	Pkp3/Vim/Cirbp	3
CC	GO:0030658	transport vesicle membrane	3/328	98/11749	0.518386	0.734714	0.593674	Mctp2/Slc2a3/Stx1a	3
BP	GO:0043467	regulation of generation of precursor metabolites and energy	3/328	98/11749	0.518386	0.734714	0.593674	Ddit4/Ier3/Trpv4	3
BP	GO:0031099	regeneration	3/328	99/11749	0.525242	0.739587	0.597611	Anxa1/Serpine1/Fas	3
BP	GO:0017156	calcium ion regulated exocytosis	3/328	100/11749	0.532044	0.744605	0.601666	Stx11/Stx1a/Syt6	3
BP	GO:0043624	cellular protein complex disassembly	3/328	100/11749	0.532044	0.744605	0.601666	Tmod1/Trpv4/Gsn	3
MF	GO:0042826	histone deacetylase binding	3/328	102/11749	0.545482	0.755026	0.610087	Rara/Sik1/Hes1	3
BP	GO:0016202	regulation of striated muscle tissue development	3/328	104/11749	0.558693	0.765077	0.618208	Pi16/Pim1/Fgfr1	3
CC	GO:0034399	nuclear periphery	3/328	104/11749	0.558693	0.765077	0.618208	Vdr/Lmnb1/Hes1	3
BP	GO:0016052	carbohydrate catabolic process	3/328	106/11749	0.571672	0.775931	0.626978	Chil3/Ddit4/Ier3	3
BP	GO:0007269	neurotransmitter secretion	3/328	107/11749	0.578073	0.780658	0.630798	Mctp2/Stx11/Stx1a	3
BP	GO:0009410	response to xenobiotic stimulus	3/328	107/11749	0.578073	0.780658	0.630798	Cyp2s1/Ddit4/Sult1a1	3
BP	GO:0030902	hindbrain development	3/328	107/11749	0.578073	0.780658	0.630798	Gata2/Hes1/Dlc1	3
BP	GO:0048634	regulation of muscle organ development	3/328	107/11749	0.578073	0.780658	0.630798	Pi16/Pim1/Fgfr1	3
BP	GO:1901861	regulation of muscle tissue development	3/328	107/11749	0.578073	0.780658	0.630798	Pi16/Pim1/Fgfr1	3
BP	GO:0043484	regulation of RNA splicing	3/328	109/11749	0.590693	0.791658	0.639686	Cirbp/Rbm3/Ahnak	3
CC	GO:0005777	peroxisome	3/328	110/11749	0.596911	0.795218	0.642563	Xdh/Mgst1/Vim	3
CC	GO:0042579	microbody	3/328	110/11749	0.596911	0.795218	0.642563	Xdh/Mgst1/Vim	3
BP	GO:1901292	nucleoside phosphate catabolic process	3/328	111/11749	0.603068	0.801222	0.647414	Entpd3/Ddit4/Ier3	3
BP	GO:0048489	synaptic vesicle transport	3/328	112/11749	0.609162	0.803832	0.649523	Slc2a4/Stx11/Stx1a	3
BP	GO:0097480	establishment of synaptic vesicle localization	3/328	112/11749	0.609162	0.803832	0.649523	Slc2a4/Stx11/Stx1a	3
CC	GO:0055037	recycling endosome	3/328	113/11749	0.615195	0.80938	0.654006	Ndrg1/Tnf/Sorl1	3
CC	GO:0044449	contractile fiber part	3/328	114/11749	0.621164	0.811912	0.656052	Tmod1/Ahnak/Myo18b	3
CC	GO:0009898	cytoplasmic side of plasma membrane	3/328	115/11749	0.62707	0.815376	0.658851	S100a6/Fgr/Iqgap1	3
BP	GO:0006261	DNA-dependent DNA replication	3/328	116/11749	0.632913	0.817536	0.660597	Dna2/Fgfr1/Gen1	3
BP	GO:0055002	striated muscle cell development	3/328	116/11749	0.632913	0.817536	0.660597	Pi16/Tmod1/Myo18b	3
CC	GO:0030016	myofibril	3/328	117/11749	0.638692	0.822354	0.664489	Tmod1/Ahnak/Myo18b	3
CC	GO:0030496	midbody	3/328	117/11749	0.638692	0.822354	0.664489	Anxa2/Iqgap1/Cdca8	3
CC	GO:0030176	integral component of endoplasmic reticulum membrane	3/328	118/11749	0.644407	0.826648	0.667959	H2-Q10/Dhrs9/Dgat2	3
BP	GO:0097479	synaptic vesicle localization	3/328	118/11749	0.644407	0.826648	0.667959	Slc2a4/Stx11/Stx1a	3
BP	GO:0009142	nucleoside triphosphate biosynthetic process	3/328	119/11749	0.650059	0.829178	0.670004	Ddit4/Ier3/Cmpk2	3
BP	GO:0071478	cellular response to radiation	3/328	119/11749	0.650059	0.829178	0.670004	Crip1/Net1/Gadd45a	3
MF	GO:0005516	calmodulin binding	3/328	120/11749	0.655646	0.832927	0.673033	Fas/Trpv4/Iqgap1	3
BP	GO:0016331	morphogenesis of embryonic epithelium	3/328	120/11749	0.655646	0.832927	0.673033	Lama5/Rara/Dlc1	3
BP	GO:0018393	internal peptidyl-lysine acetylation	3/328	120/11749	0.655646	0.832927	0.673033	Gata2/Per1/Atat1	3
BP	GO:0009411	response to UV	3/328	121/11749	0.661169	0.834402	0.674225	Crip1/Cirbp/Cdkn2d	3
BP	GO:1901991	negative regulation of mitotic cell cycle phase transition	3/328	121/11749	0.661169	0.834402	0.674225	Slfn1/Ier3/Gen1	3
BP	GO:0006475	internal protein amino acid acetylation	3/328	122/11749	0.666629	0.837556	0.676774	Gata2/Per1/Atat1	3
BP	GO:0098656	anion transmembrane transport	3/328	122/11749	0.666629	0.837556	0.676774	Emb/Thbs1/Tnf	3
CC	GO:0031227	intrinsic component of endoplasmic reticulum membrane	3/328	123/11749	0.672024	0.839142	0.678055	H2-Q10/Dhrs9/Dgat2	3
BP	GO:0030833	regulation of actin filament polymerization	3/328	124/11749	0.677354	0.84324	0.681366	Rac3/Tmod1/Gsn	3
BP	GO:0046496	nicotinamide nucleotide metabolic process	3/328	124/11749	0.677354	0.84324	0.681366	Ddit4/Ier3/Qprt	3
BP	GO:0019362	pyridine nucleotide metabolic process	3/328	125/11749	0.682621	0.847733	0.684997	Ddit4/Ier3/Qprt	3
BP	GO:0050806	positive regulation of synaptic transmission	3/328	125/11749	0.682621	0.847733	0.684997	Ccr2/Tnf/Stx1a	3
CC	GO:0043292	contractile fiber	3/328	128/11749	0.698038	0.856692	0.692236	Tmod1/Ahnak/Myo18b	3
BP	GO:0072524	pyridine-containing compound metabolic process	3/328	128/11749	0.698038	0.856692	0.692236	Ddit4/Ier3/Qprt	3
CC	GO:0098562	cytoplasmic side of membrane	3/328	128/11749	0.698038	0.856692	0.692236	S100a6/Fgr/Iqgap1	3
BP	GO:0009743	response to carbohydrate	3/328	129/11749	0.70305	0.859927	0.69485	Il1b/Nr1d1/Thbs1	3
MF	GO:0015291	secondary active transmembrane transporter activity	3/328	129/11749	0.70305	0.859927	0.69485	Slco4c1/Slc2a4/Slc10a6	3
BP	GO:0007411	axon guidance	3/328	132/11749	0.717704	0.871091	0.703871	Cxcr4/Emb/Sema6d	3
BP	GO:0097485	neuron projection guidance	3/328	132/11749	0.717704	0.871091	0.703871	Cxcr4/Emb/Sema6d	3
BP	GO:0030307	positive regulation of cell growth	3/328	133/11749	0.722463	0.873895	0.706136	Fn1/Cxcr4/Shtn1	3
BP	GO:0034404	nucleobase-containing small molecule biosynthetic process	3/328	133/11749	0.722463	0.873895	0.706136	Entpd3/Ddit4/Ier3	3
BP	GO:0007088	regulation of mitotic nuclear division	3/328	136/11749	0.736366	0.882558	0.713137	Il1b/Tnf/Gen1	3
BP	GO:0008064	regulation of actin polymerization or depolymerization	3/328	136/11749	0.736366	0.882558	0.713137	Rac3/Tmod1/Gsn	3
BP	GO:0030832	regulation of actin filament length	3/328	136/11749	0.736366	0.882558	0.713137	Rac3/Tmod1/Gsn	3
BP	GO:0044242	cellular lipid catabolic process	3/328	137/11749	0.740877	0.887146	0.716844	Cyp4f18/Sorl1/Pnpla3	3
BP	GO:1905475	regulation of protein localization to membrane	3/328	137/11749	0.740877	0.887146	0.716844	Lgals3/Tnf/Gsn	3
BP	GO:0021915	neural tube development	3/328	139/11749	0.749714	0.893268	0.721791	Rara/Hes1/Dlc1	3
BP	GO:0006733	oxidoreduction coenzyme metabolic process	3/328	140/11749	0.754042	0.895399	0.723512	Ddit4/Ier3/Qprt	3
BP	GO:0008361	regulation of cell size	3/328	144/11749	0.770755	0.90294	0.729606	Fn1/Shtn1/Sema6d	3
BP	GO:0000082	G1/S transition of mitotic cell cycle	3/328	146/11749	0.778759	0.906154	0.732203	Slfn1/Anxa1/Cdkn2d	3
BP	GO:0120032	regulation of plasma membrane bounded cell projection assembly	3/328	146/11749	0.778759	0.906154	0.732203	Tacstd2/Ccr7/Palm	3
BP	GO:0060491	regulation of cell projection assembly	3/328	147/11749	0.782674	0.908365	0.73399	Tacstd2/Ccr7/Palm	3
MF	GO:0004518	nuclease activity	3/328	149/11749	0.790334	0.912924	0.737673	Ear2/Dna2/Gen1	3
BP	GO:0032412	regulation of ion transmembrane transporter activity	3/328	150/11749	0.794079	0.916261	0.74037	Mmp9/Fxyd5/Ahnak	3
BP	GO:0035264	multicellular organism growth	3/328	151/11749	0.797768	0.918291	0.74201	Plac8/Rara/Flt3	3
BP	GO:0006936	muscle contraction	3/328	152/11749	0.801402	0.918808	0.742427	Arg2/Cxcr4/Tmod1	3
BP	GO:0032869	cellular response to insulin stimulus	3/328	152/11749	0.801402	0.918808	0.742427	Slc2a4/Il1b/Sorl1	3
BP	GO:0090596	sensory organ morphogenesis	3/328	152/11749	0.801402	0.918808	0.742427	Gata2/Fgfr1/Rpgrip1	3
BP	GO:0000075	cell cycle checkpoint	3/328	154/11749	0.808506	0.921404	0.744525	Dna2/Ier3/Gen1	3
BP	GO:0051783	regulation of nuclear division	3/328	154/11749	0.808506	0.921404	0.744525	Il1b/Tnf/Gen1	3
CC	GO:0036464	cytoplasmic ribonucleoprotein granule	3/328	155/11749	0.811978	0.922364	0.745301	Cirbp/Iqgap1/Tstd1	3
BP	GO:0022898	regulation of transmembrane transporter activity	3/328	156/11749	0.815396	0.924662	0.747158	Mmp9/Fxyd5/Ahnak	3
BP	GO:0071560	cellular response to transforming growth factor beta stimulus	3/328	157/11749	0.818761	0.925782	0.748063	Lrg1/Serpine1/Thbs1	3
BP	GO:0070588	calcium ion transmembrane transport	3/328	159/11749	0.825336	0.928314	0.750109	Trpv4/Ahnak/Cd19	3
CC	GO:0000775	chromosome, centromeric region	3/328	160/11749	0.828547	0.929483	0.751054	Snai1/Cdca8/Suv39h2	3
MF	GO:0016741	transferase activity, transferring one-carbon groups	3/328	160/11749	0.828547	0.929483	0.751054	Gnmt/Aldh1l2/Suv39h2	3
BP	GO:0033500	carbohydrate homeostasis	3/328	161/11749	0.831707	0.931353	0.752565	Slc2a4/Nr1d1/Trpv4	3
BP	GO:0042593	glucose homeostasis	3/328	161/11749	0.831707	0.931353	0.752565	Slc2a4/Nr1d1/Trpv4	3
BP	GO:0071559	response to transforming growth factor beta	3/328	161/11749	0.831707	0.931353	0.752565	Lrg1/Serpine1/Thbs1	3
BP	GO:0032409	regulation of transporter activity	3/328	163/11749	0.837878	0.934808	0.755356	Mmp9/Fxyd5/Ahnak	3
BP	GO:0009152	purine ribonucleotide biosynthetic process	3/328	166/11749	0.846768	0.938613	0.758431	Ddit4/Adcy4/Ier3	3
CC	GO:0035770	ribonucleoprotein granule	3/328	166/11749	0.846768	0.938613	0.758431	Cirbp/Iqgap1/Tstd1	3
BP	GO:0070507	regulation of microtubule cytoskeleton organization	3/328	166/11749	0.846768	0.938613	0.758431	Gda/Trpv4/Gen1	3
BP	GO:0006402	mRNA catabolic process	3/328	169/11749	0.855234	0.943114	0.762068	Pkp3/Vim/Cirbp	3
CC	GO:0005681	spliceosomal complex	3/328	173/11749	0.865886	0.948615	0.766513	Cirbp/Rbm3/Lgals3	3
BP	GO:0009260	ribonucleotide biosynthetic process	3/328	173/11749	0.865886	0.948615	0.766513	Ddit4/Adcy4/Ier3	3
BP	GO:0006302	double-strand break repair	3/328	174/11749	0.868439	0.949605	0.767313	Dna2/Gen1/Rad54b	3
MF	GO:0005085	guanyl-nucleotide exchange factor activity	3/328	175/11749	0.870949	0.951136	0.76855	Net1/Rasgrp2/Wdr41	3
BP	GO:0051650	establishment of vesicle localization	3/328	179/11749	0.880573	0.957457	0.773657	Slc2a4/Stx11/Stx1a	3
BP	GO:0006164	purine nucleotide biosynthetic process	3/328	180/11749	0.882877	0.958596	0.774578	Ddit4/Adcy4/Ier3	3
BP	GO:0046390	ribose phosphate biosynthetic process	3/328	180/11749	0.882877	0.958596	0.774578	Ddit4/Adcy4/Ier3	3
BP	GO:0046034	ATP metabolic process	3/328	185/11749	0.893815	0.963661	0.77867	Ddit4/Ier3/Cox6a2	3
BP	GO:0072522	purine-containing compound biosynthetic process	3/328	185/11749	0.893815	0.963661	0.77867	Ddit4/Adcy4/Ier3	3
BP	GO:0032886	regulation of microtubule-based process	3/328	187/11749	0.897929	0.964367	0.779241	Gda/Trpv4/Gen1	3
CC	GO:0031965	nuclear membrane	3/328	189/11749	0.901898	0.967547	0.781811	Lmnb1/Nr4a1/Stx1a	3
MF	GO:0046873	metal ion transmembrane transporter activity	3/328	189/11749	0.901898	0.967547	0.781811	Slc10a6/Anxa2/Trpv4	3
BP	GO:0051648	vesicle localization	3/328	192/11749	0.907593	0.970204	0.783957	Slc2a4/Stx11/Stx1a	3
MF	GO:0016757	transferase activity, transferring glycosyl groups	3/328	193/11749	0.909424	0.970868	0.784494	Galnt6/Art3/Qprt	3
MF	GO:0008022	protein C-terminus binding	3/328	196/11749	0.914721	0.97361	0.78671	Fn1/Ecm1/Procr	3
BP	GO:0006310	DNA recombination	3/328	199/11749	0.919735	0.975795	0.788475	Tnfsf13/Gen1/Rad54b	3
BP	GO:0051054	positive regulation of DNA metabolic process	3/328	199/11749	0.919735	0.975795	0.788475	Dna2/Tnfsf13/Fgfr1	3
BP	GO:0022412	cellular process involved in reproduction in multicellular organism	3/328	200/11749	0.921346	0.976272	0.788861	Rara/Cxcr4/Suv39h2	3
BP	GO:0015980	energy derivation by oxidation of organic compounds	3/328	204/11749	0.927499	0.976876	0.789348	Gnmt/Nr1d1/Cox6a2	3
BP	GO:0006260	DNA replication	3/328	205/11749	0.928967	0.976876	0.789348	Dna2/Fgfr1/Gen1	3
BP	GO:0009126	purine nucleoside monophosphate metabolic process	3/328	207/11749	0.931822	0.978835	0.790931	Ddit4/Ier3/Cox6a2	3
BP	GO:0009167	purine ribonucleoside monophosphate metabolic process	3/328	207/11749	0.931822	0.978835	0.790931	Ddit4/Ier3/Cox6a2	3
BP	GO:0009205	purine ribonucleoside triphosphate metabolic process	3/328	208/11749	0.933209	0.979212	0.791236	Ddit4/Ier3/Cox6a2	3
BP	GO:0009161	ribonucleoside monophosphate metabolic process	3/328	209/11749	0.93457	0.979212	0.791236	Ddit4/Ier3/Cox6a2	3
BP	GO:0009199	ribonucleoside triphosphate metabolic process	3/328	212/11749	0.938503	0.980881	0.792585	Ddit4/Ier3/Cox6a2	3
BP	GO:0009144	purine nucleoside triphosphate metabolic process	3/328	214/11749	0.941002	0.981675	0.793227	Ddit4/Ier3/Cox6a2	3
MF	GO:0030695	GTPase regulator activity	3/328	214/11749	0.941002	0.981675	0.793227	Sh3bp4/Tbc1d10c/Dlc1	3
BP	GO:0009123	nucleoside monophosphate metabolic process	3/328	216/11749	0.943407	0.983127	0.7944	Ddit4/Ier3/Cox6a2	3
BP	GO:0016358	dendrite development	3/328	221/11749	0.949029	0.98593	0.796664	Palm/Fas/Iqgap1	3
CC	GO:0005819	spindle	3/328	228/11749	0.956032	0.989291	0.79938	Nedd9/Atat1/Cdca8	3
BP	GO:0018105	peptidyl-serine phosphorylation	3/328	231/11749	0.958749	0.989721	0.799728	Ddit4/Cd44/Tnf	3
CC	GO:0098798	mitochondrial protein complex	3/328	231/11749	0.958749	0.989721	0.799728	AA467197/Dna2/Cox6a2	3
BP	GO:0018209	peptidyl-serine modification	3/328	249/11749	0.972019	0.995738	0.80459	Ddit4/Cd44/Tnf	3
MF	GO:0031625	ubiquitin protein ligase binding	3/328	260/11749	0.978021	0.997116	0.805703	Flt3/Per1/Cxcr4	3
MF	GO:0044389	ubiquitin-like protein ligase binding	3/328	274/11749	0.983905	0.999719	0.807807	Flt3/Per1/Cxcr4	3
BP	GO:0033044	regulation of chromosome organization	3/328	290/11749	0.988788	0.999991	0.808026	Gata2/Jdp2/Gen1	3
BP	GO:1905114	cell surface receptor signaling pathway involved in cell-cell signaling	3/328	322/11749	0.994644	0.999991	0.808026	Ccdc88c/Cd44/Stx1a	3
MF	GO:0004674	protein serine/threonine kinase activity	3/328	348/11749	0.997101	0.999991	0.808026	Nrbp2/Sik1/Pim1	3
CC	GO:0098791	Golgi subcompartment	3/328	353/11749	0.997427	0.999991	0.808026	H2-Q10/Glipr2/Sorl1	3
BP	GO:0006397	mRNA processing	3/328	390/11749	0.998948	0.999991	0.808026	Cirbp/Rbm3/Lgals3	3
CC	GO:0044431	Golgi apparatus part	3/328	396/11749	0.999092	0.999991	0.808026	H2-Q10/Glipr2/Sorl1	3
CC	GO:0098794	postsynapse	3/328	484/11749	0.9999	0.999991	0.808026	Palm/Nr1d1/Stx1a	3
BP	GO:0001771	immunological synapse formation	2/328	10/11749	0.0301521	0.1622	0.131063	Ccr7/Lgals3	2
BP	GO:0002043	blood vessel endothelial cell proliferation involved in sprouting angiogenesis	2/328	10/11749	0.0301521	0.1622	0.131063	Gata2/Thbs1	2
BP	GO:0002323	natural killer cell activation involved in immune response	2/328	10/11749	0.0301521	0.1622	0.131063	Stx11/Pglyrp1	2
MF	GO:0005355	glucose transmembrane transporter activity	2/328	10/11749	0.0301521	0.1622	0.131063	Slc2a4/Slc2a3	2
BP	GO:0006027	glycosaminoglycan catabolic process	2/328	10/11749	0.0301521	0.1622	0.131063	Cd44/Pglyrp1	2
[truncated: 2,283 more rows]

## Sheet: GO  Analysis Micro 28d
ONTOLOGY	ID	Description	GeneRatio	BgRatio	pvalue	p.adjust	qvalue	geneID	Count
BP	GO:0006954	inflammatory response	62/408	476/11749	5.96201e-20	2.7783e-16	2.37476e-16	Saa3/Chil3/Ackr1/Mefv/Il1r2/Il20rb/Tarm1/Serpina3n/Hp/Fpr2/Fn1/Ptger2/Bst1/Nlrp12/Trem1/Anxa1/Cxcr2/Mmp8/Il18rap/Il1b/Ecm1/Fpr1/Ltb4r1/S100a8/S100a9/Pglyrp1/Adam8/Mmp25/Thbs1/Cd44/Cd24a/Rasgrp1/Lrrk2/Ager/Cxcl2/Il1f9/Ccr7/Per1/Chil1/Pstpip1/Ccr1/Pla2g7/C3/Ptgs2/Trpv4/Ccl8/Serpinb1a/Metrnl/Alox5/Ccr2/Osm/Nr1d1/Ccl6/Siglecg/Ier3/Tnf/Cd163/Cybb/Il1rap/Prkcq/Adcy8/Duoxa1	62
BP	GO:0045087	innate immune response	51/408	490/11749	1.43538e-12	1.67222e-09	1.42934e-09	Mefv/Ifitm1/Tarm1/Arg2/Clec4d/Cd300lf/Fpr2/Clec4e/Ikbke/Slpi/Ifitm6/Anxa1/Il18rap/Trem3/A530064D06Rik/Cfb/S100a8/Lcn2/S100a9/Pglyrp1/Adam8/Cd177/Ifitm2/Padi4/Lgals3/Msrb1/Cd24a/Fgr/Rasgrp1/Stx11/Vim/Fcna/Il1f9/Pstpip1/Ccr1/C3/Ccl8/Serpinb1a/Camp/Hmgb3/Nr1d1/Ccl6/Mx1/Cfp/Ifitm3/B430306N03Rik/Siglecg/Tnf/Ifi204/Cybb/Il1rap	51
MF	GO:0060089	molecular transducer activity	46/408	472/11749	1.86211e-10	7.23119e-08	6.1809e-08	Ackr1/Il1r2/Il20rb/Fpr2/Clec4e/Ptger2/Trem1/Cxcr2/Rara/Il18rap/Reck/Gpr141/A530064D06Rik/Fpr1/Ltb4r1/Notch4/Adgre5/Pglyrp1/Itgb7/Lgals3/Flt3/Cd44/Plaur/Ager/Treml1/Ccr7/Itgal/Ccr1/Trpv4/Nr4a1/Ccr2/Lifr/Il15ra/Nr1d1/Cxcr4/Cdkl3/B430306N03Rik/Gpr18/Fas/Gpr65/Hcar2/Il1rap/Eng/Olfr110/Plxna1/Gabra2	46
MF	GO:0038023	signaling receptor activity	45/408	433/11749	3.52991e-11	2.42583e-08	2.07349e-08	Ackr1/Il1r2/Il20rb/Fpr2/Clec4e/Ptger2/Trem1/Cxcr2/Rara/Il18rap/Reck/Gpr141/A530064D06Rik/Fpr1/Ltb4r1/Notch4/Adgre5/Pglyrp1/Itgb7/Lgals3/Flt3/Cd44/Plaur/Ager/Treml1/Ccr7/Itgal/Ccr1/Trpv4/Nr4a1/Ccr2/Lifr/Il15ra/Nr1d1/Cxcr4/B430306N03Rik/Gpr18/Fas/Gpr65/Hcar2/Il1rap/Eng/Olfr110/Plxna1/Gabra2	45
BP	GO:0031347	regulation of defense response	45/408	471/11749	5.69616e-10	1.89601e-07	1.62062e-07	Mefv/Il1r2/Il20rb/Tarm1/Arg2/Cd300lf/Fpr2/Clec4e/Ikbke/Bst1/Nlrp12/Anxa1/Mmp8/Il18rap/Il1b/Trem3/A530064D06Rik/S100a8/S100a9/Pglyrp1/Adam8/Cd44/Cd24a/Fgr/Rasgrp1/Lrrk2/Ager/Ccr7/Per1/Ccr1/C3/Ptgs2/Trpv4/Serpinb1a/Metrnl/Hmgb3/Ccr2/Osm/Nr1d1/B430306N03Rik/Siglecg/Ier3/Tnf/Ifi204/Duoxa1	45
BP	GO:0001817	regulation of cytokine production	42/408	494/11749	6.69434e-08	1.11413e-05	9.52307e-06	Ackr1/Mefv/Il1r2/Il20rb/Tarm1/Arg2/Clec4e/Fn1/Nlrp12/Anxa1/Rara/Mmp8/Il1b/Pglyrp1/Adam8/Mapk13/Flt3/Thbs1/Cd24a/Fgr/Rasgrp1/Lrrk2/Ager/Il1f9/Ccr7/Cd300ld/Per1/C3/Ptgs2/Trpv4/Ezr/Serpinb1a/Ccr2/Osm/Gpr18/Tnf/Ifi204/Iqgap1/Cybb/Il1rap/Hsp90ab1/Prkcq	42
BP	GO:0006935	chemotaxis	41/408	375/11749	5.80274e-11	3.05962e-08	2.61522e-08	Saa3/Fpr2/Fn1/Sell/Retnlg/Bst1/Trem1/Anxa1/Cxcr2/Il1b/Trem3/Fpr1/S100a8/S100a9/Adam8/Emb/Lgals3/Thbs1/Ager/Cxcl2/Il1f9/Ccr7/Cyfip2/Runx3/Ccr1/Pla2g7/Ear2/Trpv4/Nr4a1/Ccl8/Lsp1/Ccr2/Cxcr4/Ccl6/Gpr18/Sema6d/Ccl27a/Eng/Prkcq/Plxna1/Mmp28	41
BP	GO:0042330	taxis	41/408	377/11749	6.85854e-11	3.19608e-08	2.73187e-08	Saa3/Fpr2/Fn1/Sell/Retnlg/Bst1/Trem1/Anxa1/Cxcr2/Il1b/Trem3/Fpr1/S100a8/S100a9/Adam8/Emb/Lgals3/Thbs1/Ager/Cxcl2/Il1f9/Ccr7/Cyfip2/Runx3/Ccr1/Pla2g7/Ear2/Trpv4/Nr4a1/Ccl8/Lsp1/Ccr2/Cxcr4/Ccl6/Gpr18/Sema6d/Ccl27a/Eng/Prkcq/Plxna1/Mmp28	41
BP	GO:0009617	response to bacterium	41/408	386/11749	1.43232e-10	6.06782e-08	5.1865e-08	Saa3/Lrg1/Arg2/Clec4d/Serpina3n/Hp/Fpr2/Clec4e/Slpi/Ptger2/Wfdc21/Trem1/Plac8/Rara/Il1b/Trem3/Lcn2/Cd300lb/Pglyrp1/Mgst1/AA467197/Cd24a/Fgr/Cxcl2/Vim/Il1f9/Ccr7/Lyz1/Ccdc80/C3/Ptgs2/Fkbp5/Pygl/Camp/Cd52/Nr1d1/Slfn2/Lyz2/Tnf/Ifi204/Thrsp	41
BP	GO:0030162	regulation of proteolysis	40/408	500/11749	6.9302e-07	9.22707e-05	7.88688e-05	Stfa1/Mefv/Il1r2/Serpina3n/Pi16/Slpi/Nlrp12/Il1b/Reck/Ecm1/Xdh/Anxa2/Serpinb10/S100a8/Notch4/S100a9/Adam8/Rps6ka2/Thbs1/Cd44/Lrrk2/Mmp9/Plaur/Ager/Trib3/Cyfip2/C3/Ptgs2/Nr4a1/Serpinb1a/Ngp/Sorl1/Tnf/Fas/Cdkn2d/Hsp90ab1/Cst3/Prickle1/Hspa1a/Hspa1b	40
BP	GO:0002694	regulation of leukocyte activation	39/408	380/11749	1.13349e-09	3.30128e-07	2.82179e-07	Il20rb/Tarm1/Arg2/Clec4d/Cd300lf/Bst1/Anxa1/Rara/Mmp8/Il1b/Cd300lb/Slfn1/Pglyrp1/Adam8/Cd177/Lgals3/Zbtb16/Flt3/Thbs1/Cd44/Cd24a/Fgr/Rasgrp1/Lrrk2/Ager/Ccr7/Pram1/Tbc1d10c/Itgal/Runx3/Hmgb3/Ccr2/Il15ra/Nr1d1/Siglecg/Fas/Pla2g2d/Prkcq/Hsph1	39
BP	GO:0050865	regulation of cell activation	39/408	411/11749	1.05282e-08	2.58218e-06	2.20713e-06	Il20rb/Tarm1/Arg2/Clec4d/Cd300lf/Bst1/Anxa1/Rara/Mmp8/Il1b/Cd300lb/Slfn1/Pglyrp1/Adam8/Cd177/Lgals3/Zbtb16/Flt3/Thbs1/Cd44/Cd24a/Fgr/Rasgrp1/Lrrk2/Ager/Ccr7/Pram1/Tbc1d10c/Itgal/Runx3/Hmgb3/Ccr2/Il15ra/Nr1d1/Siglecg/Fas/Pla2g2d/Prkcq/Hsph1	39
BP	GO:0043408	regulation of MAPK cascade	38/408	496/11749	3.77662e-06	0.000303432	0.00025936	Fpr2/Fn1/Nlrp12/Glipr2/Rara/Mmp8/Il1b/Xdh/Lmnb1/Adam8/Flt3/Thbs1/Cd44/Cd24a/Rasgrp1/Lrrk2/Gadd45a/Ager/Il1f9/Ccr7/Trib3/Per1/Chil1/Tbc1d10c/Ccr1/C3/Trpv4/Ccl8/Ezr/Osm/Ccl6/Gadd45b/Sorl1/Tnf/Fas/Iqgap1/Dnaja1/Hsph1	38
BP	GO:0050900	leukocyte migration	37/408	250/11749	5.60966e-14	1.30705e-10	1.11721e-10	Prtn3/Fpr2/Sell/Retnlg/Bst1/Nlrp12/Trem1/Anxa1/Cxcr2/Il1b/Ecm1/Trem3/S100a8/S100a9/Itgb7/Adam8/Cd177/Lgals3/Thbs1/Cd24a/Mmp9/Ager/Cxcl2/Il1f9/Ccr7/Ccr1/Pla2g7/Trpv4/Ccl8/Ccr2/Eps8/Ccl6/Gpr18/Tnf/Ccl27a/Pecam1/Mmp28	37
BP	GO:0046649	lymphocyte activation	37/408	492/11749	7.78942e-06	0.000518553	0.000443236	Il20rb/Tarm1/Arg2/Clec4d/Clec4e/Bst1/Anxa1/Rara/Il1b/Slfn1/Pglyrp1/Adam8/Lgals3/Zbtb16/Flt3/Cd44/Cd24a/Rasgrp1/Stx11/Ager/Ccr7/Tbc1d10c/Itgal/Runx3/Hmgb3/Ccr2/Il15ra/Cxcr4/Gapt/Siglecg/Gpr18/Fas/Fkbp1b/Pla2g2d/Prkcq/Hsph1/Ly6d	37
BP	GO:0043086	negative regulation of catalytic activity	35/408	450/11749	6.66755e-06	0.000456923	0.000390557	Stfa1/Arg2/Serpina3n/Hp/Pi16/Slpi/Anxa1/Il1b/Reck/Ecm1/Serpinb10/Thbs1/Cd44/Lrrk2/Gadd45a/Mmp9/Plaur/Trib3/Ptgs2/Nr4a1/Serpinb1a/Pik3ip1/Ngp/Nqo1/Gadd45b/Sorl1/Tnf/Fkbp1b/Cdkn2d/Cst3/Smim6/Pecam1/Eng/Dnaja1/Hspa1b	35
BP	GO:0002790	peptide secretion	33/408	436/11749	2.15589e-05	0.001104	0.000943652	Il1r2/Arg2/Clec4e/Fn1/Nlrp12/Trem1/Anxa1/Mmp8/Il1b/Trem3/Gck/S100a8/S100a9/Flt3/Fgr/Rasgrp1/Lrrk2/Ager/Ccr7/Chil1/Trpv4/Ezr/Serpinb1a/Osm/Nr1d1/Siglecg/Tnf/Fkbp1b/Hcar2/Il1rap/Rab11fip3/Prkcq/Adcy8	33
BP	GO:0098609	cell-cell adhesion	33/408	473/11749	0.000106891	0.00358356	0.00306306	Il20rb/Tarm1/Arg2/Sell/Anxa1/Rara/Il1b/S100a8/S100a9/Slfn1/Itgb7/Adam19/Adam8/Cd177/Emb/Lgals3/Zbtb16/Cd44/Cd24a/Rasgrp1/Ager/Ccr7/Cyfip2/Itgal/Runx3/Trpv4/Ccr2/Tnf/Il1rap/Pla2g2d/Pecam1/Prkcq/Hsph1	33
BP	GO:0050778	positive regulation of immune response	32/408	422/11749	2.77664e-05	0.00134783	0.00115206	Cd300lf/Fpr2/Clec4e/Ikbke/H2-Q10/Anxa1/Rara/Il18rap/Il1b/Trem3/Cfb/Fpr1/Adam8/Cd177/Lgals3/Bmx/Cd44/Cd24a/Fgr/Rasgrp1/Fcna/Ccr7/Pram1/C3/Ezr/Hmgb3/Ccr2/Nr1d1/Cfp/Tnf/Ifi204/Prkcq	32
BP	GO:0006897	endocytosis	32/408	485/11749	0.000371084	0.00914947	0.00782056	Prtn3/Rhov/Cd300lf/Fpr2/Anxa1/Cxcr2/Rara/Il1b/Anxa2/Ston1/Cd177/Lgals3/Thbs1/Cd24a/Fgr/Lrrk2/Ager/Ccr7/Sgip1/Itgal/Pstpip1/C3/Ezr/Ccr2/Il15ra/Sirpb1a/Ifitm3/Sorl1/Syne1/Tnf/Pecam1/Snph	32
BP	GO:0060326	cell chemotaxis	31/408	210/11749	7.24039e-12	6.74804e-09	5.76792e-09	Saa3/Fpr2/Sell/Retnlg/Bst1/Trem1/Anxa1/Cxcr2/Il1b/Trem3/S100a8/S100a9/Adam8/Lgals3/Thbs1/Cxcl2/Il1f9/Ccr7/Ccr1/Pla2g7/Trpv4/Nr4a1/Ccl8/Ccr2/Cxcr4/Ccl6/Gpr18/Ccl27a/Eng/Prkcq/Mmp28	31
BP	GO:0050727	regulation of inflammatory response	31/408	255/11749	1.08581e-09	3.30128e-07	2.82179e-07	Mefv/Il1r2/Il20rb/Tarm1/Fpr2/Bst1/Nlrp12/Anxa1/Mmp8/Il1b/S100a8/S100a9/Pglyrp1/Adam8/Cd44/Cd24a/Lrrk2/Ager/Ccr7/Per1/C3/Ptgs2/Trpv4/Metrnl/Ccr2/Osm/Nr1d1/Siglecg/Ier3/Tnf/Duoxa1	31
BP	GO:0002521	leukocyte differentiation	31/408	401/11749	2.56181e-05	0.00125664	0.00107412	Prtn3/Clec4d/Cd300lf/Clec4e/Ocstamp/Anxa1/Rara/Il1b/Anxa2/Pglyrp1/Adam8/Zbtb16/Flt3/Cd44/Cd24a/Rasgrp1/Pilrb1/Ager/Ccr7/Runx3/Ccr1/Hmgb3/Ccr2/Il15ra/Pirb/Ppargc1b/Gpr18/Tnf/Fas/Pla2g2d/Ly6d	31
BP	GO:0009306	protein secretion	31/408	408/11749	3.57411e-05	0.00161703	0.00138216	Il1r2/Arg2/Clec4e/Fn1/Nlrp12/Trem1/Anxa1/Mmp8/Il1b/Trem3/Gck/Flt3/Fgr/Rasgrp1/Lrrk2/Ager/Ccr7/Chil1/Trpv4/Ezr/Serpinb1a/Osm/Nr1d1/Siglecg/Tnf/Fkbp1b/Hcar2/Il1rap/Rab11fip3/Prkcq/Adcy8	31
MF	GO:0004888	transmembrane signaling receptor activity	30/408	325/11749	1.01608e-06	0.000116903	9.99236e-05	Ackr1/Il1r2/Il20rb/Fpr2/Ptger2/Cxcr2/Il18rap/Gpr141/Fpr1/Ltb4r1/Adgre5/Flt3/Cd44/Ccr7/Itgal/Ccr1/Trpv4/Ccr2/Lifr/Il15ra/Cxcr4/Gpr18/Fas/Gpr65/Hcar2/Il1rap/Eng/Olfr110/Plxna1/Gabra2	30
BP	GO:0002683	negative regulation of immune system process	30/408	343/11749	3.09859e-06	0.000272442	0.000232871	Il20rb/Tarm1/Arg2/Cd300lf/Anxa1/Cxcr2/Rara/Slfn1/Pglyrp1/Lgals3/Zbtb16/Flt3/Thbs1/Cd44/Cd24a/Pilrb1/Tbc1d10c/Runx3/Ccr1/Ezr/Hmgb3/Ccr2/Nr1d1/Siglecg/Gpr18/Tnf/Fas/Klf13/Pla2g2d/Mmp28	30
BP	GO:0002791	regulation of peptide secretion	30/408	352/11749	5.22727e-06	0.000379339	0.000324242	Il1r2/Arg2/Clec4e/Fn1/Nlrp12/Anxa1/Mmp8/Il1b/Gck/S100a8/S100a9/Flt3/Fgr/Rasgrp1/Lrrk2/Ager/Ccr7/Trpv4/Ezr/Serpinb1a/Osm/Nr1d1/Siglecg/Tnf/Fkbp1b/Hcar2/Il1rap/Rab11fip3/Prkcq/Adcy8	30
BP	GO:0008285	negative regulation of cell proliferation	30/408	471/11749	0.00099709	0.018888	0.0161446	Il20rb/Tarm1/Arg2/Rara/Il1b/Xdh/Nfe2/Slfn1/Lgals3/Rps6ka2/Zbtb16/Flt3/Thbs1/Cd44/Cd24a/Mmp9/Ager/Klf9/Runx3/Ptgs2/Slfn2/Ifitm3/Tnf/Fas/Klf13/Cdkn2d/Pla2g2d/Eng/Ascl2/Gkn3	30
BP	GO:0030036	actin cytoskeleton organization	30/408	490/11749	0.00184488	0.030482	0.0260546	Rhov/Tacstd2/Rnd1/Bst1/Anxa1/S100a9/Inf2/Msrb1/Fgr/Tmod1/Ccr7/S100a10/Pstpip1/Rnd3/Trpv4/Ezr/Shtn1/Vill/Eps8/Flna/Ppargc1b/Tnf/Pdlim7/Arhgap26/Gas7/Tmsb10/Gpr65/Ccl27a/Pecam1/Prkcq	30
BP	GO:0043068	positive regulation of programmed cell death	30/408	498/11749	0.00235615	0.0364205	0.0311306	Anxa1/Cxcr2/Il1b/Xdh/S100a8/S100a9/G0s2/Adam8/Rps6ka2/Zbtb16/Thbs1/Cd44/Cd24a/Lrrk2/Gadd45a/Mmp9/Plaur/Ager/Runx3/Ptgs2/Nr4a1/Nqo1/Osm/Gadd45b/Aifm2/Tnf/Fas/Hcar2/Dnaja1/Efhc1	30
BP	GO:0051249	regulation of lymphocyte activation	29/408	308/11749	1.03113e-06	0.000116903	9.99236e-05	Il20rb/Tarm1/Arg2/Bst1/Anxa1/Rara/Il1b/Slfn1/Pglyrp1/Adam8/Lgals3/Zbtb16/Flt3/Cd44/Cd24a/Rasgrp1/Ager/Ccr7/Tbc1d10c/Itgal/Runx3/Hmgb3/Ccr2/Il15ra/Siglecg/Fas/Pla2g2d/Prkcq/Hsph1	29
BP	GO:0042110	T cell activation	29/408	338/11749	6.6126e-06	0.000456923	0.000390557	Il20rb/Tarm1/Arg2/Clec4d/Clec4e/Anxa1/Rara/Il1b/Slfn1/Adam8/Lgals3/Zbtb16/Flt3/Cd44/Cd24a/Rasgrp1/Stx11/Ager/Ccr7/Itgal/Runx3/Ccr2/Cxcr4/Gpr18/Fas/Fkbp1b/Pla2g2d/Prkcq/Hsph1	29
CC	GO:0098552	side of membrane	29/408	357/11749	1.87953e-05	0.000995299	0.000850737	Plet1/H2-Q10/Sell/Anxa1/Cxcr2/S100a6/Scnn1a/Gsr/Lgals3/Flt3/Thbs1/Cd44/Cd24a/Fgr/Lrrk2/Ager/Ccr7/Itgal/Ccr1/Ezr/Ccr2/Lifr/Cxcr4/Tnf/Fas/Iqgap1/Cd163/Pecam1/Eng	29
BP	GO:0030335	positive regulation of cell migration	29/408	399/11749	0.000139639	0.00433812	0.00370803	Snai1/Plet1/Fpr2/Fn1/Sell/Anxa1/Glipr2/Cxcr2/Il1b/Adam8/Lgals3/Dock5/Thbs1/Fgr/Mmp9/Ager/Ccr7/Ccr1/Pla2g7/Ptgs2/Trpv4/Shtn1/Ccr2/Cxcr4/Flna/Iqgap1/Sema6d/Ccl27a/Pecam1	29
BP	GO:2000147	positive regulation of cell motility	29/408	406/11749	0.000188202	0.00551587	0.00471471	Snai1/Plet1/Fpr2/Fn1/Sell/Anxa1/Glipr2/Cxcr2/Il1b/Adam8/Lgals3/Dock5/Thbs1/Fgr/Mmp9/Ager/Ccr7/Ccr1/Pla2g7/Ptgs2/Trpv4/Shtn1/Ccr2/Cxcr4/Flna/Iqgap1/Sema6d/Ccl27a/Pecam1	29
BP	GO:0051272	positive regulation of cellular component movement	29/408	416/11749	0.000283705	0.00768642	0.00657001	Snai1/Plet1/Fpr2/Fn1/Sell/Anxa1/Glipr2/Cxcr2/Il1b/Adam8/Lgals3/Dock5/Thbs1/Fgr/Mmp9/Ager/Ccr7/Ccr1/Pla2g7/Ptgs2/Trpv4/Shtn1/Ccr2/Cxcr4/Flna/Iqgap1/Sema6d/Ccl27a/Pecam1	29
BP	GO:0040017	positive regulation of locomotion	29/408	429/11749	0.000470981	0.0109739	0.00937995	Snai1/Plet1/Fpr2/Fn1/Sell/Anxa1/Glipr2/Cxcr2/Il1b/Adam8/Lgals3/Dock5/Thbs1/Fgr/Mmp9/Ager/Ccr7/Ccr1/Pla2g7/Ptgs2/Trpv4/Shtn1/Ccr2/Cxcr4/Flna/Iqgap1/Sema6d/Ccl27a/Pecam1	29
BP	GO:0048514	blood vessel morphogenesis	29/408	446/11749	0.000875761	0.0174404	0.0149072	Lrg1/Hif3a/Fn1/Anxa1/Cxcr2/Il1b/Reck/Ecm1/Xdh/Anxa2/Notch4/Adam8/Lgals3/Thbs1/Mmp9/Chil1/C3/Ptgs2/Nr4a1/Camp/Ccr2/Ngp/Cxcr4/Flna/E2f2/Cybb/Pecam1/Eng/Myo18b	29
BP	GO:0043065	positive regulation of apoptotic process	29/408	494/11749	0.0040072	0.0509696	0.0435665	Anxa1/Cxcr2/Il1b/Xdh/S100a8/S100a9/G0s2/Adam8/Rps6ka2/Zbtb16/Thbs1/Cd44/Cd24a/Gadd45a/Mmp9/Plaur/Ager/Runx3/Ptgs2/Nr4a1/Nqo1/Osm/Gadd45b/Aifm2/Tnf/Fas/Hcar2/Dnaja1/Efhc1	29
BP	GO:0097529	myeloid leukocyte migration	28/408	154/11749	4.23295e-13	6.57518e-10	5.62016e-10	Prtn3/Fpr2/Sell/Retnlg/Bst1/Trem1/Anxa1/Cxcr2/Il1b/Trem3/S100a8/S100a9/Adam8/Cd177/Lgals3/Thbs1/Ager/Cxcl2/Il1f9/Ccr7/Ccr1/Pla2g7/Trpv4/Ccl8/Ccr2/Ccl6/Pecam1/Mmp28	28
BP	GO:0007159	leukocyte cell-cell adhesion	28/408	232/11749	8.40401e-09	2.1757e-06	1.85969e-06	Il20rb/Tarm1/Arg2/Sell/Anxa1/Rara/Il1b/S100a8/S100a9/Slfn1/Itgb7/Adam8/Cd177/Lgals3/Zbtb16/Cd44/Cd24a/Rasgrp1/Ager/Ccr7/Itgal/Runx3/Ccr2/Tnf/Pla2g2d/Pecam1/Prkcq/Hsph1	28
BP	GO:0019221	cytokine-mediated signaling pathway	28/408	242/11749	2.13942e-08	4.33466e-06	3.70507e-06	Ackr1/Ifitm1/Il1r2/Il20rb/Cd300lf/Ikbke/Ifitm6/Cxcr2/Il18rap/Il1b/Ecm1/Ifitm2/Flt3/Cd24a/Cxcl2/Il1f9/Ccr1/Ccl8/Ccr2/Lifr/Il15ra/Osm/Cxcr4/Pirb/Ccl6/Ifitm3/Tnf/Il1rap	28
BP	GO:0052547	regulation of peptidase activity	28/408	252/11749	5.16039e-08	9.249e-06	7.90563e-06	Stfa1/Mefv/Serpina3n/Pi16/Slpi/Nlrp12/Reck/Ecm1/Xdh/Serpinb10/S100a8/S100a9/Thbs1/Cd44/Mmp9/Plaur/Ager/Cyfip2/Ptgs2/Nr4a1/Serpinb1a/Ngp/Sorl1/Tnf/Fas/Cdkn2d/Cst3/Hspa1b	28
BP	GO:0050708	regulation of protein secretion	28/408	331/11749	1.24579e-05	0.000725672	0.000620272	Il1r2/Arg2/Clec4e/Fn1/Nlrp12/Anxa1/Mmp8/Il1b/Gck/Flt3/Fgr/Rasgrp1/Lrrk2/Ager/Ccr7/Trpv4/Ezr/Serpinb1a/Osm/Nr1d1/Siglecg/Tnf/Fkbp1b/Hcar2/Il1rap/Rab11fip3/Prkcq/Adcy8	28
BP	GO:0043410	positive regulation of MAPK cascade	28/408	349/11749	3.28007e-05	0.00151338	0.00129357	Fpr2/Glipr2/Rara/Mmp8/Il1b/Xdh/Lmnb1/Adam8/Flt3/Thbs1/Cd44/Cd24a/Rasgrp1/Lrrk2/Gadd45a/Ager/Il1f9/Ccr7/Chil1/Ccr1/C3/Trpv4/Ccl8/Osm/Ccl6/Gadd45b/Tnf/Iqgap1	28
BP	GO:0097190	apoptotic signaling pathway	28/408	470/11749	0.0038047	0.0500482	0.0427789	Snai1/Ddit4/Ikbke/Il1b/S100a8/Lcn2/S100a9/G0s2/Lgals3/Crip1/Thbs1/Cd44/Cd24a/Lrrk2/Mmp9/Plaur/Trib3/Runx3/Ptgs2/Osm/Ier3/Tnf/E2f2/Fas/Ifi204/Cdkn2d/Dnaja1/Hsph1	28
BP	GO:0097435	supramolecular fiber organization	28/408	490/11749	0.00667683	0.0709708	0.0606627	Rhov/Gda/Tacstd2/Rnd1/Anxa2/Msrb1/Tppp3/Tmod1/Vim/S100a10/Pstpip1/Rnd3/Trpv4/Ezr/Shtn1/Vill/Eps8/Flna/Ppargc1b/Col14a1/Gas7/Tmsb10/Gpr65/Hsp90ab1/Cst3/Pecam1/P4ha1/Prkcq	28
BP	GO:0001819	positive regulation of cytokine production	27/408	321/11749	1.97484e-05	0.00103402	0.000883832	Il20rb/Tarm1/Clec4e/Anxa1/Rara/Mmp8/Il1b/Adam8/Mapk13/Flt3/Thbs1/Fgr/Rasgrp1/Lrrk2/Ager/Il1f9/Ccr7/C3/Ptgs2/Trpv4/Ccr2/Osm/Tnf/Ifi204/Cybb/Il1rap/Prkcq	27
BP	GO:0007186	G protein-coupled receptor signaling pathway	27/408	338/11749	4.89044e-05	0.00201677	0.00172384	Ackr1/Fpr2/Ptger2/Anxa1/Dgkg/Cxcr2/Fpr1/Ltb4r1/Atrnl1/Adgre5/Lrrk2/Ccr7/Ccr1/C3/Ccl8/Ezr/Ccr2/Cxcr4/Ccl6/Flna/Gpr18/Gpr65/Hcar2/Gprasp1/Olfr110/Adcy8/Gabra2	27
BP	GO:0001525	angiogenesis	27/408	372/11749	0.00024196	0.00675169	0.00577104	Lrg1/Hif3a/Fn1/Anxa1/Cxcr2/Il1b/Reck/Ecm1/Anxa2/Notch4/Adam8/Lgals3/Thbs1/Mmp9/Chil1/C3/Ptgs2/Nr4a1/Camp/Ccr2/Ngp/Cxcr4/Flna/E2f2/Cybb/Pecam1/Eng	27
BP	GO:0051051	negative regulation of transport	27/408	372/11749	0.00024196	0.00675169	0.00577104	Prtn3/Il1r2/Arg2/Cd300lf/Fn1/Nlrp12/Anxa1/Il1b/Gck/Cyp4f18/Lgals3/Thbs1/Lrrk2/Mmp9/Sestd1/Ptgs2/Ezr/Serpinb1a/Ccr2/Osm/Siglecg/Ier3/Tnf/Fkbp1b/Smim6/Snph/Rab11fip3	27
BP	GO:0030595	leukocyte chemotaxis	26/408	159/11749	3.64395e-11	2.42583e-08	2.07349e-08	Fpr2/Sell/Retnlg/Bst1/Trem1/Anxa1/Cxcr2/Il1b/Trem3/S100a8/S100a9/Adam8/Lgals3/Thbs1/Cxcl2/Il1f9/Ccr7/Ccr1/Pla2g7/Trpv4/Ccl8/Ccr2/Ccl6/Gpr18/Ccl27a/Mmp28	26
BP	GO:0032103	positive regulation of response to external stimulus	26/408	221/11749	4.91766e-08	9.16653e-06	7.83513e-06	Tarm1/Fpr2/Fn1/Sell/Cxcr2/Mmp8/Il1b/S100a8/S100a9/Adam8/Thbs1/Cd24a/Lrrk2/Ager/Ccr7/Ccr1/Pla2g7/C3/Ptgs2/Trpv4/Ccr2/Osm/Cxcr4/Tnf/Fkbp1b/Ccl27a	26
CC	GO:0031012	extracellular matrix	26/408	256/11749	9.09711e-07	0.000114574	9.7933e-05	Vcan/Crispld2/Fn1/Dmp1/Anxa1/S100a6/Mmp8/Ecm1/S100a11/Anxa2/Emilin2/Igfbp6/Adam19/Mmp25/Lgals3/Thbs1/Mmp9/S100a10/Ccdc80/Serpinb1a/Scara3/Col14a1/Sema6d/Cst3/Bmp1/Adamtsl2	26
BP	GO:0031349	positive regulation of defense response	26/408	276/11749	3.73853e-06	0.000303432	0.00025936	Tarm1/Cd300lf/Fpr2/Clec4e/Ikbke/Mmp8/Il18rap/Il1b/Trem3/S100a8/S100a9/Adam8/Cd24a/Rasgrp1/Lrrk2/Ager/Ccr7/C3/Ptgs2/Trpv4/Hmgb3/Ccr2/Osm/Nr1d1/Tnf/Ifi204	26
BP	GO:0045785	positive regulation of cell adhesion	26/408	307/11749	2.50166e-05	0.00124018	0.00106005	Fn1/Dmp1/Anxa1/Rara/Il1b/Emilin2/Adam19/Adam8/Zbtb16/Dock5/Thbs1/Cd44/Cd24a/Rasgrp1/Ager/Ccr7/S100a10/Itgal/Runx3/Ccdc80/Ccr2/Flna/Tnf/Iqgap1/Prkcq/Hsph1	26
BP	GO:0009611	response to wounding	26/408	313/11749	3.48859e-05	0.00159381	0.00136232	F10/Plet1/Fn1/Anxa1/Anxa2/S100a9/Thbs1/Cd44/Cd24a/Ager/2810403D21Rik/Treml1/C3/Hopx/Ccr2/Mir22hg/Cxcr4/Flna/Siglecg/Mir17hg/Fkbp1b/Klk8/Pecam1/Eng/Nrep/Prkcq	26
MF	GO:0005509	calcium ion binding	26/408	326/11749	6.92393e-05	0.00266657	0.00227927	F10/Vcan/Clec4e/S100a4/Sell/Anxa1/Dgkg/S100a6/Mmp8/S100a11/Anxa2/S100a8/Notch4/S100a9/Adgre5/Adam8/Padi4/Thbs1/Rasgrp1/S100a10/Rasgrp2/Slc25a24/Pla2g2d/Rab11fip3/Efhc1/Bmp1	26
BP	GO:0033993	response to lipid	26/408	463/11749	0.0108571	0.096924	0.0828462	Ddit4/Slpi/Ptger2/Wfdc21/Anxa1/Rara/Il1b/Cd300lb/Mgst1/Dgat2/Pim1/Cxcl2/Vim/Il1f9/Ccr7/Per1/Klf9/Ptgs2/Nr1d1/Ppargc1b/Tnf/Fas/Sult1a1/Cdkn2d/Dnaja1/Adcy8	26
BP	GO:0051346	negative regulation of hydrolase activity	25/408	237/11749	7.31108e-07	9.46378e-05	8.08921e-05	Stfa1/Serpina3n/Pi16/Slpi/Anxa1/Reck/Ecm1/Serpinb10/Thbs1/Cd44/Lrrk2/Mmp9/Plaur/Ptgs2/Nr4a1/Serpinb1a/Ngp/Sorl1/Tnf/Fkbp1b/Cdkn2d/Cst3/Smim6/Pecam1/Hspa1b	25
BP	GO:0060627	regulation of vesicle-mediated transport	25/408	406/11749	0.00401407	0.0509696	0.0435665	Prtn3/Cd300lf/Fpr2/Anxa1/Stxbp6/Il1b/Anxa2/Ston1/Cd177/Lgals3/Fgr/Lrrk2/Ager/Ccr7/Pram1/Sgip1/C3/Ezr/Ccr2/Il15ra/Sirpb1a/Sorl1/Syne1/Tnf/Snph	25
BP	GO:0017144	drug metabolic process	25/408	468/11749	0.0216306	0.153489	0.131196	Chil3/Hp/Ddit4/Mmp8/Il1b/Dhrs9/Gck/Cyp4f18/Gpx3/Gnmt/Pycr1/Slc2a6/Pla2g7/Ptgs2/Cox6a2/Adssl1/Ier3/Tnf/Mthfd1l/Sult1a1/Pde1b/Cybb/Ak1/Qprt/Duoxa1	25
CC	GO:0009897	external side of plasma membrane	24/408	230/11749	1.48501e-06	0.000144169	0.00012323	Plet1/H2-Q10/Sell/Anxa1/Cxcr2/Scnn1a/Gsr/Lgals3/Flt3/Thbs1/Cd44/Cd24a/Ager/Ccr7/Itgal/Ccr1/Ccr2/Lifr/Cxcr4/Tnf/Fas/Cd163/Pecam1/Eng	24
BP	GO:0022407	regulation of cell-cell adhesion	24/408	282/11749	4.74021e-05	0.00199003	0.00170099	Il20rb/Tarm1/Arg2/Anxa1/Rara/Il1b/Slfn1/Adam19/Adam8/Lgals3/Zbtb16/Cd44/Cd24a/Rasgrp1/Ager/Ccr7/Itgal/Runx3/Trpv4/Ccr2/Tnf/Pla2g2d/Prkcq/Hsph1	24
BP	GO:1903706	regulation of hemopoiesis	24/408	291/11749	7.80067e-05	0.00283993	0.00242744	Ocstamp/Anxa1/Rara/Il1b/Pglyrp1/Adam8/Zbtb16/Flt3/Cd44/Cd24a/Rasgrp1/Pilrb1/Pim1/Ager/Ccr7/Runx3/Ccr1/Hmgb3/Ccr2/Il15ra/Ppargc1b/Tnf/Fas/Klf13	24
MF	GO:0003779	actin binding	24/408	295/11749	9.65546e-05	0.00328427	0.00280724	Mefv/S100a4/Scnn1a/Inf2/Msrb1/Fxyd5/Lrrk2/Tmod1/Pstpip1/Trpv4/Ezr/Lsp1/Shtn1/Vill/Eps8/Coro2a/Cxcr4/Flna/Adssl1/Syne1/Pdlim7/Gas7/Tmsb10/Adcy8	24
BP	GO:0010563	negative regulation of phosphorus metabolic process	24/408	421/11749	0.0118871	0.101236	0.0865316	Ddit4/Nlrp12/Il1b/Xdh/Slfn1/Lrrk2/Gadd45a/Ager/Trib3/Per1/Tbc1d10c/Ezr/Pik3ip1/Gadd45b/Sorl1/Ier3/Tnf/Iqgap1/Fkbp1b/Cdkn2d/Pecam1/Eng/Dnaja1/Hsph1	24
BP	GO:0045936	negative regulation of phosphate metabolic process	24/408	421/11749	0.0118871	0.101236	0.0865316	Ddit4/Nlrp12/Il1b/Xdh/Slfn1/Lrrk2/Gadd45a/Ager/Trib3/Per1/Tbc1d10c/Ezr/Pik3ip1/Gadd45b/Sorl1/Ier3/Tnf/Iqgap1/Fkbp1b/Cdkn2d/Pecam1/Eng/Dnaja1/Hsph1	24
BP	GO:0009725	response to hormone	24/408	456/11749	0.0281087	0.180811	0.154549	Serpina3n/Ddit4/Ptger2/Anxa1/Rara/Il1b/Cfb/Gck/Ccr7/Trib3/Per1/Klf9/Trpv4/Nr4a1/Nr1d1/Ppargc1b/Sorl1/Tnf/Fas/Sult1a1/Dnaja1/Prkcq/Irs3/Adcy8	24
MF	GO:0008289	lipid binding	24/408	476/11749	0.0430111	0.246837	0.210985	F10/Cd300lf/Rufy4/Sell/Soat2/Anxa1/Rara/Stxbp6/Anxa2/S100a8/S100a9/Thbs1/Rasgrp1/Sestd1/Pram1/Sgip1/Cpne2/Pla2g7/C3/Trpv4/Camp/Iqgap1/Arhgap26/Pla2g2d	24
BP	GO:0050801	ion homeostasis	24/408	483/11749	0.0494039	0.262811	0.224639	Fpr2/Ptger2/Cxcr2/Il1b/Scnn1a/Fpr1/Gck/Lcn2/Dgat2/Cd24a/Lrrk2/Ager/Cxcl2/Ccr7/Ccr1/Trpv4/Ccr2/Cd52/Cxcr4/Gpr18/Fkbp1b/Gpr65/Efhc1/Adcy8	24
BP	GO:0055082	cellular chemical homeostasis	24/408	483/11749	0.0494039	0.262811	0.224639	Fpr2/Ptger2/Cxcr2/Il1b/Fpr1/Gck/Lcn2/Dgat2/Cd24a/Lrrk2/Ager/Cxcl2/Ccr7/Ccr1/Trpv4/Ccr2/Cd52/Nr1d1/Cxcr4/Gpr18/Fkbp1b/Gpr65/Efhc1/Adcy8	24
BP	GO:0050663	cytokine secretion	23/408	171/11749	2.43373e-08	4.72549e-06	4.03914e-06	Il1r2/Arg2/Clec4e/Fn1/Nlrp12/Trem1/Anxa1/Mmp8/Il1b/Trem3/Flt3/Fgr/Rasgrp1/Lrrk2/Ager/Ccr7/Chil1/Trpv4/Ezr/Serpinb1a/Osm/Tnf/Il1rap	23
BP	GO:0052548	regulation of endopeptidase activity	23/408	223/11749	3.00484e-06	0.000269927	0.000230721	Stfa1/Mefv/Serpina3n/Nlrp12/Reck/Xdh/Serpinb10/S100a8/S100a9/Thbs1/Cd44/Mmp9/Plaur/Ager/Cyfip2/Ptgs2/Nr4a1/Serpinb1a/Sorl1/Tnf/Fas/Cdkn2d/Hspa1b	23
BP	GO:0002696	positive regulation of leukocyte activation	23/408	229/11749	4.71478e-06	0.000354369	0.000302899	Clec4d/Bst1/Anxa1/Rara/Mmp8/Il1b/Cd300lb/Adam8/Cd177/Zbtb16/Thbs1/Cd24a/Fgr/Rasgrp1/Lrrk2/Ager/Ccr7/Itgal/Runx3/Ccr2/Il15ra/Prkcq/Hsph1	23
BP	GO:0050867	positive regulation of cell activation	23/408	242/11749	1.18e-05	0.000714132	0.000610408	Clec4d/Bst1/Anxa1/Rara/Mmp8/Il1b/Cd300lb/Adam8/Cd177/Zbtb16/Thbs1/Cd24a/Fgr/Rasgrp1/Lrrk2/Ager/Ccr7/Itgal/Runx3/Ccr2/Il15ra/Prkcq/Hsph1	23
BP	GO:0010035	response to inorganic substance	23/408	317/11749	0.000694234	0.0145073	0.0124002	Hp/Fn1/Aqp9/Anxa1/Xdh/Lcn2/Mapk13/Crip1/Thbs1/Lrrk2/Mmp9/Ccr7/Pycr1/Cpne2/Nr4a1/Rasgrp2/Slc25a24/Nqo1/Tnf/Fas/Iqgap1/Hsph1/Adcy8	23
BP	GO:0051047	positive regulation of secretion	23/408	319/11749	0.000756676	0.0155335	0.0132774	Clec4e/Mmp8/Il1b/Gck/S100a8/Cyp4f18/S100a9/Cd177/Lgals3/Flt3/Fgr/Rasgrp1/Lrrk2/Ager/Ccr7/Trpv4/Ezr/Osm/Tnf/Hcar2/Il1rap/Prkcq/Adcy8	23
BP	GO:0098542	defense response to other organism	23/408	321/11749	0.00082394	0.0166619	0.0142419	Ifitm1/Arg2/Clec4d/Hp/Fpr2/Clec4e/Ddit4/Slpi/Ifitm6/Trem1/Plac8/Il1b/Trem3/Lcn2/Pglyrp1/Ifitm2/Fgr/Lyz1/Camp/Mx1/Ifitm3/Lyz2/Tnf	23
BP	GO:0022604	regulation of cell morphogenesis	23/408	399/11749	0.0120674	0.101874	0.087077	Rhov/Fn1/Tacstd2/Rnd1/Anxa1/Dock5/Cd44/Fgr/Lrrk2/Vim/S100a10/Rnd3/Ezr/Shtn1/Eps8/Cxcr4/Flna/Cdkl3/Syne1/Gas7/Arhgap15/Sema6d/Plxna1	23
BP	GO:1902532	negative regulation of intracellular signal transduction	23/408	405/11749	0.0142045	0.114719	0.0980569	Snai1/Ddit4/Nlrp12/Il1b/Xdh/Thbs1/Cd44/Lrrk2/Mmp9/Plaur/Sik1/Per1/Tbc1d10c/Ptgs2/Ezr/Pik3ip1/Nr1d1/Siglecg/Sorl1/Fkbp1b/Cdkn2d/Dnaja1/Hsph1	23
BP	GO:0043269	regulation of ion transport	23/408	408/11749	0.0153808	0.120379	0.102894	Arg2/Il1b/Gck/Anxa2/Cyp4f18/Lgals3/Thbs1/Fxyd5/Mmp9/Sestd1/Ager/Sik1/Per1/Ahnak/Ccr1/Ptgs2/Alox5/Cxcr4/Flna/Tnf/Fkbp1b/Cybb/Smim6	23
BP	GO:0051347	positive regulation of transferase activity	23/408	429/11749	0.0259266	0.172844	0.14774	Fpr2/Il1b/Adam8/Thbs1/Cd44/Cd24a/Fgr/Rasgrp1/Lrrk2/Gadd45a/Pim1/Ager/Ccr7/Trib3/Chil1/Gadd45b/Sorl1/Tnf/Iqgap1/Hsp90ab1/Prkcq/Hsph1/Adcy8	23
BP	GO:0055080	cation homeostasis	23/408	435/11749	0.0297803	0.187283	0.160081	Fpr2/Ptger2/Cxcr2/Il1b/Scnn1a/Fpr1/Gck/Lcn2/Cd24a/Lrrk2/Ager/Cxcl2/Ccr7/Ccr1/Trpv4/Ccr2/Cd52/Cxcr4/Gpr18/Fkbp1b/Gpr65/Efhc1/Adcy8	23
BP	GO:0098771	inorganic ion homeostasis	23/408	443/11749	0.0355775	0.212416	0.181564	Fpr2/Ptger2/Cxcr2/Il1b/Scnn1a/Fpr1/Gck/Lcn2/Cd24a/Lrrk2/Ager/Cxcl2/Ccr7/Ccr1/Trpv4/Ccr2/Cd52/Cxcr4/Gpr18/Fkbp1b/Gpr65/Efhc1/Adcy8	23
BP	GO:0045861	negative regulation of proteolysis	22/408	207/11749	3.01206e-06	0.000269927	0.000230721	Stfa1/Il1r2/Serpina3n/Pi16/Slpi/Reck/Ecm1/Serpinb10/Thbs1/Cd44/Lrrk2/Mmp9/Plaur/Ptgs2/Nr4a1/Serpinb1a/Ngp/Sorl1/Cdkn2d/Hsp90ab1/Cst3/Hspa1b	22
BP	GO:1903037	regulation of leukocyte cell-cell adhesion	22/408	208/11749	3.26228e-06	0.000281523	0.000240633	Il20rb/Tarm1/Arg2/Anxa1/Rara/Il1b/Slfn1/Adam8/Lgals3/Zbtb16/Cd44/Cd24a/Rasgrp1/Ager/Ccr7/Itgal/Runx3/Ccr2/Tnf/Pla2g2d/Prkcq/Hsph1	22
BP	GO:1902105	regulation of leukocyte differentiation	22/408	214/11749	5.20474e-06	0.000379339	0.000324242	Ocstamp/Anxa1/Rara/Il1b/Pglyrp1/Adam8/Zbtb16/Flt3/Cd44/Cd24a/Rasgrp1/Pilrb1/Ager/Ccr7/Runx3/Ccr1/Hmgb3/Ccr2/Il15ra/Ppargc1b/Tnf/Fas	22
BP	GO:0070661	leukocyte proliferation	22/408	224/11749	1.08712e-05	0.000666577	0.00056976	Il20rb/Tarm1/Arg2/Ocstamp/Bst1/Anxa1/Il1b/Slfn1/Lgals3/Flt3/Cd44/Cd24a/Ager/Ccr7/Itgal/Ccr2/Cxcr4/Gapt/Siglecg/Fkbp1b/Pla2g2d/Prkcq	22
BP	GO:0002250	adaptive immune response	22/408	279/11749	0.000291721	0.00785793	0.0067166	Il20rb/Tarm1/Arg2/Clec4d/H2-Q10/Anxa1/Il18rap/Il1b/Bmx/Cd44/Cd24a/Stx11/Ager/Ccr7/C3/Ccr2/Pirb/Gapt/Siglecg/Tnf/Fas/Prkcq	22
CC	GO:0099503	secretory vesicle	22/408	327/11749	0.00236222	0.0364205	0.0311306	Prtn3/Il1b/Scnn1a/Gck/Napsa/Adam8/Cd177/Slc2a3/Thbs1/Lrrk2/Stx11/Treml1/Lyz1/Pcsk4/Camp/Ngp/Cfp/Lyz2/Tnf/Fas/Klk8/Gabra2	22
BP	GO:0055065	metal ion homeostasis	22/408	387/11749	0.0160917	0.124357	0.106295	Fpr2/Ptger2/Cxcr2/Il1b/Scnn1a/Fpr1/Gck/Lcn2/Cd24a/Ager/Cxcl2/Ccr7/Ccr1/Trpv4/Ccr2/Cd52/Cxcr4/Gpr18/Fkbp1b/Gpr65/Efhc1/Adcy8	22
BP	GO:0044283	small molecule biosynthetic process	22/408	471/11749	0.0968844	0.364686	0.311717	Snai1/Ddit4/Entpd3/Anxa1/Il1b/Dhrs9/Gck/Dgat2/Gnmt/Sik1/Trib3/Pycr1/Asns/Slc2a6/Ptgs2/Alox5/Nr1d1/Ier3/Tnf/Mthfd1l/Ak1/Dnph1	22
MF	GO:0008270	zinc ion binding	22/408	486/11749	0.123019	0.424933	0.363213	Mefv/Gda/Rara/S100a6/Mmp8/S100a8/S100a9/Pglyrp1/Adam8/Mmp25/Msrb1/Crip1/Rasgrp1/Mmp9/Nr4a1/Zfand4/Car9/Nr1d1/Prickle1/Rbm4b/Zmat1/Bmp1	22
BP	GO:0097530	granulocyte migration	21/408	105/11749	5.90913e-11	3.05962e-08	2.61522e-08	Prtn3/Sell/Bst1/Trem1/Anxa1/Cxcr2/Il1b/Trem3/S100a8/S100a9/Adam8/Cd177/Lgals3/Thbs1/Cxcl2/Il1f9/Ccr7/Trpv4/Ccl8/Ccl6/Pecam1	21
BP	GO:0002685	regulation of leukocyte migration	21/408	152/11749	6.22662e-08	1.07467e-05	9.18578e-06	Fpr2/Sell/Bst1/Anxa1/Cxcr2/Il1b/Ecm1/Adam8/Lgals3/Thbs1/Mmp9/Ager/Ccr7/Ccr1/Pla2g7/Trpv4/Ccr2/Gpr18/Ccl27a/Pecam1/Mmp28	21
BP	GO:0046651	lymphocyte proliferation	21/408	207/11749	1.04747e-05	0.000650825	0.000556296	Il20rb/Tarm1/Arg2/Bst1/Anxa1/Il1b/Slfn1/Lgals3/Flt3/Cd44/Cd24a/Ager/Ccr7/Itgal/Ccr2/Cxcr4/Gapt/Siglecg/Fkbp1b/Pla2g2d/Prkcq	21
BP	GO:0032943	mononuclear cell proliferation	21/408	209/11749	1.21507e-05	0.000716736	0.000612633	Il20rb/Tarm1/Arg2/Bst1/Anxa1/Il1b/Slfn1/Lgals3/Flt3/Cd44/Cd24a/Ager/Ccr7/Itgal/Ccr2/Cxcr4/Gapt/Siglecg/Fkbp1b/Pla2g2d/Prkcq	21
BP	GO:0050863	regulation of T cell activation	21/408	219/11749	2.47422e-05	0.00123977	0.0010597	Il20rb/Tarm1/Arg2/Anxa1/Rara/Il1b/Slfn1/Adam8/Lgals3/Zbtb16/Cd44/Cd24a/Rasgrp1/Ager/Ccr7/Itgal/Runx3/Ccr2/Pla2g2d/Prkcq/Hsph1	21
BP	GO:0019932	second-messenger-mediated signaling	21/408	238/11749	8.39907e-05	0.00298776	0.0025538	Fpr2/Ptger2/Bst1/Cxcr2/Gck/Adgre5/Thbs1/Cd24a/Lrrk2/Treml1/Ccr7/Tbc1d10c/Itgal/Ccr1/Ccr2/Cxcr4/Siglecg/Tnf/Fkbp1b/Gpr65/Adcy8	21
BP	GO:1901342	regulation of vasculature development	21/408	244/11749	0.000119723	0.00387437	0.00331163	Lrg1/Anxa1/Cxcr2/Il1b/Reck/Ecm1/Xdh/Notch4/Lgals3/Thbs1/Mmp9/Chil1/C3/Ptgs2/Camp/Ccr2/Ngp/Cxcr4/E2f2/Cybb/Eng	21
BP	GO:0030098	lymphocyte differentiation	21/408	275/11749	0.000608875	0.0132587	0.0113329	Clec4d/Clec4e/Anxa1/Rara/Il1b/Pglyrp1/Adam8/Zbtb16/Flt3/Cd44/Cd24a/Rasgrp1/Ccr7/Runx3/Hmgb3/Ccr2/Il15ra/Gpr18/Fas/Pla2g2d/Ly6d	21
BP	GO:0051222	positive regulation of protein transport	21/408	318/11749	0.00365795	0.0488485	0.0417535	Clec4e/Mmp8/Il1b/Gck/Flt3/Fgr/Rasgrp1/Lrrk2/Ager/Ccr7/Ptgs2/Trpv4/Ezr/Osm/Flna/Sorl1/Tnf/Hcar2/Il1rap/Prkcq/Adcy8	21
BP	GO:1904951	positive regulation of establishment of protein localization	21/408	337/11749	0.00704688	0.0740641	0.0633067	Clec4e/Mmp8/Il1b/Gck/Flt3/Fgr/Rasgrp1/Lrrk2/Ager/Ccr7/Ptgs2/Trpv4/Ezr/Osm/Flna/Sorl1/Tnf/Hcar2/Il1rap/Prkcq/Adcy8	21
BP	GO:0042326	negative regulation of phosphorylation	21/408	349/11749	0.0102804	0.0928419	0.0793571	Ddit4/Nlrp12/Il1b/Xdh/Slfn1/Lrrk2/Gadd45a/Ager/Trib3/Per1/Tbc1d10c/Ezr/Pik3ip1/Gadd45b/Sorl1/Ier3/Cdkn2d/Pecam1/Eng/Dnaja1/Hsph1	21
BP	GO:0030003	cellular cation homeostasis	21/408	380/11749	0.0243094	0.164654	0.140739	Fpr2/Ptger2/Cxcr2/Il1b/Fpr1/Gck/Lcn2/Cd24a/Lrrk2/Cxcl2/Ccr7/Ccr1/Trpv4/Ccr2/Cd52/Cxcr4/Gpr18/Fkbp1b/Gpr65/Efhc1/Adcy8	21
BP	GO:0006873	cellular ion homeostasis	21/408	387/11749	0.0289174	0.184429	0.157642	Fpr2/Ptger2/Cxcr2/Il1b/Fpr1/Gck/Lcn2/Cd24a/Lrrk2/Cxcl2/Ccr7/Ccr1/Trpv4/Ccr2/Cd52/Cxcr4/Gpr18/Fkbp1b/Gpr65/Efhc1/Adcy8	21
BP	GO:0051345	positive regulation of hydrolase activity	21/408	395/11749	0.0349619	0.210494	0.179921	Mefv/Prtn3/Xdh/S100a8/S100a9/Tbc1d2/Rasgrp1/Lrrk2/Ager/Ccr7/Tbc1d10c/S100a10/Cyfip2/Ccl8/Rasgrp2/Ccl6/Ppargc1b/Tnf/Fas/Gpr65/Hsp90ab1	21
BP	GO:0051493	regulation of cytoskeleton organization	21/408	423/11749	0.0635767	0.291739	0.249366	Rhov/Gda/Tacstd2/Rnd1/Bst1/Fgr/Tmod1/S100a10/Rnd3/Trpv4/Vill/Eps8/Flna/Tmsb10/Gpr65/Ccl27a/Pecam1/Prkcq/Hsph1/Hspa1a/Hspa1b	21
BP	GO:0040008	regulation of growth	21/408	481/11749	0.166125	0.499302	0.426781	Pi16/Fn1/Plac8/Cirbp/Flt3/Cd44/Pim1/Sgip1/C3/Ezr/Hopx/Shtn1/Osm/Osgin1/Cxcr4/Cdkl3/Col14a1/Cdkn2d/Sema6d/Kctd21/Dnph1	21
MF	GO:0016491	oxidoreductase activity	21/408	495/11749	0.19983	0.556942	0.476049	Dhrs9/Xdh/Gsr/Cyp4f18/Mgst1/Msrb1/Gpx3/AA467197/Pycr1/Ptgs2/Mthfd2/Alox5/Nqo1/Aldh1l2/Cox6a2/Rdh12/Aifm2/Mthfd1l/Cybb/P4ha1/Gpx7	21
BP	GO:0050707	regulation of cytokine secretion	20/408	149/11749	2.08709e-07	3.24195e-05	2.77108e-05	Il1r2/Arg2/Clec4e/Fn1/Nlrp12/Anxa1/Mmp8/Il1b/Flt3/Fgr/Rasgrp1/Lrrk2/Ager/Ccr7/Trpv4/Ezr/Serpinb1a/Osm/Tnf/Il1rap	20
BP	GO:0002274	myeloid leukocyte activation	20/408	166/11749	1.21308e-06	0.000128476	0.000109816	Clec4d/Cd300lf/Fpr2/Cxcr2/Mmp8/Il18rap/Cd300lb/Cd177/Thbs1/Fgr/Rasgrp1/Pilrb1/Lrrk2/Stx11/Ager/Pram1/Ccr2/Nr1d1/Pirb/Tnf	20
CC	GO:0062023	collagen-containing extracellular matrix	20/408	209/11749	3.96798e-05	0.00172811	0.00147711	Vcan/Fn1/Anxa1/S100a6/Ecm1/S100a11/Anxa2/Emilin2/Igfbp6/Adam19/Lgals3/Thbs1/Mmp9/S100a10/Ccdc80/Serpinb1a/Col14a1/Sema6d/Cst3/Bmp1	20
BP	GO:0002793	positive regulation of peptide secretion	20/408	221/11749	8.7134e-05	0.00305297	0.00260954	Clec4e/Mmp8/Il1b/Gck/S100a8/S100a9/Flt3/Fgr/Rasgrp1/Lrrk2/Ager/Ccr7/Trpv4/Ezr/Osm/Tnf/Hcar2/Il1rap/Prkcq/Adcy8	20
BP	GO:0045765	regulation of angiogenesis	20/408	221/11749	8.7134e-05	0.00305297	0.00260954	Lrg1/Anxa1/Cxcr2/Il1b/Reck/Ecm1/Notch4/Lgals3/Thbs1/Mmp9/Chil1/C3/Ptgs2/Camp/Ccr2/Ngp/Cxcr4/E2f2/Cybb/Eng	20
BP	GO:0032102	negative regulation of response to external stimulus	20/408	228/11749	0.00013377	0.00424061	0.00362469	Mefv/Il1r2/Il20rb/Arg2/Fpr2/Nlrp12/Anxa2/Pglyrp1/Thbs1/Cd44/Cd24a/Ager/Metrnl/Nr1d1/Siglecg/Gpr18/Ier3/Klk8/Sema6d/Mmp28	20
BP	GO:0002443	leukocyte mediated immunity	20/408	247/11749	0.000387633	0.00935431	0.00799565	Il20rb/H2-Q10/Trem1/Il18rap/Il1b/Trem3/Cd300lb/Cd177/Cd24a/Fgr/Rasgrp1/Stx11/Ager/Pram1/C3/Ccr2/Pirb/Gapt/Tnf/Fas	20
BP	GO:0055074	calcium ion homeostasis	20/408	273/11749	0.00135666	0.02418	0.020668	Fpr2/Ptger2/Cxcr2/Il1b/Fpr1/Gck/Cd24a/Ager/Cxcl2/Ccr7/Ccr1/Trpv4/Ccr2/Cd52/Cxcr4/Gpr18/Fkbp1b/Gpr65/Efhc1/Adcy8	20
BP	GO:0007015	actin filament organization	20/408	299/11749	0.00391117	0.0507689	0.043395	Rhov/Tacstd2/Rnd1/Msrb1/Tmod1/S100a10/Pstpip1/Rnd3/Trpv4/Ezr/Shtn1/Vill/Eps8/Flna/Ppargc1b/Gas7/Tmsb10/Gpr65/Pecam1/Prkcq	20
BP	GO:0072507	divalent inorganic cation homeostasis	20/408	300/11749	0.00405999	0.0512676	0.0438212	Fpr2/Ptger2/Cxcr2/Il1b/Fpr1/Gck/Cd24a/Ager/Cxcl2/Ccr7/Ccr1/Trpv4/Ccr2/Cd52/Cxcr4/Gpr18/Fkbp1b/Gpr65/Efhc1/Adcy8	20
BP	GO:1903532	positive regulation of secretion by cell	20/408	301/11749	0.00421349	0.051807	0.0442823	Clec4e/Mmp8/Il1b/Gck/Cd177/Lgals3/Flt3/Fgr/Rasgrp1/Lrrk2/Ager/Ccr7/Trpv4/Ezr/Osm/Tnf/Hcar2/Il1rap/Prkcq/Adcy8	20
BP	GO:0048871	multicellular organismal homeostasis	20/408	304/11749	0.00470318	0.0554856	0.0474266	Il20rb/Plac8/Il1b/Scnn1a/Lcn2/G0s2/Napsa/Adam8/Flt3/Sgip1/Ptgs2/Trpv4/Metrnl/Ccr2/Nr1d1/Cxcr4/Ppargc1b/Col14a1/Tnf/Ppp1r13l	20
BP	GO:0006979	response to oxidative stress	20/408	320/11749	0.00817521	0.0800347	0.06841	Hp/Anxa1/Gsr/Lcn2/Mgst1/Mapk13/Gpx3/Thbs1/Lrrk2/Mmp9/Ccr7/Pycr1/Ptgs2/Slc25a24/Nqo1/Ppargc1b/Tnf/Cst3/Hsph1/Gpx7	20
BP	GO:2001233	regulation of apoptotic signaling pathway	20/408	333/11749	0.0123252	0.103861	0.0887761	Snai1/Il1b/S100a8/S100a9/G0s2/Lgals3/Thbs1/Cd44/Lrrk2/Mmp9/Plaur/Runx3/Ptgs2/Osm/Ier3/Tnf/Fas/Cdkn2d/Dnaja1/Hsph1	20
BP	GO:0006875	cellular metal ion homeostasis	20/408	338/11749	0.0143104	0.115375	0.098617	Fpr2/Ptger2/Cxcr2/Il1b/Fpr1/Gck/Lcn2/Cd24a/Cxcl2/Ccr7/Ccr1/Trpv4/Ccr2/Cd52/Cxcr4/Gpr18/Fkbp1b/Gpr65/Efhc1/Adcy8	20
BP	GO:0033674	positive regulation of kinase activity	20/408	358/11749	0.0248913	0.167568	0.14323	Fpr2/Il1b/Adam8/Thbs1/Cd44/Cd24a/Fgr/Rasgrp1/Lrrk2/Gadd45a/Pim1/Ager/Ccr7/Chil1/Gadd45b/Tnf/Iqgap1/Hsp90ab1/Hsph1/Adcy8	20
CC	GO:0015629	actin cytoskeleton	20/408	362/11749	0.0275858	0.17879	0.152822	Rnd1/Anxa1/Rara/Scnn1a/Gck/Anxa2/Adam8/Msrb1/Fgr/Tmod1/Ahnak/Pstpip1/Trpv4/Ezr/Flna/Iqgap1/Pdlim7/Gas7/Myo18b/Adcy8	20
BP	GO:0007507	heart development	20/408	407/11749	0.0748124	0.320658	0.274084	Vcan/Snai1/Pi16/Rara/Anxa2/Adam19/Rps6ka2/Thbs1/Pim1/Mmp9/Sik1/Hopx/Cxcr4/Flna/Col14a1/Pdlim7/Prickle1/Eng/Myo18b/Ppp1r13l	20
BP	GO:0031400	negative regulation of protein modification process	20/408	444/11749	0.14115	0.456539	0.390229	Ddit4/Nlrp12/Il1b/Xdh/Slfn1/Lrrk2/Gadd45a/Ager/Trib3/Per1/Tbc1d10c/Ezr/Gadd45b/Sorl1/Tnf/Fkbp1b/Pecam1/Eng/Dnaja1/Hsph1	20
CC	GO:0043025	neuronal cell body	20/408	458/11749	0.173057	0.512702	0.438235	Rara/Hdc/Lrrk2/Ager/Ccr1/Shtn1/Nqo1/Nr1d1/Flna/Sorl1/Tnf/Fas/Pde1b/Cybb/Hsp90ab1/Cst3/Snph/Efhc1/Adcy8/Gabra2	20
CC	GO:0099513	polymeric cytoskeletal fiber	20/408	465/11749	0.190335	0.537226	0.459196	Mefv/Anxa1/Gck/Lmnb1/Tppp3/Tmod1/Vim/Pstpip1/Trpv4/Ezr/Shtn1/Tuba4a/Flna/Iqgap1/Pdlim7/Gas7/Ak1/Snph/Myo18b/Hsph1	20
BP	GO:0010466	negative regulation of peptidase activity	19/408	116/11749	1.61604e-08	3.58607e-06	3.06521e-06	Stfa1/Serpina3n/Pi16/Slpi/Reck/Ecm1/Serpinb10/Thbs1/Cd44/Mmp9/Plaur/Ptgs2/Nr4a1/Serpinb1a/Ngp/Sorl1/Cdkn2d/Cst3/Hspa1b	19
MF	GO:0030246	carbohydrate binding	19/408	173/11749	8.87115e-06	0.000574161	0.000490767	Chil3/Vcan/Clec4d/Clec4e/Sell/Gck/Galnt6/Atrnl1/Lgals3/Slc2a3/Cd24a/Fcna/Pygl/Siglecg/P4ha1/Eng/Cd209f/Stbd1/Cd209g	19
BP	GO:0001818	negative regulation of cytokine production	19/408	195/11749	4.82227e-05	0.00200641	0.00171499	Mefv/Il1r2/Il20rb/Arg2/Fn1/Nlrp12/Anxa1/Rara/Mmp8/Pglyrp1/Flt3/Thbs1/Cd24a/Ager/Ezr/Serpinb1a/Gpr18/Tnf/Hsp90ab1	19
CC	GO:0030141	secretory granule	19/408	197/11749	5.54527e-05	0.00226675	0.00193752	Prtn3/Il1b/Scnn1a/Gck/Napsa/Adam8/Cd177/Slc2a3/Thbs1/Treml1/Lyz1/Pcsk4/Camp/Ngp/Cfp/Lyz2/Tnf/Fas/Klk8	19
BP	GO:0043062	extracellular structure organization	19/408	202/11749	7.7905e-05	0.00283993	0.00242744	Crispld2/Fn1/Dmp1/Soat2/Mmp8/Reck/Anxa2/Mmp25/Lgals3/Mmp9/Ccdc80/Pla2g7/Scara3/Col14a1/Tnf/P4ha1/Eng/Mmp28/Adamtsl2	19
BP	GO:0072593	reactive oxygen species metabolic process	19/408	213/11749	0.000157511	0.00473548	0.00404768	Arg2/Hp/Fpr2/Ddit4/Mmp8/Il1b/Xdh/Cd177/Gpx3/Thbs1/Lrrk2/Gadd45a/Ager/Ptgs2/Nqo1/Ier3/Tnf/Cybb/Duoxa1	19
BP	GO:0030100	regulation of endocytosis	19/408	230/11749	0.000420341	0.00999383	0.00854228	Prtn3/Cd300lf/Fpr2/Il1b/Anxa2/Ston1/Cd177/Lgals3/Fgr/Lrrk2/Ager/Ccr7/Sgip1/C3/Il15ra/Sirpb1a/Syne1/Tnf/Snph	19
BP	GO:0097193	intrinsic apoptotic signaling pathway	19/408	238/11749	0.00064107	0.0135176	0.0115542	Snai1/Ddit4/Ikbke/S100a8/S100a9/Crip1/Cd44/Lrrk2/Mmp9/Plaur/Trib3/Ptgs2/Ier3/Tnf/E2f2/Ifi204/Cdkn2d/Dnaja1/Hsph1	19
BP	GO:0006874	cellular calcium ion homeostasis	19/408	265/11749	0.00226713	0.0355718	0.0304051	Fpr2/Ptger2/Cxcr2/Il1b/Fpr1/Gck/Cd24a/Cxcl2/Ccr7/Ccr1/Trpv4/Ccr2/Cd52/Cxcr4/Gpr18/Fkbp1b/Gpr65/Efhc1/Adcy8	19
BP	GO:0072503	cellular divalent inorganic cation homeostasis	19/408	284/11749	0.00484934	0.0569149	0.0486483	Fpr2/Ptger2/Cxcr2/Il1b/Fpr1/Gck/Cd24a/Cxcl2/Ccr7/Ccr1/Trpv4/Ccr2/Cd52/Cxcr4/Gpr18/Fkbp1b/Gpr65/Efhc1/Adcy8	19
BP	GO:0002697	regulation of immune effector process	19/408	287/11749	0.00542157	0.0609364	0.0520857	Il20rb/H2-Q10/Anxa1/Rara/Il18rap/Il1b/Pglyrp1/Cd177/Lgals3/Cd24a/Fgr/Rasgrp1/Ager/Ccr7/Pram1/C3/Ccr2/Siglecg/Tnf	19
BP	GO:0030855	epithelial cell differentiation	19/408	338/11749	0.0268012	0.174921	0.149514	Anxa1/Rara/Il1b/Xdh/Anxa2/Notch4/Tmod1/Mmp9/Plaur/Vim/Mycl/Ptgs2/Ezr/Cxcr4/Flna/Tnf/Dnase1l2/Pecam1/Eng	19
BP	GO:0014070	response to organic cyclic compound	19/408	421/11749	0.146753	0.466488	0.398733	Saa3/Ddit4/Ptger2/Sell/Anxa1/Il1b/Lrrk2/Pim1/Per1/Klf9/Ezr/Ppargc1b/Tnf/Fas/Sult1a1/Cdkn2d/Dnaja1/Adcy8/Ly6d	19
BP	GO:0010975	regulation of neuron projection development	19/408	444/11749	0.203872	0.560683	0.479247	Fn1/S100a9/Cd24a/Lrrk2/Vim/Trpv4/Shtn1/Il15ra/Cxcr4/Flna/Cdkl3/Syne1/Iqgap1/Fkbp1b/Il1rap/Klk8/Sema6d/Dleu2/Plxna1	19
BP	GO:0010720	positive regulation of cell development	19/408	463/11749	0.257934	0.637313	0.544746	Fn1/Rara/Il1b/S100a9/Dock5/Cd24a/Vim/S100a10/Shtn1/Ccr2/Cxcr4/Flna/Cdkl3/Tnf/Iqgap1/Fkbp1b/Il1rap/Plxna1/Duoxa1	19
BP	GO:0030001	metal ion transport	19/408	468/11749	0.273036	0.658905	0.563203	Slc10a6/Scnn1a/Gck/Anxa2/Lgals3/Fxyd5/Sestd1/Ager/Sik1/Per1/Ahnak/Ccr1/Ptgs2/Trpv4/Cxcr4/Flna/Fkbp1b/Slc5a3/Smim6	19
BP	GO:0034220	ion transmembrane transport	19/408	486/11749	0.329808	0.671085	0.573613	Slc38a5/Scnn1a/Emb/Thbs1/Fxyd5/Mmp9/Slc7a1/Sestd1/Ager/Ahnak/Trpv4/Alox5/Slc37a1/Flna/Tnf/Fkbp1b/Cybb/Smim6/Gabra2	19
BP	GO:1990266	neutrophil migration	18/408	84/11749	4.30183e-10	1.54204e-07	1.31807e-07	Prtn3/Sell/Bst1/Trem1/Cxcr2/Il1b/Trem3/S100a8/S100a9/Adam8/Cd177/Lgals3/Cxcl2/Il1f9/Ccr7/Ccl8/Ccl6/Pecam1	18
BP	GO:0002695	negative regulation of leukocyte activation	18/408	135/11749	9.39764e-07	0.000115245	9.8506e-05	Il20rb/Tarm1/Arg2/Cd300lf/Anxa1/Slfn1/Pglyrp1/Lgals3/Flt3/Cd44/Cd24a/Tbc1d10c/Runx3/Hmgb3/Ccr2/Nr1d1/Fas/Pla2g2d	18
BP	GO:0050920	regulation of chemotaxis	18/408	148/11749	3.62176e-06	0.000301382	0.000257608	Fpr2/Fn1/Sell/Bst1/Cxcr2/Il1b/Thbs1/Ager/Ccr7/Ccr1/Pla2g7/Trpv4/Ccr2/Cxcr4/Gpr18/Sema6d/Ccl27a/Mmp28	18
BP	GO:0050866	negative regulation of cell activation	18/408	150/11749	4.39214e-06	0.000340368	0.000290931	Il20rb/Tarm1/Arg2/Cd300lf/Anxa1/Slfn1/Pglyrp1/Lgals3/Flt3/Cd44/Cd24a/Tbc1d10c/Runx3/Hmgb3/Ccr2/Nr1d1/Fas/Pla2g2d	18
BP	GO:0070663	regulation of leukocyte proliferation	18/408	168/11749	2.14265e-05	0.001104	0.000943652	Il20rb/Tarm1/Arg2/Ocstamp/Bst1/Anxa1/Il1b/Slfn1/Lgals3/Cd44/Cd24a/Ager/Ccr7/Itgal/Ccr2/Siglecg/Pla2g2d/Prkcq	18
BP	GO:0007204	positive regulation of cytosolic calcium ion concentration	18/408	172/11749	2.94785e-05	0.00141618	0.00121049	Fpr2/Ptger2/Cxcr2/Il1b/Fpr1/Gck/Cd24a/Cxcl2/Ccr7/Ccr1/Trpv4/Ccr2/Cd52/Cxcr4/Gpr18/Fkbp1b/Gpr65/Adcy8	18
BP	GO:0051403	stress-activated MAPK cascade	18/408	192/11749	0.000124836	0.00401198	0.00342926	Mmp8/Il1b/Xdh/Lmnb1/Mapk13/Rasgrp1/Gadd45a/Ager/Il1f9/Ccr7/Per1/Trpv4/Ezr/Gadd45b/Tnf/Fas/Dnaja1/Hsph1	18
BP	GO:0051480	regulation of cytosolic calcium ion concentration	18/408	194/11749	0.000142418	0.00437592	0.00374034	Fpr2/Ptger2/Cxcr2/Il1b/Fpr1/Gck/Cd24a/Cxcl2/Ccr7/Ccr1/Trpv4/Ccr2/Cd52/Cxcr4/Gpr18/Fkbp1b/Gpr65/Adcy8	18
MF	GO:0004857	enzyme inhibitor activity	18/408	204/11749	0.000266975	0.00727546	0.00621873	Stfa1/Stfa2l1/Serpina3n/Pi16/Slpi/Wfdc21/Anxa1/Reck/Anxa2/Serpinb10/Wfdc17/Lrrk2/Trib3/C3/Serpinb1a/Ngp/Cdkn2d/Cst3	18
BP	GO:0050714	positive regulation of protein secretion	18/408	206/11749	0.00030098	0.00797714	0.0068185	Clec4e/Mmp8/Il1b/Gck/Flt3/Fgr/Rasgrp1/Lrrk2/Ager/Ccr7/Trpv4/Ezr/Osm/Tnf/Hcar2/Il1rap/Prkcq/Adcy8	18
BP	GO:0007162	negative regulation of cell adhesion	18/408	208/11749	0.000338693	0.00855924	0.00731605	Plet1/Il20rb/Tarm1/Arg2/Tacstd2/Rnd1/Anxa1/Slfn1/Adam8/Lgals3/Thbs1/Cd44/Cd24a/Ager/Runx3/Trpv4/Pla2g2d/Plxna1	18
BP	GO:0070372	regulation of ERK1 and ERK2 cascade	18/408	213/11749	0.000451433	0.0106246	0.00908146	Fpr2/Fn1/Nlrp12/Glipr2/Rara/Il1b/Flt3/Cd44/Rasgrp1/Ager/Chil1/Tbc1d10c/Ccr1/C3/Trpv4/Ccl8/Ezr/Ccl6	18
BP	GO:0031098	stress-activated protein kinase signaling cascade	18/408	219/11749	0.000628379	0.0134622	0.0115069	Mmp8/Il1b/Xdh/Lmnb1/Mapk13/Rasgrp1/Gadd45a/Ager/Il1f9/Ccr7/Per1/Trpv4/Ezr/Gadd45b/Tnf/Fas/Dnaja1/Hsph1	18
BP	GO:0042060	wound healing	18/408	227/11749	0.000954923	0.0183882	0.0157174	F10/Plet1/Fn1/Anxa1/Anxa2/S100a9/Thbs1/Cd44/Ager/Treml1/C3/Hopx/Ccr2/Cxcr4/Flna/Pecam1/Eng/Prkcq	18
BP	GO:0070371	ERK1 and ERK2 cascade	18/408	227/11749	0.000954923	0.0183882	0.0157174	Fpr2/Fn1/Nlrp12/Glipr2/Rara/Il1b/Flt3/Cd44/Rasgrp1/Ager/Chil1/Tbc1d10c/Ccr1/C3/Trpv4/Ccl8/Ezr/Ccl6	18
BP	GO:0010876	lipid localization	18/408	234/11749	0.00135032	0.02418	0.020668	Slc10a6/Ikbke/Aqp9/Soat2/Anxa1/Il1b/Atp8b4/Anxa2/Cyp4f18/Apoc1/Dgat2/Thbs1/Abca6/C3/Sorl1/B4galnt1/Tnf/Pla2g2d	18
BP	GO:0001933	negative regulation of protein phosphorylation	18/408	314/11749	0.0258492	0.172575	0.147509	Ddit4/Nlrp12/Il1b/Xdh/Slfn1/Lrrk2/Gadd45a/Ager/Trib3/Per1/Tbc1d10c/Ezr/Gadd45b/Sorl1/Pecam1/Eng/Dnaja1/Hsph1	18
BP	GO:0071900	regulation of protein serine/threonine kinase activity	18/408	319/11749	0.0296213	0.186534	0.159441	Il1b/Adam8/Thbs1/Cd24a/Rasgrp1/Lrrk2/Gadd45a/Pim1/Ager/Ccr7/Trib3/Gadd45b/Sorl1/Tnf/Iqgap1/Cdkn2d/Hsp90ab1/Dnaja1	18
BP	GO:0006820	anion transport	18/408	330/11749	0.0393497	0.228356	0.195188	Arg2/Slc10a6/Slco4c1/Aqp9/Anxa1/Slc38a5/Il1b/Atp8b4/Cyp4f18/Emb/Slc2a3/Thbs1/Slc7a1/Slc25a24/Slc37a1/Tnf/Pla2g2d/Gabra2	18
BP	GO:0071396	cellular response to lipid	18/408	330/11749	0.0393497	0.228356	0.195188	Ddit4/Ptger2/Anxa1/Rara/Il1b/Cd300lb/Dgat2/Pim1/Cxcl2/Vim/Il1f9/Per1/Klf9/Nr1d1/Ppargc1b/Tnf/Dnaja1/Adcy8	18
BP	GO:0044057	regulation of system process	18/408	331/11749	0.0403374	0.233796	0.199839	Arg2/Pi16/Ptger2/Il1b/Dock5/Lrrk2/Ager/Ptgs2/Hopx/Alox5/Flna/Syne1/Col14a1/Tnf/Fkbp1b/Hcar2/Klk8/Rab11fip3	18
MF	GO:0008233	peptidase activity	18/408	354/11749	0.0682835	0.305656	0.261261	F10/Asprv1/Prtn3/Dpep2/Hp/Mmp8/Cfb/Ctse/Napsa/Adam19/Adam8/Mmp25/Mmp9/Pcsk4/Klk8/Bmp1/Mmp28/Adamtsl2	18
MF	GO:0048037	cofactor binding	18/408	359/11749	0.0757679	0.322446	0.275612	Soat2/Xdh/Gsr/Cyp4f18/Lcn2/Mgst1/Hdc/Dna2/Gnmt/Asns/C3/Ptgs2/Pygl/Nr1d1/Aifm2/Cybb/P4ha1/Pank1	18
BP	GO:0051186	cofactor metabolic process	18/408	370/11749	0.0941077	0.358394	0.306339	Hp/Ddit4/Gck/Gsr/Cyp4f18/Mgst1/Gpx3/Dgat2/Gnmt/Slc2a6/Mthfd2/Aldh1l2/Ier3/Mthfd1l/Cybb/Qprt/Pank1/Duoxa1	18
BP	GO:0048729	tissue morphogenesis	18/408	405/11749	0.169835	0.507003	0.433364	Snai1/Plet1/Tacstd2/Cxcr2/Rara/Notch4/Adam8/Cd44/Runx3/Car9/Cxcr4/Flna/Col14a1/Tnf/Mthfd1l/Prickle1/Eng/Plxna1	18
BP	GO:0051962	positive regulation of nervous system development	18/408	442/11749	0.275836	0.663944	0.56751	Fn1/Rara/Il1b/S100a9/Adgre5/Cd24a/Vim/Shtn1/Ccr2/Cxcr4/Flna/Cdkl3/Tnf/Iqgap1/Fkbp1b/Il1rap/Plxna1/Duoxa1	18
BP	GO:0120039	plasma membrane bounded cell projection morphogenesis	18/408	465/11749	0.35133	0.678773	0.580184	Fn1/Emb/Cd44/Lrrk2/Vim/Cyfip2/Runx3/Shtn1/Lifr/Cxcr4/Cdkl3/Syne1/Iqgap1/Gas7/Klk8/Hsp90ab1/Sema6d/Plxna1	18
BP	GO:0048858	cell projection morphogenesis	18/408	470/11749	0.368345	0.679333	0.580664	Fn1/Emb/Cd44/Lrrk2/Vim/Cyfip2/Runx3/Shtn1/Lifr/Cxcr4/Cdkl3/Syne1/Iqgap1/Gas7/Klk8/Hsp90ab1/Sema6d/Plxna1	18
MF	GO:0000977	RNA polymerase II regulatory region sequence-specific DNA binding	18/408	474/11749	0.382061	0.688212	0.588253	Snai1/Rara/Zbtb16/Gadd45a/Zc3h6/Per1/Jdp2/Rfx2/Klf9/Runx3/Mxd1/Mycl/Nr4a1/Nr1d1/E2f2/Ifi204/Klf13/Ascl2	18
BP	GO:0055086	nucleobase-containing small molecule metabolic process	18/408	476/11749	0.388947	0.688212	0.588253	Ddit4/Entpd3/Gda/Xdh/Gck/Dgat2/Gnmt/Lrrk2/Slc2a6/Cox6a2/Adssl1/Ier3/Mthfd1l/Ak1/Qprt/Pank1/Dnph1/Adcy8	18
MF	GO:0001012	RNA polymerase II regulatory region DNA binding	18/408	482/11749	0.409692	0.698111	0.596713	Snai1/Rara/Zbtb16/Gadd45a/Zc3h6/Per1/Jdp2/Rfx2/Klf9/Runx3/Mxd1/Mycl/Nr4a1/Nr1d1/E2f2/Ifi204/Klf13/Ascl2	18
BP	GO:0032990	cell part morphogenesis	18/408	490/11749	0.437473	0.709581	0.606518	Fn1/Emb/Cd44/Lrrk2/Vim/Cyfip2/Runx3/Shtn1/Lifr/Cxcr4/Cdkl3/Syne1/Iqgap1/Gas7/Klk8/Hsp90ab1/Sema6d/Plxna1	18
BP	GO:0071621	granulocyte chemotaxis	17/408	88/11749	7.11026e-09	1.94905e-06	1.66596e-06	Sell/Bst1/Trem1/Anxa1/Cxcr2/Il1b/Trem3/S100a8/S100a9/Lgals3/Thbs1/Cxcl2/Il1f9/Ccr7/Trpv4/Ccl8/Ccl6	17
BP	GO:0042098	T cell proliferation	17/408	148/11749	1.45538e-05	0.000837292	0.00071568	Il20rb/Tarm1/Arg2/Anxa1/Il1b/Slfn1/Lgals3/Cd44/Cd24a/Ager/Ccr7/Itgal/Ccr2/Cxcr4/Fkbp1b/Pla2g2d/Prkcq	17
BP	GO:0050670	regulation of lymphocyte proliferation	17/408	159/11749	3.71778e-05	0.00166585	0.00142389	Il20rb/Tarm1/Arg2/Bst1/Anxa1/Il1b/Slfn1/Lgals3/Cd44/Cd24a/Ager/Ccr7/Itgal/Ccr2/Siglecg/Pla2g2d/Prkcq	17
BP	GO:0032944	regulation of mononuclear cell proliferation	17/408	161/11749	4.36469e-05	0.00186601	0.00159498	Il20rb/Tarm1/Arg2/Bst1/Anxa1/Il1b/Slfn1/Lgals3/Cd44/Cd24a/Ager/Ccr7/Itgal/Ccr2/Siglecg/Pla2g2d/Prkcq	17
BP	GO:0006909	phagocytosis	17/408	168/11749	7.48314e-05	0.00278971	0.00238452	Prtn3/Cd300lf/Fpr2/Anxa1/Rara/Il1b/Thbs1/Fgr/Ager/Ccr7/Itgal/C3/Ccr2/Il15ra/Sirpb1a/Tnf/Pecam1	17
BP	GO:0030198	extracellular matrix organization	17/408	169/11749	8.06026e-05	0.00289064	0.00247079	Crispld2/Fn1/Dmp1/Mmp8/Reck/Anxa2/Mmp25/Lgals3/Mmp9/Ccdc80/Scara3/Col14a1/Tnf/P4ha1/Eng/Mmp28/Adamtsl2	17
BP	GO:0032872	regulation of stress-activated MAPK cascade	17/408	174/11749	0.00011574	0.00379821	0.00324654	Mmp8/Il1b/Xdh/Lmnb1/Rasgrp1/Gadd45a/Ager/Il1f9/Ccr7/Per1/Trpv4/Ezr/Gadd45b/Tnf/Fas/Dnaja1/Hsph1	17
BP	GO:0070302	regulation of stress-activated protein kinase signaling cascade	17/408	176/11749	0.000133181	0.00424061	0.00362469	Mmp8/Il1b/Xdh/Lmnb1/Rasgrp1/Gadd45a/Ager/Il1f9/Ccr7/Per1/Trpv4/Ezr/Gadd45b/Tnf/Fas/Dnaja1/Hsph1	17
BP	GO:0022409	positive regulation of cell-cell adhesion	17/408	177/11749	0.000142734	0.00437592	0.00374034	Anxa1/Rara/Il1b/Adam19/Adam8/Zbtb16/Cd44/Cd24a/Rasgrp1/Ager/Ccr7/Itgal/Runx3/Ccr2/Tnf/Prkcq/Hsph1	17
BP	GO:0045088	regulation of innate immune response	17/408	230/11749	0.00276951	0.0411017	0.0351319	Cd300lf/Fpr2/Clec4e/Ikbke/Il18rap/Trem3/A530064D06Rik/Adam8/Fgr/Rasgrp1/Ccr1/Serpinb1a/Hmgb3/Nr1d1/B430306N03Rik/Tnf/Ifi204	17
BP	GO:0019216	regulation of lipid metabolic process	17/408	238/11749	0.00393148	0.0508908	0.0434992	Snai1/Fpr2/Anxa1/Il1b/Dgat2/Fgr/Sik1/Trib3/C3/Ptgs2/Pik3ip1/Lsr/Nr1d1/Sorl1/Tnf/Hcar2/Thrsp	17
BP	GO:0010721	negative regulation of cell development	17/408	257/11749	0.00834994	0.0815738	0.0697256	Pi16/Tacstd2/Il1b/Cd24a/Lrrk2/Vim/Trpv4/Il15ra/Nr1d1/Flna/Cdkl3/Sorl1/Fas/Klk8/Sema6d/Ascl2/Dleu2	17
BP	GO:0015711	organic anion transport	17/408	259/11749	0.00898548	0.085464	0.0730508	Arg2/Slc10a6/Slco4c1/Aqp9/Anxa1/Slc38a5/Il1b/Atp8b4/Cyp4f18/Emb/Slc2a3/Thbs1/Slc7a1/Slc25a24/Slc37a1/Tnf/Pla2g2d	17
CC	GO:0045121	membrane raft	17/408	265/11749	0.0111272	0.098735	0.0843942	Prtn3/Ltb4r1/Anxa2/Cd177/Slc2a3/Cd24a/Lrrk2/Ahnak/S100a10/Ptgs2/Ezr/Tnf/Fas/Iqgap1/Pecam1/Hspa1a/Adcy8	17
CC	GO:0098857	membrane microdomain	17/408	265/11749	0.0111272	0.098735	0.0843942	Prtn3/Ltb4r1/Anxa2/Cd177/Slc2a3/Cd24a/Lrrk2/Ahnak/S100a10/Ptgs2/Ezr/Tnf/Fas/Iqgap1/Pecam1/Hspa1a/Adcy8	17
CC	GO:0098589	membrane region	17/408	273/11749	0.014591	0.117231	0.100204	Prtn3/Ltb4r1/Anxa2/Cd177/Slc2a3/Cd24a/Lrrk2/Ahnak/S100a10/Ptgs2/Ezr/Tnf/Fas/Iqgap1/Pecam1/Hspa1a/Adcy8	17
BP	GO:0008015	blood circulation	17/408	276/11749	0.0160882	0.124357	0.106295	Ptger2/Cxcr2/Cyp4f18/Rps6ka2/Dock5/Ager/Ptgs2/Trpv4/Hopx/Alox5/Cxcr4/Flna/Ier3/Tnf/Fkbp1b/Eng/Ppp1r13l	17
BP	GO:0003013	circulatory system process	17/408	283/11749	0.0200455	0.145275	0.124175	Ptger2/Cxcr2/Cyp4f18/Rps6ka2/Dock5/Ager/Ptgs2/Trpv4/Hopx/Alox5/Cxcr4/Flna/Ier3/Tnf/Fkbp1b/Eng/Ppp1r13l	17
BP	GO:0002253	activation of immune response	17/408	286/11749	0.0219538	0.155007	0.132493	Cd300lf/Fpr2/Clec4e/Il1b/Cfb/Fpr1/Lgals3/Bmx/Fcna/Ccr7/Pram1/C3/Ezr/Nr1d1/Cfp/Tnf/Ifi204	17
BP	GO:0001501	skeletal system development	17/408	299/11749	0.0318592	0.196902	0.168303	Vcan/Snai1/Rara/Ecm1/Anxa2/Lgals3/Zbtb16/Thbs1/Fgr/Mmp9/Runx3/Trpv4/Ppargc1b/Col14a1/Csrnp1/Mthfd1l/Bmp1	17
CC	GO:0031252	cell leading edge	17/408	303/11749	0.0354869	0.212283	0.18145	S100a6/Anxa2/Bmx/Cd44/Fgr/Vim/Trpv4/Ezr/Shtn1/Eps8/Cxcr4/Iqgap1/Pdlim7/Gas7/Pecam1/Duoxa1/Gabra2	17
BP	GO:0042176	regulation of protein catabolic process	17/408	325/11749	0.0609849	0.291654	0.249293	Il1b/Anxa2/Adam8/Lrrk2/Trib3/Ezr/Serpinb1a/Flna/Sorl1/Ier3/Tnf/Hsp90ab1/Banp/Cst3/Prickle1/Hspa1a/Hspa1b	17
BP	GO:0045860	positive regulation of protein kinase activity	17/408	327/11749	0.0638026	0.29235	0.249888	Il1b/Adam8/Thbs1/Cd24a/Rasgrp1/Lrrk2/Gadd45a/Pim1/Ager/Ccr7/Chil1/Gadd45b/Tnf/Iqgap1/Hsp90ab1/Hsph1/Adcy8	17
MF	GO:0070011	peptidase activity, acting on L-amino acid peptides	17/408	336/11749	0.0775798	0.328073	0.280422	F10/Asprv1/Prtn3/Dpep2/Hp/Mmp8/Cfb/Ctse/Napsa/Adam19/Adam8/Mmp25/Mmp9/Pcsk4/Klk8/Bmp1/Mmp28	17
BP	GO:0032870	cellular response to hormone stimulus	17/408	354/11749	0.110686	0.399843	0.341768	Ddit4/Ptger2/Anxa1/Rara/Il1b/Gck/Trib3/Per1/Klf9/Nr4a1/Nr1d1/Ppargc1b/Sorl1/Dnaja1/Prkcq/Irs3/Adcy8	17
BP	GO:0016049	cell growth	17/408	362/11749	0.12781	0.429781	0.367358	Pi16/Fn1/Emp1/Cirbp/Cd44/Cyfip2/Shtn1/Osgin1/Cxcr4/Cdkl3/Col14a1/Iqgap1/Cdkn2d/Hsp90ab1/Sema6d/Dnph1/Plxna1	17
BP	GO:0090066	regulation of anatomical structure size	17/408	373/11749	0.15374	0.478378	0.408896	Fn1/Inf2/Dock5/Lrrk2/Tmod1/Ptgs2/Ezr/Shtn1/Alox5/Vill/Eps8/Cdkl3/Tnf/Tmsb10/Hsp90ab1/Sema6d/Pecam1	17
BP	GO:0008610	lipid biosynthetic process	17/408	394/11749	0.210465	0.572878	0.48967	Snai1/Fpr2/Anxa1/Il1b/Dhrs9/Sgms2/Dgat2/Sik1/Trib3/C3/Ptgs2/Lpcat4/Nr1d1/B4galnt1/Tnf/Thrsp/St8sia6	17
BP	GO:0003006	developmental process involved in reproduction	17/408	405/11749	0.243564	0.6189	0.529008	Snai1/Anxa1/Rara/Il1b/Nfe2/Rps6ka2/Zbtb16/Cd44/Plaur/Rfx2/Ptgs2/Pcsk4/Cxcr4/Flna/Hsp90ab1/Ascl2/Iqcg	17
BP	GO:0050769	positive regulation of neurogenesis	17/408	410/11749	0.259276	0.639145	0.546312	Fn1/Rara/Il1b/S100a9/Cd24a/Vim/Shtn1/Ccr2/Cxcr4/Flna/Cdkl3/Tnf/Iqgap1/Fkbp1b/Il1rap/Plxna1/Duoxa1	17
MF	GO:0015075	ion transmembrane transporter activity	17/408	427/11749	0.315304	0.670355	0.57299	Slc10a6/Slco4c1/S100a6/Slc38a5/Scnn1a/Anxa2/Slc2a3/AA467197/Slc7a1/Slc2a6/Trpv4/Slc25a24/Slc37a1/Cox6a2/Cybb/Slc5a3/Gabra2	17
BP	GO:0061061	muscle structure development	17/408	440/11749	0.360237	0.679333	0.580664	Pi16/Rara/Pim1/Tmod1/Sik1/Il1f9/Nr4a1/Ccl8/Hopx/Syne1/Col14a1/Tnf/Pdlim7/Tmem204/Prickle1/Eng/Myo18b	17
MF	GO:0051020	GTPase binding	17/408	445/11749	0.377847	0.688212	0.588253	Arhgef37/Stxbp6/Anxa2/Inf2/Dock5/Tbc1d2/Rasgrp1/Lrrk2/Tiam2/Tbc1d10c/Rasgrp2/Eps8/Flna/Sorl1/Iqgap1/Wdr41/Rab11fip3	17
BP	GO:0048812	neuron projection morphogenesis	17/408	452/11749	0.402703	0.698111	0.596713	Fn1/Emb/Lrrk2/Vim/Cyfip2/Runx3/Shtn1/Lifr/Cxcr4/Cdkl3/Syne1/Iqgap1/Gas7/Klk8/Hsp90ab1/Sema6d/Plxna1	17
BP	GO:0050729	positive regulation of inflammatory response	16/408	103/11749	4.70022e-07	6.8447e-05	5.85054e-05	Tarm1/Mmp8/Il1b/S100a8/S100a9/Adam8/Cd24a/Lrrk2/Ager/Ccr7/C3/Ptgs2/Trpv4/Ccr2/Osm/Tnf	16
BP	GO:0002687	positive regulation of leukocyte migration	16/408	105/11749	6.14959e-07	8.42855e-05	7.20434e-05	Fpr2/Sell/Cxcr2/Il1b/Adam8/Lgals3/Thbs1/Mmp9/Ager/Ccr7/Ccr1/Pla2g7/Trpv4/Ccr2/Ccl27a/Pecam1	16
BP	GO:0042742	defense response to bacterium	16/408	129/11749	9.76457e-06	0.000614904	0.000525592	Arg2/Clec4d/Hp/Fpr2/Clec4e/Slpi/Trem1/Plac8/Trem3/Lcn2/Pglyrp1/Fgr/Lyz1/Camp/Lyz2/Tnf	16
BP	GO:0045766	positive regulation of angiogenesis	16/408	129/11749	9.76457e-06	0.000614904	0.000525592	Lrg1/Anxa1/Cxcr2/Il1b/Ecm1/Notch4/Lgals3/Thbs1/Mmp9/Chil1/C3/Ptgs2/Camp/Cxcr4/Cybb/Eng	16
BP	GO:0045619	regulation of lymphocyte differentiation	16/408	134/11749	1.58992e-05	0.000871653	0.00074505	Anxa1/Rara/Il1b/Pglyrp1/Adam8/Zbtb16/Flt3/Cd44/Cd24a/Rasgrp1/Ccr7/Runx3/Hmgb3/Ccr2/Il15ra/Fas	16
BP	GO:1904018	positive regulation of vasculature development	16/408	144/11749	3.91759e-05	0.00172811	0.00147711	Lrg1/Anxa1/Cxcr2/Il1b/Ecm1/Notch4/Lgals3/Thbs1/Mmp9/Chil1/C3/Ptgs2/Camp/Cxcr4/Cybb/Eng	16
BP	GO:1903039	positive regulation of leukocyte cell-cell adhesion	16/408	150/11749	6.45236e-05	0.00254814	0.00217803	Anxa1/Rara/Il1b/Adam8/Zbtb16/Cd44/Cd24a/Rasgrp1/Ager/Ccr7/Itgal/Runx3/Ccr2/Tnf/Prkcq/Hsph1	16
MF	GO:0048018	receptor ligand activity	16/408	160/11749	0.000139319	0.00433812	0.00370803	Saa3/Retnlg/Il1b/Pglyrp1/Lgals3/Cxcl2/Il1f9/Ccl8/Metrnl/Osm/Osgin1/Ccl6/Tnf/Sema6d/Ccl27a/Bmp1	16
BP	GO:0051048	negative regulation of secretion	16/408	166/11749	0.000213798	0.00611226	0.00522448	Il1r2/Arg2/Fn1/Nlrp12/Anxa1/Il1b/Gck/Cyp4f18/Ezr/Serpinb1a/Ccr2/Osm/Siglecg/Tnf/Fkbp1b/Rab11fip3	16
BP	GO:2000116	regulation of cysteine-type endopeptidase activity	16/408	176/11749	0.000415226	0.00992284	0.00848159	Mefv/Nlrp12/Xdh/S100a8/S100a9/Thbs1/Cd44/Mmp9/Plaur/Cyfip2/Ptgs2/Nr4a1/Tnf/Fas/Cdkn2d/Hspa1b	16
MF	GO:0030545	receptor regulator activity	16/408	177/11749	0.000442306	0.0104627	0.00894302	Saa3/Retnlg/Il1b/Pglyrp1/Lgals3/Cxcl2/Il1f9/Ccl8/Metrnl/Osm/Osgin1/Ccl6/Tnf/Sema6d/Ccl27a/Bmp1	16
BP	GO:0051251	positive regulation of lymphocyte activation	16/408	192/11749	0.00107136	0.0199702	0.0170696	Bst1/Anxa1/Rara/Il1b/Adam8/Zbtb16/Cd24a/Rasgrp1/Ager/Ccr7/Itgal/Runx3/Ccr2/Il15ra/Prkcq/Hsph1	16
BP	GO:0030217	T cell differentiation	16/408	197/11749	0.00140437	0.0248621	0.021251	Clec4d/Clec4e/Anxa1/Rara/Il1b/Adam8/Zbtb16/Flt3/Cd44/Rasgrp1/Ccr7/Runx3/Ccr2/Gpr18/Fas/Pla2g2d	16
BP	GO:0002460	adaptive immune response based on somatic recombination of immune receptors built from immunoglobulin superfamily domains	16/408	205/11749	0.0021168	0.0336665	0.0287766	Il20rb/H2-Q10/Anxa1/Il18rap/Il1b/Cd24a/Stx11/Ager/Ccr7/C3/Ccr2/Pirb/Gapt/Tnf/Fas/Prkcq	16
MF	GO:0004175	endopeptidase activity	16/408	220/11749	0.00426643	0.0521385	0.0445656	F10/Asprv1/Prtn3/Hp/Mmp8/Cfb/Ctse/Napsa/Adam19/Adam8/Mmp25/Mmp9/Pcsk4/Klk8/Bmp1/Mmp28	16
BP	GO:0031589	cell-substrate adhesion	16/408	245/11749	0.0115764	0.0999468	0.08543	Plet1/Fn1/Dmp1/Tacstd2/Bst1/Emilin2/Itgb7/Adam8/Dock5/Thbs1/S100a10/Itgal/Ccdc80/Flna/Iqgap1/Pecam1	16
BP	GO:0051961	negative regulation of nervous system development	16/408	245/11749	0.0115764	0.0999468	0.08543	Il1b/Cd24a/Lrrk2/Vim/Trpv4/Il15ra/Nr1d1/Flna/Cdkl3/Sorl1/Tnf/Fas/Klk8/Sema6d/Ascl2/Dleu2	16
BP	GO:0032956	regulation of actin cytoskeleton organization	16/408	266/11749	0.0233622	0.159865	0.136645	Rhov/Tacstd2/Rnd1/Bst1/Fgr/Tmod1/S100a10/Rnd3/Vill/Eps8/Flna/Tmsb10/Gpr65/Ccl27a/Pecam1/Prkcq	16
BP	GO:0045862	positive regulation of proteolysis	16/408	270/11749	0.0263816	0.174376	0.149049	Mefv/Il1b/Xdh/S100a8/S100a9/Adam8/Lrrk2/Ager/Trib3/Cyfip2/C3/Tnf/Fas/Prickle1/Hspa1a/Hspa1b	16
BP	GO:0030099	myeloid cell differentiation	16/408	294/11749	0.0509135	0.268882	0.229828	Prtn3/Cd300lf/Ocstamp/Rara/Anxa2/Adam8/Zbtb16/Pilrb1/Ccr7/Ccr1/Hmgb3/Pirb/Ppargc1b/Tnf/Fas/Klf13	16
BP	GO:0032970	regulation of actin filament-based process	16/408	294/11749	0.0509135	0.268882	0.229828	Rhov/Tacstd2/Rnd1/Bst1/Fgr/Tmod1/S100a10/Rnd3/Vill/Eps8/Flna/Tmsb10/Gpr65/Ccl27a/Pecam1/Prkcq	16
BP	GO:0044419	interspecies interaction between organisms	16/408	294/11749	0.0509135	0.268882	0.229828	Ifitm1/Fn1/Slpi/Ifitm6/Trem1/Trem3/Anxa2/S100a9/Pglyrp1/Ifitm2/Mmp9/Camp/Cxcr4/Ifitm3/Tnf/Hsp90ab1	16
BP	GO:0010817	regulation of hormone levels	16/408	303/11749	0.0632967	0.291739	0.249366	Anxa1/Il1b/Dhrs9/Gck/Trpv4/Pcsk4/Osm/Nr1d1/Rdh12/Tnf/Sult1a1/Fkbp1b/Hcar2/Rab11fip3/Adcy8/Duoxa1	16
BP	GO:0034762	regulation of transmembrane transport	16/408	325/11749	0.101725	0.37712	0.322345	Il1b/Thbs1/Fxyd5/Mmp9/Sestd1/Ager/Trib3/Ahnak/C3/Alox5/Flna/Tnf/Fkbp1b/Cybb/Ak1/Smim6	16
BP	GO:0002009	morphogenesis of an epithelium	16/408	350/11749	0.159867	0.492712	0.421148	Snai1/Plet1/Tacstd2/Cxcr2/Rara/Notch4/Cd44/Runx3/Car9/Cxcr4/Flna/Tnf/Mthfd1l/Prickle1/Eng/Plxna1	16
BP	GO:0007169	transmembrane receptor protein tyrosine kinase signaling pathway	16/408	381/11749	0.251492	0.629706	0.538245	Ddit4/Il1b/Xdh/Igfbp6/Flt3/Thbs1/Fgr/Mmp9/Plaur/Cyfip2/Sorl1/Csrnp1/Iqgap1/Tmem204/Prkcq/Irs3	16
BP	GO:1901699	cellular response to nitrogen compound	16/408	393/11749	0.291609	0.666604	0.569783	Fpr2/Il1b/Gck/Mapk13/Thbs1/Lrrk2/Ager/Vim/Trib3/Nr4a1/Ezr/Sorl1/Tnf/Prkcq/Irs3/Adcy8	16
MF	GO:0000981	DNA-binding transcription factor activity, RNA polymerase II-specific	16/408	400/11749	0.315907	0.670355	0.57299	Snai1/Hif3a/Rara/Zbtb16/Jdp2/Klf9/Runx3/Mxd1/Mycl/Nr4a1/Nr1d1/E2f2/Ifi204/Csrnp1/Klf13/Ascl2	16
BP	GO:0070848	response to growth factor	16/408	402/11749	0.322951	0.671085	0.573613	Lrg1/Ddit4/Anxa1/Xdh/Thbs1/Cd44/Cyfip2/Runx3/Nr4a1/Sorl1/Iqgap1/Tmem204/Hsp90ab1/Eng/Nrep/Adamtsl2	16
BP	GO:0010638	positive regulation of organelle organization	16/408	483/11749	0.614078	0.800506	0.684236	Gda/Anxa1/Il1b/Anxa2/Lrrk2/Mmp9/Plaur/Jdp2/S100a10/Trpv4/Flna/Tnf/Fas/Gpr65/Ccl27a/Prkcq	16
BP	GO:0002526	acute inflammatory response	15/408	71/11749	1.53915e-08	3.58607e-06	3.06521e-06	Saa3/Il20rb/Serpina3n/Hp/Fn1/Trem1/Cxcr2/Il1b/Adam8/Ccr7/C3/Ptgs2/Alox5/Tnf/Cd163	15
MF	GO:0061134	peptidase regulator activity	15/408	103/11749	2.4872e-06	0.000231807	0.000198139	Stfa1/Stfa2l1/Serpina3n/Pi16/Fn1/Slpi/Wfdc21/Reck/Serpinb10/Wfdc17/Mmp25/C3/Serpinb1a/Ngp/Cst3	15
BP	GO:0051250	negative regulation of lymphocyte activation	15/408	113/11749	8.03175e-06	0.000527154	0.000450588	Il20rb/Tarm1/Arg2/Anxa1/Slfn1/Pglyrp1/Lgals3/Flt3/Cd44/Cd24a/Tbc1d10c/Runx3/Hmgb3/Fas/Pla2g2d	15
BP	GO:0042129	regulation of T cell proliferation	15/408	119/11749	1.51902e-05	0.000842692	0.000720296	Il20rb/Tarm1/Arg2/Anxa1/Il1b/Slfn1/Lgals3/Cd44/Cd24a/Ager/Ccr7/Itgal/Ccr2/Pla2g2d/Prkcq	15
BP	GO:0046631	alpha-beta T cell activation	15/408	121/11749	1.86015e-05	0.000995299	0.000850737	Tarm1/Arg2/Anxa1/Rara/Zbtb16/Cd44/Cd24a/Ager/Ccr7/Runx3/Ccr2/Gpr18/Pla2g2d/Prkcq/Hsph1	15
BP	GO:1902107	positive regulation of leukocyte differentiation	15/408	126/11749	3.02606e-05	0.00143892	0.00122992	Ocstamp/Anxa1/Rara/Il1b/Adam8/Zbtb16/Rasgrp1/Ager/Ccr7/Runx3/Ccr1/Ccr2/Il15ra/Ppargc1b/Tnf	15
BP	GO:0019722	calcium-mediated signaling	15/408	133/11749	5.72269e-05	0.00231894	0.00198212	Fpr2/Bst1/Cxcr2/Cd24a/Lrrk2/Treml1/Ccr7/Tbc1d10c/Itgal/Ccr1/Ccr2/Cxcr4/Siglecg/Tnf/Fkbp1b	15
MF	GO:0004930	G protein-coupled receptor activity	15/408	134/11749	6.24363e-05	0.00248678	0.00212559	Ackr1/Fpr2/Ptger2/Cxcr2/Gpr141/Fpr1/Ltb4r1/Adgre5/Ccr7/Ccr1/Ccr2/Cxcr4/Gpr18/Gpr65/Hcar2	15
BP	GO:1903555	regulation of tumor necrosis factor superfamily cytokine production	15/408	134/11749	6.24363e-05	0.00248678	0.00212559	Arg2/Rara/Mmp8/Adam8/Flt3/Thbs1/Cd24a/Rasgrp1/Lrrk2/Ager/Ccr7/Cd300ld/Ccr2/Gpr18/Cybb	15
BP	GO:0071706	tumor necrosis factor superfamily cytokine production	15/408	137/11749	8.06401e-05	0.00289064	0.00247079	Arg2/Rara/Mmp8/Adam8/Flt3/Thbs1/Cd24a/Rasgrp1/Lrrk2/Ager/Ccr7/Cd300ld/Ccr2/Gpr18/Cybb	15
BP	GO:1903531	negative regulation of secretion by cell	15/408	151/11749	0.000240808	0.00675169	0.00577104	Il1r2/Arg2/Fn1/Nlrp12/Anxa1/Il1b/Gck/Ezr/Serpinb1a/Ccr2/Osm/Siglecg/Tnf/Fkbp1b/Rab11fip3	15
BP	GO:1903708	positive regulation of hemopoiesis	15/408	155/11749	0.000320313	0.00838573	0.00716774	Ocstamp/Anxa1/Rara/Il1b/Adam8/Zbtb16/Rasgrp1/Ager/Ccr7/Runx3/Ccr1/Ccr2/Il15ra/Ppargc1b/Tnf	15
MF	GO:0005126	cytokine receptor binding	15/408	156/11749	0.0003434	0.00860346	0.00735385	Lrg1/Cd300lf/Il1b/Ecm1/Cd44/Cxcl2/Il1f9/Ccl8/Lifr/Osm/Ccl6/Tnf/Il1rap/Ccl27a/Eng	15
BP	GO:1904950	negative regulation of establishment of protein localization	15/408	157/11749	0.000367903	0.00911929	0.00779476	Il1r2/Arg2/Fn1/Nlrp12/Anxa1/Il1b/Lrrk2/Ezr/Serpinb1a/Siglecg/Tnf/Fkbp1b/Dnaja1/Rab11fip3/Hsph1	15
BP	GO:0031348	negative regulation of defense response	15/408	163/11749	0.000548793	0.0123545	0.01056	Mefv/Il1r2/Il20rb/Arg2/Fpr2/Nlrp12/Pglyrp1/Cd44/Cd24a/Ager/Ccr1/Metrnl/Nr1d1/Siglecg/Ier3	15
BP	GO:0002366	leukocyte activation involved in immune response	15/408	194/11749	0.00315045	0.0440874	0.037684	Clec4d/Clec4e/Anxa1/Rara/Pglyrp1/Cd177/Lgals3/Fgr/Rasgrp1/Stx11/Ccr7/Pram1/Itgal/Ccr2/Gapt	15
BP	GO:0002263	cell activation involved in immune response	15/408	197/11749	0.00364198	0.0488485	0.0417535	Clec4d/Clec4e/Anxa1/Rara/Pglyrp1/Cd177/Lgals3/Fgr/Rasgrp1/Stx11/Ccr7/Pram1/Itgal/Ccr2/Gapt	15
BP	GO:0002237	response to molecule of bacterial origin	15/408	207/11749	0.00575333	0.0626414	0.053543	Slpi/Ptger2/Wfdc21/Rara/Il1b/Cd300lb/Mgst1/Cd24a/Cxcl2/Vim/Il1f9/Ccr7/Ptgs2/Nr1d1/Tnf	15
BP	GO:0043405	regulation of MAP kinase activity	15/408	215/11749	0.0080751	0.0793881	0.0678574	Il1b/Adam8/Thbs1/Cd24a/Rasgrp1/Lrrk2/Gadd45a/Ager/Ccr7/Trib3/Gadd45b/Sorl1/Tnf/Iqgap1/Dnaja1	15
BP	GO:0050768	negative regulation of neurogenesis	15/408	225/11749	0.011966	0.101385	0.0866591	Il1b/Cd24a/Lrrk2/Vim/Trpv4/Il15ra/Nr1d1/Flna/Cdkl3/Sorl1/Fas/Klk8/Sema6d/Ascl2/Dleu2	15
BP	GO:0042063	gliogenesis	15/408	232/11749	0.0154683	0.120741	0.103204	Vcan/Fpr2/Fn1/Anxa1/Il1b/S100a8/S100a9/Ager/Vim/Ccr2/Nr1d1/Cxcr4/Tnf/Fas/Ascl2	15
MF	GO:0033218	amide binding	15/408	240/11749	0.0203867	0.14729	0.125897	Cd300lf/Fpr2/H2-Q10/Soat2/Gsr/Mgst1/Crip1/Gnmt/Ager/Pirb/Sorl1/Hsp90ab1/Cst3/Pank1/Gprasp2	15
BP	GO:0043087	regulation of GTPase activity	15/408	241/11749	0.0210765	0.151102	0.129155	Prtn3/Tbc1d2/Rasgrp1/Lrrk2/Ccr7/Tbc1d10c/S100a10/Ccl8/Rasgrp2/Ccl6/Iqgap1/Arhgap15/Gpr65/Pecam1/Plxna1	15
CC	GO:0045177	apical part of cell	15/408	253/11749	0.0307943	0.19108	0.163327	Plet1/Cd300lg/Fn1/Anxa1/Scnn1a/Cyp4f18/Mgst1/Cd44/Ager/Ezr/Ifitm3/Fas/Hsp90ab1/Hspa1a/Adcy8	15
BP	GO:0010959	regulation of metal ion transport	15/408	258/11749	0.0356914	0.212416	0.181564	Gck/Anxa2/Lgals3/Fxyd5/Sestd1/Ager/Sik1/Per1/Ahnak/Ccr1/Ptgs2/Cxcr4/Flna/Fkbp1b/Smim6	15
BP	GO:1901652	response to peptide	15/408	283/11749	0.0687987	0.307384	0.262738	Serpina3n/Fpr2/Anxa1/Il1b/Gck/Mmp9/Ager/Vim/Trib3/Trpv4/Nr4a1/Sorl1/Prkcq/Irs3/Adcy8	15
BP	GO:0044403	symbiont process	15/408	284/11749	0.0704453	0.312643	0.267233	Ifitm1/Fn1/Slpi/Ifitm6/Trem1/Trem3/Anxa2/Pglyrp1/Ifitm2/Mmp9/Camp/Cxcr4/Ifitm3/Tnf/Hsp90ab1	15
BP	GO:0050673	epithelial cell proliferation	15/408	287/11749	0.0755415	0.322284	0.275474	Lrg1/Tacstd2/Ecm1/Xdh/Thbs1/Ager/Klf9/Runx3/Nr4a1/Serpinb1a/Nr1d1/Tnf/Klk8/Eng/Gkn3	15
BP	GO:0001667	ameboidal-type cell migration	15/408	289/11749	0.0790703	0.330464	0.282466	Fn1/Tacstd2/Anxa1/Glipr2/Itgb7/Adam8/Dock5/Thbs1/Mmp9/Ager/Ptgs2/Nr4a1/Cxcr4/Sema6d/Pecam1	15
MF	GO:0005543	phospholipid binding	15/408	291/11749	0.0827048	0.336326	0.287476	F10/Cd300lf/Rufy4/Anxa1/Stxbp6/Anxa2/Thbs1/Rasgrp1/Sestd1/Sgip1/Cpne2/Pla2g7/Iqgap1/Arhgap26/Pla2g2d	15
BP	GO:1901615	organic hydroxy compound metabolic process	15/408	306/11749	0.113367	0.404202	0.345493	Snai1/Soat2/Il1b/Cyp4f18/Hdc/Apoc1/Dgat2/Nr1d1/Rdh12/Sorl1/Tnf/Sult1a1/Pde1b/Slc5a3/Duoxa1	15
BP	GO:0051098	regulation of binding	15/408	309/11749	0.120222	0.417851	0.35716	Slpi/Rara/Mmp8/Anxa2/Lgals3/Lrrk2/Mmp9/Plaur/Ager/Trib3/S100a10/Hopx/Sorl1/Hsp90ab1/Smim6	15
CC	GO:0099568	cytoplasmic region	15/408	332/11749	0.180503	0.521802	0.446013	Rhov/Rnd1/Stxbp6/Scnn1a/Gck/Anxa2/Lrrk2/Tmod1/Pstpip1/Cytip/Rnd3/Trpv4/Eps8/Flna/Efhc1	15
BP	GO:0044270	cellular nitrogen compound catabolic process	15/408	349/11749	0.233086	0.60553	0.51758	Ddit4/Entpd3/Gda/Xdh/Gck/Cirbp/Hdc/Dna2/Vim/Slc2a6/Aldh1l2/Ier3/Qprt/Dnase1l2/Dnph1	15
BP	GO:0046700	heterocycle catabolic process	15/408	351/11749	0.239661	0.614296	0.525073	Ddit4/Entpd3/Gda/Xdh/Gck/Cirbp/Hdc/Dna2/Vim/Slc2a6/Aldh1l2/Ier3/Qprt/Dnase1l2/Dnph1	15
BP	GO:0072521	purine-containing compound metabolic process	15/408	354/11749	0.249664	0.628543	0.53725	Ddit4/Gda/Xdh/Gck/Dgat2/Gnmt/Lrrk2/Slc2a6/Cox6a2/Adssl1/Ier3/Mthfd1l/Ak1/Pank1/Adcy8	15
BP	GO:0009896	positive regulation of catabolic process	15/408	355/11749	0.253033	0.629706	0.538245	Mefv/Rufy4/Il1b/Gck/Adam8/Lrrk2/Ager/Trib3/Ezr/Sorl1/Ier3/Tnf/Prickle1/Hspa1a/Hspa1b	15
BP	GO:0071417	cellular response to organonitrogen compound	15/408	355/11749	0.253033	0.629706	0.538245	Fpr2/Il1b/Gck/Mapk13/Lrrk2/Ager/Vim/Trib3/Nr4a1/Ezr/Sorl1/Tnf/Prkcq/Irs3/Adcy8	15
BP	GO:0032787	monocarboxylic acid metabolic process	15/408	361/11749	0.273605	0.659445	0.563664	Ddit4/Anxa1/Il1b/Dhrs9/Gck/Cyp4f18/Dgat2/Trib3/Asns/Slc2a6/C3/Ptgs2/Nr1d1/Ier3/Mthfd1l	15
MF	GO:0008047	enzyme activator activity	15/408	364/11749	0.284103	0.666604	0.569783	Fn1/Wfdc21/Mmp25/Dock5/Tbc1d2/Cd24a/Lrrk2/Tiam2/Tbc1d10c/Acap1/Iqgap1/Arhgap26/Arhgap15/Dnaja1/Ahsa2	15
MF	GO:0031267	small GTPase binding	15/408	364/11749	0.284103	0.666604	0.569783	Arhgef37/Stxbp6/Anxa2/Inf2/Tbc1d2/Rasgrp1/Lrrk2/Tiam2/Tbc1d10c/Eps8/Flna/Sorl1/Iqgap1/Wdr41/Rab11fip3	15
BP	GO:1901361	organic cyclic compound catabolic process	15/408	373/11749	0.316339	0.670355	0.57299	Ddit4/Entpd3/Gda/Xdh/Gck/Cirbp/Hdc/Dna2/Vim/Slc2a6/Aldh1l2/Ier3/Qprt/Dnase1l2/Dnph1	15
BP	GO:0005975	carbohydrate metabolic process	15/408	386/11749	0.364444	0.679333	0.580664	Chil3/Ddit4/Gck/Dgat2/Gnmt/Sik1/Chil1/Slc2a6/Pygl/Nr1d1/Ier3/Tnf/St8sia6/Slc5a3/Stbd1	15
BP	GO:0071363	cellular response to growth factor stimulus	15/408	389/11749	0.375732	0.688212	0.588253	Lrg1/Ddit4/Anxa1/Xdh/Thbs1/Cd44/Cyfip2/Nr4a1/Sorl1/Iqgap1/Tmem204/Hsp90ab1/Eng/Nrep/Adamtsl2	15
BP	GO:0007610	behavior	15/408	395/11749	0.398444	0.694372	0.593517	Il1b/Thbs1/Lrrk2/Tmod1/Ager/Sgip1/Ptgs2/Eps8/Osm/Nr1d1/Pirb/Pde1b/Klk8/Ptchd1/Adcy8	15
BP	GO:0099537	trans-synaptic signaling	15/408	403/11749	0.428897	0.701894	0.599948	Rara/Il1b/Cd24a/Lrrk2/Mmp9/Stx11/Ager/Ptgs2/Ccr2/Pirb/Syne1/Tnf/Il1rap/Adcy8/Gabra2	15
BP	GO:0099536	synaptic signaling	15/408	410/11749	0.455571	0.71649	0.612423	Rara/Il1b/Cd24a/Lrrk2/Mmp9/Stx11/Ager/Ptgs2/Ccr2/Pirb/Syne1/Tnf/Il1rap/Adcy8/Gabra2	15
CC	GO:0005773	vacuole	15/408	412/11749	0.463179	0.723807	0.618678	Prtn3/Rufy4/Anxa1/Cxcr2/Il1b/Anxa2/Napsa/Adam8/Lrrk2/Slc2a6/Plbd1/Cxcr4/Ifitm3/Hsp90ab1/Cst3	15
BP	GO:0051259	protein complex oligomerization	15/408	425/11749	0.512251	0.750378	0.64139	Ikbke/Anxa2/Lcn2/Mgst1/Gpx3/Gnmt/Rasgrp1/Mmp9/Ahnak/S100a10/Sorl1/Fas/Qprt/Kctd21/Adcy8	15
BP	GO:0010564	regulation of cell cycle process	15/408	454/11749	0.6167	0.80089	0.684565	Anxa1/Il1b/Slfn1/Lmnb1/Cirbp/Rps6ka2/Osm/Ier3/Tnf/Cdkn2d/Hsp90ab1/Rab11fip3/Prkcq/Hspa1a/Hspa1b	15
BP	GO:0071674	mononuclear cell migration	14/408	62/11749	1.88667e-08	3.9963e-06	3.41586e-06	Fpr2/Anxa1/Lgals3/Thbs1/Ager/Ccr7/Ccr1/Pla2g7/Trpv4/Ccl8/Ccr2/Ccl6/Ccl27a/Pecam1	14
BP	GO:0030593	neutrophil chemotaxis	14/408	69/11749	8.03425e-08	1.29102e-05	1.10351e-05	Sell/Bst1/Trem1/Cxcr2/Il1b/Trem3/S100a8/S100a9/Lgals3/Cxcl2/Il1f9/Ccr7/Ccl8/Ccl6	14
BP	GO:0002688	regulation of leukocyte chemotaxis	14/408	84/11749	1.02562e-06	0.000116903	9.99236e-05	Fpr2/Sell/Bst1/Cxcr2/Il1b/Thbs1/Ccr7/Ccr1/Pla2g7/Trpv4/Ccr2/Gpr18/Ccl27a/Mmp28	14
MF	GO:0019955	cytokine binding	14/408	93/11749	3.60577e-06	0.000301382	0.000257608	Ackr1/Il1r2/Il20rb/Cxcr2/Thbs1/Cd44/Plp2/Ager/Ccr7/Ccr1/Ccr2/Lifr/Cxcr4/Eng	14
BP	GO:0010951	negative regulation of endopeptidase activity	14/408	96/11749	5.29121e-06	0.000379339	0.000324242	Stfa1/Serpina3n/Reck/Serpinb10/Thbs1/Cd44/Mmp9/Plaur/Ptgs2/Nr4a1/Serpinb1a/Sorl1/Cdkn2d/Hspa1b	14
BP	GO:0050921	positive regulation of chemotaxis	14/408	99/11749	7.64275e-06	0.000516163	0.000441193	Fpr2/Fn1/Sell/Cxcr2/Il1b/Thbs1/Ager/Ccr7/Ccr1/Pla2g7/Trpv4/Ccr2/Cxcr4/Ccl27a	14
BP	GO:0032680	regulation of tumor necrosis factor production	14/408	132/11749	0.000194644	0.00566901	0.00484562	Arg2/Rara/Mmp8/Flt3/Thbs1/Cd24a/Rasgrp1/Lrrk2/Ager/Ccr7/Cd300ld/Ccr2/Gpr18/Cybb	14
BP	GO:0032640	tumor necrosis factor production	14/408	135/11749	0.000246641	0.00684136	0.00584768	Arg2/Rara/Mmp8/Flt3/Thbs1/Cd24a/Rasgrp1/Lrrk2/Ager/Ccr7/Cd300ld/Ccr2/Gpr18/Cybb	14
BP	GO:0050870	positive regulation of T cell activation	14/408	138/11749	0.000310159	0.00816578	0.00697974	Anxa1/Rara/Il1b/Adam8/Zbtb16/Cd24a/Rasgrp1/Ager/Ccr7/Itgal/Runx3/Ccr2/Prkcq/Hsph1	14
BP	GO:0070374	positive regulation of ERK1 and ERK2 cascade	14/408	146/11749	0.000551986	0.0123666	0.0105704	Fpr2/Glipr2/Rara/Il1b/Flt3/Cd44/Rasgrp1/Ager/Chil1/Ccr1/C3/Trpv4/Ccl8/Ccl6	14
BP	GO:0043281	regulation of cysteine-type endopeptidase activity involved in apoptotic process	14/408	159/11749	0.00127996	0.0232086	0.0198376	Nlrp12/Xdh/S100a8/S100a9/Thbs1/Cd44/Mmp9/Plaur/Ptgs2/Nr4a1/Tnf/Fas/Cdkn2d/Hspa1b	14
BP	GO:2000377	regulation of reactive oxygen species metabolic process	14/408	162/11749	0.00153096	0.026229	0.0224194	Arg2/Hp/Fpr2/Mmp8/Il1b/Xdh/Cd177/Thbs1/Gadd45a/Ager/Ptgs2/Ier3/Tnf/Duoxa1	14
BP	GO:0002449	lymphocyte mediated immunity	14/408	184/11749	0.00491856	0.0571584	0.0488564	Il20rb/H2-Q10/Il18rap/Il1b/Cd24a/Rasgrp1/Stx11/Ager/C3/Ccr2/Pirb/Gapt/Tnf/Fas	14
BP	GO:0032496	response to lipopolysaccharide	14/408	192/11749	0.00711113	0.0743001	0.0635084	Slpi/Ptger2/Wfdc21/Rara/Il1b/Cd300lb/Mgst1/Cxcl2/Vim/Il1f9/Ccr7/Ptgs2/Nr1d1/Tnf	14
BP	GO:0071902	positive regulation of protein serine/threonine kinase activity	14/408	206/11749	0.0127611	0.106762	0.0912555	Il1b/Adam8/Thbs1/Cd24a/Rasgrp1/Lrrk2/Gadd45a/Pim1/Ager/Ccr7/Gadd45b/Tnf/Iqgap1/Hsp90ab1	14
BP	GO:0009636	response to toxic substance	14/408	223/11749	0.0237212	0.161846	0.138339	Hp/Anxa1/Rara/Lcn2/Mapk13/Lrrk2/Pycr1/Nqo1/Eps8/Rdh12/Tnf/Fas/Pde1b/Hsph1	14
BP	GO:0034599	cellular response to oxidative stress	14/408	224/11749	0.0245346	0.165938	0.141836	Anxa1/Gsr/Lcn2/Mgst1/Mapk13/Thbs1/Lrrk2/Mmp9/Pycr1/Slc25a24/Nqo1/Ppargc1b/Tnf/Hsph1	14
BP	GO:0035690	cellular response to drug	14/408	228/11749	0.0279967	0.180699	0.154453	Ddit4/Anxa1/Il1b/Lcn2/Mapk13/Thbs1/Lrrk2/Vim/Pycr1/Klf9/Nqo1/Tnf/Hsph1/Adcy8	14
BP	GO:0009895	negative regulation of catabolic process	14/408	233/11749	0.0328149	0.201472	0.17221	Hp/Ddit4/Il1b/Anxa2/Cirbp/Lrrk2/Flna/Sorl1/Ier3/Tnf/Hcar2/Hsp90ab1/Banp/Cst3	14
BP	GO:0048872	homeostasis of number of cells	14/408	245/11749	0.0467883	0.253822	0.216956	Il20rb/Anxa1/Cxcr2/Flt3/Cd44/Cd24a/Ccr7/Ccr2/Pirb/Gapt/Col14a1/Fas/Klf13/Hcar2	14
BP	GO:0048638	regulation of developmental growth	14/408	255/11749	0.0612557	0.291654	0.249293	Pi16/Fn1/Plac8/Flt3/Pim1/Sgip1/C3/Ezr/Hopx/Shtn1/Cxcr4/Cdkl3/Col14a1/Sema6d	14
BP	GO:0046394	carboxylic acid biosynthetic process	14/408	258/11749	0.0661268	0.298307	0.254979	Ddit4/Anxa1/Il1b/Dhrs9/Gck/Trib3/Pycr1/Asns/Slc2a6/Ptgs2/Alox5/Nr1d1/Ier3/Mthfd1l	14
BP	GO:0016053	organic acid biosynthetic process	14/408	259/11749	0.0678063	0.304704	0.260447	Ddit4/Anxa1/Il1b/Dhrs9/Gck/Trib3/Pycr1/Asns/Slc2a6/Ptgs2/Alox5/Nr1d1/Ier3/Mthfd1l	14
BP	GO:0062012	regulation of small molecule metabolic process	14/408	260/11749	0.069514	0.310283	0.265216	Snai1/Ddit4/Anxa1/Il1b/Gck/Dgat2/Gnmt/Sik1/Trib3/Slc2a6/Ptgs2/Nr1d1/Ier3/Tnf	14
BP	GO:0051090	regulation of DNA-binding transcription factor activity	14/408	303/11749	0.170027	0.507252	0.433576	Nlrp12/Il18rap/Il1b/Adam8/Pim1/Ager/Sik1/Bex2/Flna/Ppargc1b/Tnf/Il1rap/Prkcq/Adcy8	14
BP	GO:0061564	axon development	14/408	325/11749	0.240458	0.614296	0.525073	Fn1/Emb/Vim/Cyfip2/Runx3/Shtn1/Cxcr4/Cdkl3/Fkbp1b/Klk8/Hsp90ab1/Sema6d/Nrep/Plxna1	14
CC	GO:0005764	lysosome	14/408	342/11749	0.301553	0.670355	0.57299	Prtn3/Anxa1/Cxcr2/Il1b/Anxa2/Napsa/Adam8/Lrrk2/Slc2a6/Plbd1/Cxcr4/Ifitm3/Hsp90ab1/Cst3	14
CC	GO:0000323	lytic vacuole	14/408	343/11749	0.305286	0.670355	0.57299	Prtn3/Anxa1/Cxcr2/Il1b/Anxa2/Napsa/Adam8/Lrrk2/Slc2a6/Plbd1/Cxcr4/Ifitm3/Hsp90ab1/Cst3	14
MF	GO:0000987	proximal promoter sequence-specific DNA binding	14/408	343/11749	0.305286	0.670355	0.57299	Snai1/Rara/Nfe2/Per1/Jdp2/Rfx2/Mxd1/Mycl/Nr4a1/Nr1d1/E2f2/Ifi204/Klf13/Ascl2	14
BP	GO:0031346	positive regulation of cell projection organization	14/408	344/11749	0.309033	0.670355	0.57299	Fn1/Lcn2/S100a9/Cd24a/Ccr7/Shtn1/Eps8/Cxcr4/Cdkl3/Iqgap1/Fkbp1b/Il1rap/Prkcq/Plxna1	14
MF	GO:0017016	Ras GTPase binding	14/408	351/11749	0.335586	0.671085	0.573613	Arhgef37/Stxbp6/Anxa2/Inf2/Tbc1d2/Rasgrp1/Lrrk2/Tiam2/Tbc1d10c/Eps8/Flna/Iqgap1/Wdr41/Rab11fip3	14
BP	GO:0019439	aromatic compound catabolic process	14/408	358/11749	0.362621	0.679333	0.580664	Ddit4/Entpd3/Gda/Xdh/Gck/Cirbp/Hdc/Dna2/Vim/Slc2a6/Aldh1l2/Ier3/Dnase1l2/Dnph1	14
BP	GO:0045786	negative regulation of cell cycle	14/408	362/11749	0.378231	0.688212	0.588253	Slfn1/Rps6ka2/Thbs1/Dna2/Gadd45a/Runx3/Ptgs2/Nr4a1/Osm/Ier3/Tnf/Cdkn2d/Ak1/Hsp90ab1	14
MF	GO:0015318	inorganic molecular entity transmembrane transporter activity	14/408	386/11749	0.47278	0.726049	0.620594	Slc10a6/Aqp9/Slc38a5/Scnn1a/Anxa2/AA467197/Slc7a1/Slc2a6/Slc14a1/Trpv4/Slc37a1/Cox6a2/Slc5a3/Gabra2	14
BP	GO:0007264	small GTPase mediated signal transduction	14/408	388/11749	0.480627	0.733613	0.627059	Rhov/Arhgef37/Rnd1/Dock5/Rasgrp1/Tiam2/Rnd3/Rasgrp2/Shtn1/Eps8/Gpr18/Arhgap26/Gpr65/Pecam1	14
BP	GO:0007268	chemical synaptic transmission	14/408	396/11749	0.511792	0.750378	0.64139	Rara/Il1b/Cd24a/Lrrk2/Mmp9/Stx11/Ager/Ptgs2/Ccr2/Pirb/Syne1/Tnf/Adcy8/Gabra2	14
BP	GO:0098916	anterograde trans-synaptic signaling	14/408	396/11749	0.511792	0.750378	0.64139	Rara/Il1b/Cd24a/Lrrk2/Mmp9/Stx11/Ager/Ptgs2/Ccr2/Pirb/Syne1/Tnf/Adcy8/Gabra2	14
BP	GO:0044089	positive regulation of cellular component biogenesis	14/408	399/11749	0.523365	0.754245	0.644695	Gda/Adgre5/Cd24a/Tppp3/Ccr7/S100a10/Eps8/Flna/Tnf/Fas/Iqgap1/Gpr65/Il1rap/Prkcq	14
BP	GO:0006753	nucleoside phosphate metabolic process	14/408	426/11749	0.623141	0.807069	0.689846	Ddit4/Entpd3/Gck/Dgat2/Lrrk2/Slc2a6/Cox6a2/Adssl1/Ier3/Ak1/Qprt/Pank1/Dnph1/Adcy8	14
BP	GO:0048609	multicellular organismal reproductive process	14/408	444/11749	0.683693	0.844158	0.721548	Slco4c1/Anxa1/Rara/Gsr/Rps6ka2/Zbtb16/Rfx2/Ptgs2/Pcsk4/Cxcr4/Syne1/B4galnt1/Dnaja1/Iqcg	14
BP	GO:0019953	sexual reproduction	14/408	446/11749	0.690067	0.844684	0.721998	Slco4c1/Rara/Gsr/Rps6ka2/Zbtb16/Rfx2/Ptgs2/Pcsk4/Cxcr4/Syne1/B4galnt1/Dnaja1/Iqcg/Hspa1b	14
BP	GO:0032504	multicellular organism reproduction	14/408	447/11749	0.693226	0.847785	0.724649	Slco4c1/Anxa1/Rara/Gsr/Rps6ka2/Zbtb16/Rfx2/Ptgs2/Pcsk4/Cxcr4/Syne1/B4galnt1/Dnaja1/Iqcg	14
CC	GO:0030425	dendrite	14/408	448/11749	0.696366	0.847947	0.724787	Rara/Hdc/Rbm3/Lrrk2/Alox5/Nqo1/Nr1d1/Flna/Syne1/Fas/Cybb/Hsp90ab1/Adcy8/Gabra2	14
CC	GO:0097447	dendritic tree	14/408	450/11749	0.70259	0.849966	0.726512	Rara/Hdc/Rbm3/Lrrk2/Alox5/Nqo1/Nr1d1/Flna/Syne1/Fas/Cybb/Hsp90ab1/Adcy8/Gabra2	14
CC	GO:0044432	endoplasmic reticulum part	14/408	486/11749	0.801073	0.90497	0.773527	H2-Q10/Soat2/Dhrs9/Sgms2/Dgat2/Lrrk2/Lyz1/Slc37a1/Lyz2/Fkbp1b/Cybb/Smim6/P4ha1/Duoxa1	14
MF	GO:0004896	cytokine receptor activity	13/408	67/11749	4.06681e-07	6.11333e-05	5.2254e-05	Il1r2/Il20rb/Cxcr2/Il18rap/Flt3/Cd44/Ccr7/Ccr1/Ccr2/Lifr/Il15ra/Cxcr4/Il1rap	13
BP	GO:0006959	humoral immune response	13/408	73/11749	1.14429e-06	0.000124009	0.000105997	Slpi/Il1b/Cfb/S100a9/Pglyrp1/Cxcl2/Fcna/Ccr7/C3/Camp/Ccr2/Cfp/Tnf	13
MF	GO:0030414	peptidase inhibitor activity	13/408	77/11749	2.14836e-06	0.000204314	0.000174638	Stfa1/Stfa2l1/Serpina3n/Pi16/Slpi/Wfdc21/Reck/Serpinb10/Wfdc17/C3/Serpinb1a/Ngp/Cst3	13
BP	GO:0046634	regulation of alpha-beta T cell activation	13/408	82/11749	4.45545e-06	0.000340368	0.000290931	Tarm1/Arg2/Anxa1/Rara/Zbtb16/Cd44/Cd24a/Ager/Ccr7/Runx3/Ccr2/Prkcq/Hsph1	13
BP	GO:0050715	positive regulation of cytokine secretion	13/408	105/11749	6.76469e-05	0.00264903	0.00226427	Clec4e/Mmp8/Il1b/Flt3/Fgr/Rasgrp1/Lrrk2/Ager/Ccr7/Trpv4/Osm/Tnf/Il1rap	13
BP	GO:0050728	negative regulation of inflammatory response	13/408	108/11749	9.08109e-05	0.00313466	0.00267936	Mefv/Il1r2/Il20rb/Fpr2/Nlrp12/Pglyrp1/Cd44/Cd24a/Ager/Metrnl/Nr1d1/Siglecg/Ier3	13
BP	GO:0032635	interleukin-6 production	13/408	123/11749	0.000338488	0.00855924	0.00731605	Nlrp12/Mmp8/Il18rap/Il1b/Mapk13/Flt3/Cd24a/Ager/Il1f9/Cd300ld/Trpv4/Tnf/Il1rap	13
BP	GO:0045807	positive regulation of endocytosis	13/408	136/11749	0.000888187	0.0176125	0.0150544	Cd300lf/Fpr2/Il1b/Anxa2/Lrrk2/Ager/Ccr7/Sgip1/C3/Il15ra/Sirpb1a/Syne1/Tnf	13
BP	GO:0046328	regulation of JNK cascade	13/408	138/11749	0.00101782	0.0191251	0.0163473	Mmp8/Il1b/Lmnb1/Rasgrp1/Gadd45a/Ager/Il1f9/Ccr7/Per1/Trpv4/Gadd45b/Tnf/Dnaja1	13
BP	GO:0007254	JNK cascade	13/408	146/11749	0.00170541	0.0287942	0.024612	Mmp8/Il1b/Lmnb1/Rasgrp1/Gadd45a/Ager/Il1f9/Ccr7/Per1/Trpv4/Gadd45b/Tnf/Dnaja1	13
BP	GO:0051224	negative regulation of protein transport	13/408	152/11749	0.0024424	0.0370735	0.0316888	Il1r2/Arg2/Fn1/Nlrp12/Anxa1/Il1b/Lrrk2/Ezr/Serpinb1a/Siglecg/Tnf/Fkbp1b/Rab11fip3	13
MF	GO:1901681	sulfur compound binding	13/408	152/11749	0.0024424	0.0370735	0.0316888	Crispld2/Fn1/Soat2/Gsr/Mgst1/Thbs1/Gnmt/Ager/Ccdc80/Ccl8/Sult1a1/Pla2g2d/Pank1	13
MF	GO:0050839	cell adhesion molecule binding	13/408	159/11749	0.00361336	0.0488485	0.0417535	Fn1/Tacstd2/Sell/Il1b/Itgb7/Adam8/Cd177/Thbs1/Tbc1d2/Fxyd5/Itgal/Ezr/Shtn1	13
BP	GO:0002703	regulation of leukocyte mediated immunity	13/408	160/11749	0.00381268	0.0500482	0.0427789	Il20rb/H2-Q10/Il18rap/Il1b/Cd177/Cd24a/Fgr/Rasgrp1/Ager/Pram1/C3/Ccr2/Tnf	13
BP	GO:0002699	positive regulation of immune effector process	13/408	164/11749	0.00470096	0.0554856	0.0474266	H2-Q10/Anxa1/Rara/Il18rap/Il1b/Cd177/Cd24a/Fgr/Rasgrp1/Ccr7/C3/Ccr2/Tnf	13
BP	GO:0000302	response to reactive oxygen species	13/408	166/11749	0.00520371	0.0601644	0.0514258	Hp/Anxa1/Lcn2/Mapk13/Thbs1/Lrrk2/Mmp9/Ccr7/Pycr1/Nqo1/Ppargc1b/Tnf/Hsph1	13
BP	GO:0010038	response to metal ion	13/408	182/11749	0.0109584	0.0976404	0.0834586	Fn1/Aqp9/Xdh/Crip1/Thbs1/Lrrk2/Mmp9/Cpne2/Rasgrp2/Slc25a24/Fas/Iqgap1/Adcy8	13
BP	GO:2001234	negative regulation of apoptotic signaling pathway	13/408	184/11749	0.0119335	0.101293	0.0865808	Snai1/Il1b/Lgals3/Cd44/Lrrk2/Mmp9/Plaur/Ptgs2/Ier3/Tnf/Cdkn2d/Dnaja1/Hsph1	13
CC	GO:0016324	apical plasma membrane	13/408	186/11749	0.0129745	0.107966	0.0922845	Plet1/Cd300lg/Fn1/Anxa1/Scnn1a/Cyp4f18/Cd44/Ager/Ezr/Fas/Hsp90ab1/Hspa1a/Adcy8	13
BP	GO:0006869	lipid transport	13/408	204/11749	0.0257647	0.172257	0.147238	Slc10a6/Aqp9/Soat2/Anxa1/Il1b/Atp8b4/Anxa2/Cyp4f18/Apoc1/Thbs1/Abca6/Sorl1/Pla2g2d	13
BP	GO:0051604	protein maturation	13/408	209/11749	0.0305731	0.189961	0.16237	Asprv1/Il1r2/Il1b/Anxa2/Notch4/Ctse/Rps6ka2/Thbs1/Lrrk2/Cyfip2/C3/Pcsk4/Sorl1	13
CC	GO:0005938	cell cortex	13/408	223/11749	0.0474543	0.256242	0.219024	Rhov/Rnd1/Stxbp6/Scnn1a/Gck/Anxa2/Tmod1/Pstpip1/Cytip/Rnd3/Trpv4/Eps8/Flna	13
BP	GO:0001503	ossification	13/408	237/11749	0.0699142	0.310856	0.265705	Ifitm1/Dmp1/Ecm1/Nfe2/Zbtb16/Fgr/Ccr1/Ptgs2/Ppargc1b/Tnf/Ifi204/Pdlim7/Bmp1	13
BP	GO:0050678	regulation of epithelial cell proliferation	13/408	244/11749	0.0833926	0.337042	0.288088	Lrg1/Tacstd2/Ecm1/Xdh/Thbs1/Ager/Klf9/Runx3/Nr4a1/Nr1d1/Tnf/Eng/Gkn3	13
BP	GO:0002764	immune response-regulating signaling pathway	13/408	252/11749	0.100687	0.373867	0.319564	Il20rb/Clec4d/Cd300lf/Fpr2/Clec4e/Fpr1/Lgals3/Bmx/Ccr7/Pram1/Ezr/Nr1d1/Tnf	13
BP	GO:0009991	response to extracellular stimulus	13/408	261/11749	0.12256	0.423686	0.362148	Sell/Il1b/Gck/Lrrk2/Pim1/Mmp9/Sik1/Sgip1/Asns/Trpv4/Sorl1/Fas/Cdkn2d	13
BP	GO:0023061	signal release	13/408	300/11749	0.244555	0.619491	0.529513	Anxa1/Il1b/Gck/Lrrk2/Stx11/Trpv4/Osm/Nr1d1/Tnf/Fkbp1b/Hcar2/Rab11fip3/Adcy8	13
BP	GO:0031331	positive regulation of cellular catabolic process	13/408	301/11749	0.248181	0.625825	0.534927	Mefv/Rufy4/Il1b/Gck/Adam8/Lrrk2/Ager/Trib3/Ezr/Tnf/Prickle1/Hspa1a/Hspa1b	13
BP	GO:0043254	regulation of protein complex assembly	13/408	359/11749	0.478962	0.732032	0.625708	Mefv/Gda/Stxbp6/Cd24a/Tppp3/Tmod1/Vill/Eps8/Sorl1/Tnf/Fas/Tmsb10/Pecam1	13
BP	GO:0007276	gamete generation	13/408	368/11749	0.515326	0.753504	0.644062	Slco4c1/Rara/Gsr/Rps6ka2/Zbtb16/Rfx2/Ptgs2/Pcsk4/Cxcr4/Syne1/B4galnt1/Dnaja1/Iqcg	13
MF	GO:0005198	structural molecule activity	13/408	371/11749	0.527304	0.757704	0.647652	Vcan/Fn1/Anxa1/Ecm1/Emilin2/Igfbp6/Thbs1/Lrrk2/Vim/Ahnak/Scara3/Tuba4a/Col14a1	13
BP	GO:0030031	cell projection assembly	13/408	385/11749	0.581896	0.784125	0.670235	Rhov/Tacstd2/Emp1/Ccr7/Rfx2/Cyfip2/Ezr/Shtn1/Eps8/Flna/Syne1/Prkcq/Iqcg	13
BP	GO:0090407	organophosphate biosynthetic process	13/408	390/11749	0.600763	0.790749	0.675896	Fpr2/Ddit4/Gck/Sgms2/Slc2a6/Pygl/Lpcat4/Adssl1/Ier3/Ak1/Qprt/Pank1/Adcy8	13
BP	GO:0007346	regulation of mitotic cell cycle	13/408	397/11749	0.626522	0.807999	0.690641	Anxa1/Il1b/Slfn1/Lmnb1/Gadd45a/Sik1/Asns/Ier3/Tnf/Iqgap1/Prkcq/Hspa1a/Hspa1b	13
BP	GO:0048667	cell morphogenesis involved in neuron differentiation	13/408	417/11749	0.695286	0.847947	0.724787	Fn1/Emb/Lrrk2/Vim/Cyfip2/Runx3/Shtn1/Cxcr4/Cdkl3/Syne1/Hsp90ab1/Sema6d/Plxna1	13
BP	GO:0009117	nucleotide metabolic process	13/408	419/11749	0.701732	0.849369	0.726002	Ddit4/Gck/Dgat2/Lrrk2/Slc2a6/Cox6a2/Adssl1/Ier3/Ak1/Qprt/Pank1/Dnph1/Adcy8	13
CC	GO:0030424	axon	13/408	447/11749	0.783076	0.894014	0.764163	Emb/Lrrk2/Ager/Vim/Trpv4/Shtn1/Cxcr4/Flna/Iqgap1/Hsp90ab1/Cst3/Adcy8/Gabra2	13
MF	GO:0004672	protein kinase activity	13/408	449/11749	0.788237	0.896619	0.76639	Ikbke/Mapk13/Rps6ka2/Flt3/Bmx/Fgr/Lrrk2/Pim1/Sik1/Trib3/Cdkl3/Eng/Prkcq	13
BP	GO:1901137	carbohydrate derivative biosynthetic process	13/408	462/11749	0.819676	0.914001	0.781247	Ddit4/Il1b/Gck/Ccr7/Slc2a6/Pygl/Adssl1/Ier3/B4galnt1/Ak1/St8sia6/Pank1/Adcy8	13
CC	GO:0031966	mitochondrial membrane	13/408	490/11749	0.87545	0.945572	0.808232	Ikbke/Anxa1/Mgst1/Lgals3/AA467197/Fgr/Lrrk2/Slc25a24/Cox6a2/Mx1/Aifm2/Snph/Armcx6	13
BP	GO:0050709	negative regulation of protein secretion	12/408	106/11749	0.000301283	0.00797714	0.0068185	Il1r2/Arg2/Fn1/Nlrp12/Anxa1/Il1b/Ezr/Serpinb1a/Siglecg/Tnf/Fkbp1b/Rab11fip3	12
BP	GO:0002792	negative regulation of peptide secretion	12/408	111/11749	0.000462015	0.0108191	0.00924764	Il1r2/Arg2/Fn1/Nlrp12/Anxa1/Il1b/Ezr/Serpinb1a/Siglecg/Tnf/Fkbp1b/Rab11fip3	12
BP	GO:0032675	regulation of interleukin-6 production	12/408	117/11749	0.000744991	0.0153613	0.0131302	Nlrp12/Mmp8/Il1b/Mapk13/Flt3/Cd24a/Ager/Il1f9/Cd300ld/Trpv4/Tnf/Il1rap	12
BP	GO:1903034	regulation of response to wounding	12/408	120/11749	0.000933591	0.0181272	0.0154943	Anxa1/Anxa2/S100a9/Thbs1/Cd24a/Ager/Hopx/Cxcr4/Siglecg/Fkbp1b/Klk8/Prkcq	12
BP	GO:0046890	regulation of lipid biosynthetic process	12/408	124/11749	0.00124545	0.022671	0.0193782	Snai1/Fpr2/Anxa1/Il1b/Dgat2/Sik1/Trib3/C3/Ptgs2/Nr1d1/Tnf/Thrsp	12
BP	GO:0032874	positive regulation of stress-activated MAPK cascade	12/408	125/11749	0.00133561	0.0240306	0.0205403	Mmp8/Il1b/Xdh/Lmnb1/Rasgrp1/Gadd45a/Ager/Il1f9/Ccr7/Trpv4/Gadd45b/Tnf	12
BP	GO:0070304	positive regulation of stress-activated protein kinase signaling cascade	12/408	126/11749	0.0014311	0.0251658	0.0215106	Mmp8/Il1b/Xdh/Lmnb1/Rasgrp1/Gadd45a/Ager/Il1f9/Ccr7/Trpv4/Gadd45b/Tnf	12
BP	GO:0022408	negative regulation of cell-cell adhesion	12/408	132/11749	0.00212979	0.0337405	0.0288399	Il20rb/Tarm1/Arg2/Anxa1/Slfn1/Adam8/Lgals3/Cd44/Cd24a/Runx3/Trpv4/Pla2g2d	12
BP	GO:0002819	regulation of adaptive immune response	12/408	138/11749	0.00308576	0.0433644	0.0370659	Il20rb/H2-Q10/Anxa1/Il1b/Cd44/Cd24a/Ager/Ccr7/C3/Ccr2/Tnf/Prkcq	12
CC	GO:0016323	basolateral plasma membrane	12/408	148/11749	0.00542828	0.0609364	0.0520857	Slco4c1/Cd300lg/Tacstd2/Aqp9/Anxa2/Cd44/Ager/Ezr/Car9/Hsp90ab1/Hspa1a/Adcy8	12
BP	GO:0002064	epithelial cell development	12/408	156/11749	0.00817432	0.0800347	0.06841	Rara/Il1b/Notch4/Tmod1/Vim/Ezr/Cxcr4/Flna/Tnf/Dnase1l2/Pecam1/Eng	12
BP	GO:0043406	positive regulation of MAP kinase activity	12/408	158/11749	0.00900679	0.085464	0.0730508	Il1b/Adam8/Thbs1/Cd24a/Rasgrp1/Lrrk2/Gadd45a/Ager/Ccr7/Gadd45b/Tnf/Iqgap1	12
BP	GO:0061448	connective tissue development	12/408	160/11749	0.00990391	0.0906723	0.0775026	Snai1/Rara/Ecm1/Anxa2/Zbtb16/Dgat2/Thbs1/Runx3/Trpv4/Sorl1/Col14a1/Bmp1	12
BP	GO:0002573	myeloid leukocyte differentiation	12/408	161/11749	0.0103777	0.0935399	0.0799537	Prtn3/Cd300lf/Ocstamp/Rara/Anxa2/Adam8/Pilrb1/Ccr7/Ccr1/Pirb/Ppargc1b/Tnf	12
BP	GO:0016485	protein processing	12/408	163/11749	0.0113778	0.098735	0.0843942	Asprv1/Il1r2/Il1b/Anxa2/Notch4/Ctse/Rps6ka2/Thbs1/Lrrk2/Cyfip2/C3/Pcsk4	12
BP	GO:0010810	regulation of cell-substrate adhesion	12/408	164/11749	0.011905	0.101236	0.0865316	Plet1/Fn1/Dmp1/Tacstd2/Bst1/Emilin2/Dock5/Thbs1/S100a10/Ccdc80/Flna/Iqgap1	12
BP	GO:0046677	response to antibiotic	12/408	176/11749	0.0197964	0.143694	0.122823	Hp/Anxa1/Rara/Lcn2/Mapk13/Crip1/Lrrk2/Pycr1/Nqo1/Eps8/Hsph1/Adcy8	12
BP	GO:0045444	fat cell differentiation	12/408	179/11749	0.0222696	0.156999	0.134195	Lrg1/Wfdc21/Plac8/Zbtb16/Trib3/Jdp2/Ptgs2/Trpv4/Nr4a1/Metrnl/Nr1d1/Tnf	12
BP	GO:0046942	carboxylic acid transport	12/408	184/11749	0.0268887	0.175002	0.149584	Arg2/Slc10a6/Aqp9/Anxa1/Slc38a5/Il1b/Cyp4f18/Emb/Thbs1/Slc7a1/Tnf/Pla2g2d	12
BP	GO:0015849	organic acid transport	12/408	185/11749	0.0278906	0.180264	0.154081	Arg2/Slc10a6/Aqp9/Anxa1/Slc38a5/Il1b/Cyp4f18/Emb/Thbs1/Slc7a1/Tnf/Pla2g2d	12
BP	GO:0045089	positive regulation of innate immune response	12/408	185/11749	0.0278906	0.180264	0.154081	Cd300lf/Fpr2/Clec4e/Ikbke/Il18rap/Trem3/Adam8/Rasgrp1/Hmgb3/Nr1d1/Tnf/Ifi204	12
BP	GO:0051258	protein polymerization	12/408	213/11749	0.0679978	0.30527	0.260931	Gda/Msrb1/Tppp3/Tmod1/Pstpip1/Trpv4/Vill/Eps8/Mx1/Gas7/Tmsb10/Pecam1	12
BP	GO:0051235	maintenance of location	12/408	229/11749	0.102557	0.379902	0.324723	Ikbke/Il1b/Lcn2/Dgat2/C3/Flna/Sorl1/Syne1/B4galnt1/Tnf/Fkbp1b/Tmsb10	12
BP	GO:0031667	response to nutrient levels	12/408	241/11749	0.13429	0.446676	0.381799	Sell/Il1b/Gck/Lrrk2/Pim1/Sik1/Sgip1/Asns/Trpv4/Sorl1/Fas/Cdkn2d	12
BP	GO:0006732	coenzyme metabolic process	12/408	255/11749	0.177327	0.517389	0.442241	Ddit4/Gck/Cyp4f18/Dgat2/Gnmt/Slc2a6/Mthfd2/Aldh1l2/Ier3/Mthfd1l/Qprt/Pank1	12
BP	GO:0042692	muscle cell differentiation	12/408	257/11749	0.18397	0.52887	0.452055	Pi16/Rara/Tmod1/Sik1/Il1f9/Ccl8/Hopx/Syne1/Col14a1/Tmem204/Eng/Myo18b	12
BP	GO:0010769	regulation of cell morphogenesis involved in differentiation	12/408	259/11749	0.190729	0.537686	0.45959	Fn1/Tacstd2/Dock5/Lrrk2/Vim/S100a10/Shtn1/Flna/Cdkl3/Syne1/Sema6d/Plxna1	12
BP	GO:0034765	regulation of ion transmembrane transport	12/408	261/11749	0.197601	0.551389	0.471303	Thbs1/Fxyd5/Mmp9/Sestd1/Ager/Ahnak/Alox5/Flna/Tnf/Fkbp1b/Cybb/Smim6	12
BP	GO:1902903	regulation of supramolecular fiber organization	12/408	273/11749	0.241046	0.614481	0.525231	Gda/Tacstd2/Tmod1/S100a10/Trpv4/Vill/Eps8/Flna/Tmsb10/Gpr65/Pecam1/Prkcq	12
BP	GO:0032535	regulation of cellular component size	12/408	284/11749	0.283746	0.666604	0.569783	Fn1/Inf2/Tmod1/Ezr/Shtn1/Vill/Eps8/Cdkl3/Tmsb10/Hsp90ab1/Sema6d/Pecam1	12
BP	GO:0071407	cellular response to organic cyclic compound	12/408	284/11749	0.283746	0.666604	0.569783	Ddit4/Anxa1/Il1b/Lrrk2/Pim1/Per1/Klf9/Ezr/Ppargc1b/Tnf/Dnaja1/Adcy8	12
BP	GO:0001558	regulation of cell growth	12/408	299/11749	0.345218	0.671085	0.573613	Pi16/Fn1/Cirbp/Cd44/Shtn1/Osgin1/Cxcr4/Cdkl3/Col14a1/Cdkn2d/Sema6d/Dnph1	12
BP	GO:0070997	neuron death	12/408	305/11749	0.370509	0.680556	0.581708	Ddit4/Il1b/Adam8/Lrrk2/Ager/Cxcl2/Nqo1/Sorl1/Tnf/Fas/Hsp90ab1/Hsph1	12
BP	GO:0045666	positive regulation of neuron differentiation	12/408	326/11749	0.460121	0.721455	0.616667	Fn1/Rara/S100a9/Cd24a/Shtn1/Cxcr4/Cdkl3/Iqgap1/Fkbp1b/Il1rap/Plxna1/Duoxa1	12
MF	GO:0000978	RNA polymerase II proximal promoter sequence-specific DNA binding	12/408	333/11749	0.489815	0.736065	0.629155	Snai1/Rara/Per1/Jdp2/Rfx2/Mxd1/Mycl/Nr4a1/Nr1d1/Ifi204/Klf13/Ascl2	12
BP	GO:0019693	ribose phosphate metabolic process	12/408	335/11749	0.498241	0.745897	0.637559	Ddit4/Gck/Dgat2/Lrrk2/Slc2a6/Pygl/Cox6a2/Adssl1/Ier3/Ak1/Pank1/Adcy8	12
BP	GO:0098660	inorganic ion transmembrane transport	12/408	355/11749	0.580195	0.784125	0.670235	Scnn1a/Fxyd5/Sestd1/Ager/Ahnak/Trpv4/Alox5/Slc37a1/Flna/Fkbp1b/Smim6/Gabra2	12
BP	GO:0098655	cation transmembrane transport	12/408	373/11749	0.648801	0.822697	0.703204	Scnn1a/Fxyd5/Mmp9/Slc7a1/Sestd1/Ager/Ahnak/Trpv4/Alox5/Flna/Fkbp1b/Smim6	12
BP	GO:1903827	regulation of cellular protein localization	12/408	416/11749	0.785152	0.895669	0.765577	Lgals3/Lrrk2/Ptgs2/Ezr/Flna/Sorl1/Tnf/Iqgap1/Hsp90ab1/Dnaja1/Prkcq/Hsph1	12
BP	GO:0000226	microtubule cytoskeleton organization	12/408	434/11749	0.82953	0.918963	0.785488	Gda/Tppp3/Gadd45a/Trpv4/Ezr/Tuba4a/Flna/Efhc1/Hsph1/Hspa1a/Iqcg/Hspa1b	12
BP	GO:0045123	cellular extravasation	11/408	51/11749	1.05363e-06	0.000116903	9.99236e-05	Prtn3/Sell/Trem1/Trem3/Itgb7/Adam8/Cd177/Ager/Ccr2/Tnf/Pecam1	11
BP	GO:0002690	positive regulation of leukocyte chemotaxis	11/408	66/11749	1.48728e-05	0.000842692	0.000720296	Fpr2/Sell/Cxcr2/Il1b/Thbs1/Ccr7/Ccr1/Pla2g7/Trpv4/Ccr2/Ccl27a	11
MF	GO:0004866	endopeptidase inhibitor activity	11/408	73/11749	3.96167e-05	0.00172811	0.00147711	Stfa1/Stfa2l1/Serpina3n/Slpi/Reck/Serpinb10/Wfdc17/C3/Serpinb1a/Ngp/Cst3	11
BP	GO:0032609	interferon-gamma production	11/408	78/11749	7.41198e-05	0.00278547	0.00238089	Il20rb/Rara/Il18rap/Il1b/Pglyrp1/Flt3/Rasgrp1/Ccr7/Runx3/Ccr2/Tnf	11
BP	GO:0035710	CD4-positive, alpha-beta T cell activation	11/408	78/11749	7.41198e-05	0.00278547	0.00238089	Tarm1/Arg2/Anxa1/Rara/Cd44/Ager/Ccr7/Runx3/Ccr2/Pla2g2d/Prkcq	11
MF	GO:0061135	endopeptidase regulator activity	11/408	78/11749	7.41198e-05	0.00278547	0.00238089	Stfa1/Stfa2l1/Serpina3n/Slpi/Reck/Serpinb10/Wfdc17/C3/Serpinb1a/Ngp/Cst3	11
BP	GO:0050764	regulation of phagocytosis	11/408	82/11749	0.000117822	0.00383951	0.00328184	Prtn3/Cd300lf/Fpr2/Il1b/Fgr/Ager/Ccr7/C3/Il15ra/Sirpb1a/Tnf	11
BP	GO:2000379	positive regulation of reactive oxygen species metabolic process	11/408	86/11749	0.0001818	0.00536195	0.00458315	Fpr2/Mmp8/Il1b/Xdh/Cd177/Thbs1/Gadd45a/Ager/Ptgs2/Tnf/Duoxa1	11
BP	GO:0042107	cytokine metabolic process	11/408	92/11749	0.000331602	0.0085592	0.00731602	Nlrp12/Trem1/Il1b/Trem3/Thbs1/Ager/Ccr2/Tnf/Cybb/Il1rap/Prkcq	11
BP	GO:0071887	leukocyte apoptotic process	11/408	92/11749	0.000331602	0.0085592	0.00731602	Arg2/Anxa1/Cxcr2/Adam8/Lgals3/Cd44/Cd24a/Ccr7/Fas/Hcar2/Prkcq	11
BP	GO:1903038	negative regulation of leukocyte cell-cell adhesion	11/408	93/11749	0.000364607	0.00908594	0.00776625	Il20rb/Tarm1/Arg2/Anxa1/Slfn1/Adam8/Lgals3/Cd44/Cd24a/Runx3/Pla2g2d	11
BP	GO:0001906	cell killing	11/408	98/11749	0.000573981	0.0126168	0.0107842	H2-Q10/Trem1/Il18rap/Trem3/Pglyrp1/Rasgrp1/Stx11/Ager/C3/Camp/Hsp90ab1	11
BP	GO:0046330	positive regulation of JNK cascade	11/408	105/11749	0.00102791	0.0192371	0.016443	Mmp8/Il1b/Lmnb1/Rasgrp1/Gadd45a/Ager/Il1f9/Ccr7/Trpv4/Gadd45b/Tnf	11
MF	GO:0005539	glycosaminoglycan binding	11/408	118/11749	0.00264388	0.0393626	0.0336453	Vcan/Crispld2/Fn1/Pglyrp1/Thbs1/Cd44/Ager/Ccdc80/Ccl8/Pla2g2d/Eng	11
BP	GO:0008360	regulation of cell shape	11/408	122/11749	0.0034286	0.0469919	0.0401666	Rhov/Fn1/Rnd1/Anxa1/Fgr/Rnd3/Ezr/Eps8/Gas7/Arhgap15/Plxna1	11
BP	GO:0002822	regulation of adaptive immune response based on somatic recombination of immune receptors built from immunoglobulin superfamily domains	11/408	124/11749	0.00388557	0.0507689	0.043395	Il20rb/H2-Q10/Anxa1/Il1b/Cd24a/Ager/Ccr7/C3/Ccr2/Tnf/Prkcq	11
BP	GO:0034614	cellular response to reactive oxygen species	11/408	127/11749	0.00466093	0.055267	0.0472397	Anxa1/Lcn2/Mapk13/Thbs1/Lrrk2/Mmp9/Pycr1/Nqo1/Ppargc1b/Tnf/Hsph1	11
CC	GO:0001726	ruffle	11/408	128/11749	0.00494503	0.057323	0.0489971	S100a6/Anxa2/Bmx/Fgr/Trpv4/Ezr/Eps8/Iqgap1/Pdlim7/Gas7/Pecam1	11
BP	GO:0061572	actin filament bundle organization	11/408	130/11749	0.00555434	0.0609364	0.0520857	Tacstd2/Rnd1/S100a10/Rnd3/Ezr/Shtn1/Eps8/Flna/Gas7/Gpr65/Prkcq	11
BP	GO:0043491	protein kinase B signaling	11/408	132/11749	0.00622139	0.0668011	0.0570985	F10/Rara/Il1b/Xdh/Adam8/Thbs1/Chil1/Osm/Tnf/Hsp90ab1/Eng	11
BP	GO:0002285	lymphocyte activation involved in immune response	11/408	136/11749	0.00774328	0.0766108	0.0654834	Clec4d/Clec4e/Anxa1/Rara/Pglyrp1/Lgals3/Stx11/Ccr7/Itgal/Ccr2/Gapt	11
MF	GO:0051015	actin filament binding	11/408	141/11749	0.0100364	0.0915255	0.0782318	Tmod1/Pstpip1/Trpv4/Ezr/Shtn1/Vill/Coro2a/Flna/Adssl1/Syne1/Gas7	11
BP	GO:2001242	regulation of intrinsic apoptotic signaling pathway	11/408	141/11749	0.0100364	0.0915255	0.0782318	Snai1/S100a8/S100a9/Cd44/Lrrk2/Mmp9/Plaur/Ptgs2/Cdkn2d/Dnaja1/Hsph1	11
BP	GO:0045637	regulation of myeloid cell differentiation	11/408	149/11749	0.0147499	0.118304	0.101121	Ocstamp/Rara/Adam8/Zbtb16/Pilrb1/Ccr1/Hmgb3/Ppargc1b/Tnf/Fas/Klf13	11
BP	GO:0045665	negative regulation of neuron differentiation	11/408	181/11749	0.050949	0.268882	0.229828	Il1b/Cd24a/Lrrk2/Vim/Trpv4/Il15ra/Flna/Cdkl3/Klk8/Sema6d/Dleu2	11
BP	GO:0045732	positive regulation of protein catabolic process	11/408	183/11749	0.0543286	0.273403	0.233693	Il1b/Adam8/Lrrk2/Trib3/Ezr/Sorl1/Ier3/Tnf/Prickle1/Hspa1a/Hspa1b	11
BP	GO:0072330	monocarboxylic acid biosynthetic process	11/408	184/11749	0.0560733	0.281272	0.240419	Ddit4/Anxa1/Il1b/Dhrs9/Gck/Trib3/Asns/Slc2a6/Ptgs2/Nr1d1/Ier3	11
MF	GO:0042277	peptide binding	11/408	186/11749	0.0596738	0.290404	0.248225	Fpr2/H2-Q10/Gsr/Mgst1/Crip1/Ager/Pirb/Sorl1/Hsp90ab1/Cst3/Gprasp2	11
BP	GO:0048588	developmental cell growth	11/408	186/11749	0.0596738	0.290404	0.248225	Pi16/Fn1/Cyfip2/Shtn1/Cxcr4/Cdkl3/Col14a1/Iqgap1/Hsp90ab1/Sema6d/Plxna1	11
CC	GO:0031253	cell projection membrane	11/408	190/11749	0.0673243	0.30283	0.258845	Scnn1a/Bmx/Cd44/Cd24a/Fgr/Tbc1d10c/Trpv4/Ezr/Eps8/Hsp90ab1/Gabra2	11
BP	GO:0034330	cell junction organization	11/408	190/11749	0.0673243	0.30283	0.258845	Snai1/Prtn3/Fn1/Cd177/S100a10/Trpv4/Lsr/Flna/Tnf/Iqgap1/Pecam1	11
BP	GO:0046879	hormone secretion	11/408	203/11749	0.0964182	0.363693	0.310869	Anxa1/Il1b/Gck/Trpv4/Osm/Nr1d1/Tnf/Fkbp1b/Hcar2/Rab11fip3/Adcy8	11
BP	GO:0009914	hormone transport	11/408	207/11749	0.106683	0.386581	0.330432	Anxa1/Il1b/Gck/Trpv4/Osm/Nr1d1/Tnf/Fkbp1b/Hcar2/Rab11fip3/Adcy8	11
BP	GO:0009615	response to virus	11/408	209/11749	0.112046	0.401952	0.34357	Ifitm1/Ddit4/Ikbke/Ifitm6/Il1b/Lcn2/Ifitm2/Flt3/Mx1/Ifitm3/Tnf	11
BP	GO:0010631	epithelial cell migration	11/408	209/11749	0.112046	0.401952	0.34357	Tacstd2/Anxa1/Glipr2/Adam8/Dock5/Thbs1/Mmp9/Ager/Ptgs2/Nr4a1/Pecam1	11
BP	GO:0090130	tissue migration	11/408	209/11749	0.112046	0.401952	0.34357	Tacstd2/Anxa1/Glipr2/Adam8/Dock5/Thbs1/Mmp9/Ager/Ptgs2/Nr4a1/Pecam1	11
BP	GO:0090132	epithelium migration	11/408	209/11749	0.112046	0.401952	0.34357	Tacstd2/Anxa1/Glipr2/Adam8/Dock5/Thbs1/Mmp9/Ager/Ptgs2/Nr4a1/Pecam1	11
BP	GO:0001655	urogenital system development	11/408	218/11749	0.138049	0.452502	0.386778	Vcan/Arg2/Tacstd2/Anxa1/Cxcr2/Rara/Zbtb16/Cd44/Lrrk2/Mmp9/Plaur	11
CC	GO:0043235	receptor complex	11/408	223/11749	0.153779	0.478378	0.408896	Il18rap/Itgb7/Flt3/Cd44/Itgal/Lifr/Eps8/Hsp90ab1/Eng/Plxna1/Gabra2	11
BP	GO:1901653	cellular response to peptide	11/408	227/11749	0.166995	0.501093	0.428312	Fpr2/Il1b/Gck/Ager/Vim/Trib3/Nr4a1/Sorl1/Prkcq/Irs3/Adcy8	11
BP	GO:0018105	peptidyl-serine phosphorylation	11/408	231/11749	0.18075	0.522192	0.446346	Ddit4/Ikbke/Mapk13/Rps6ka2/Cd44/Lrrk2/Ptgs2/Osm/Tnf/Hsp90ab1/Prkcq	11
BP	GO:0043434	response to peptide hormone	11/408	234/11749	0.191406	0.539268	0.460942	Serpina3n/Anxa1/Il1b/Gck/Trib3/Trpv4/Nr4a1/Sorl1/Prkcq/Irs3/Adcy8	11
BP	GO:0002757	immune response-activating signal transduction	11/408	243/11749	0.224991	0.59515	0.508708	Cd300lf/Fpr2/Clec4e/Fpr1/Lgals3/Bmx/Ccr7/Pram1/Ezr/Nr1d1/Tnf	11
BP	GO:0006816	calcium ion transport	11/408	248/11749	0.244606	0.619491	0.529513	Gck/Anxa2/Lgals3/Sestd1/Ahnak/Ccr1/Ptgs2/Trpv4/Cxcr4/Fkbp1b/Smim6	11
BP	GO:0018209	peptidyl-serine modification	11/408	249/11749	0.248603	0.626423	0.535438	Ddit4/Ikbke/Mapk13/Rps6ka2/Cd44/Lrrk2/Ptgs2/Osm/Tnf/Hsp90ab1/Prkcq	11
MF	GO:0060589	nucleoside-triphosphatase regulator activity	11/408	252/11749	0.260733	0.639145	0.546312	Dock5/Tbc1d2/Lrrk2/Tiam2/Tbc1d10c/Acap1/Arhgap26/Arhgap15/Dnaja1/Ahsa2/Hsph1	11
BP	GO:1901214	regulation of neuron death	11/408	274/11749	0.354665	0.679333	0.580664	Ddit4/Il1b/Adam8/Lrrk2/Ager/Nqo1/Sorl1/Tnf/Fas/Hsp90ab1/Hsph1	11
BP	GO:0060249	anatomical structure homeostasis	11/408	282/11749	0.390205	0.688212	0.588253	Il20rb/Napsa/Adam8/Flt3/Dna2/Ccr2/Ppargc1b/Col14a1/Hsp90ab1/Prkcq/Hspa1a	11
BP	GO:0043900	regulation of multi-organism process	11/408	286/11749	0.408087	0.698111	0.596713	Ifitm1/Arg2/Slpi/Ifitm6/Il1b/Anxa2/Pglyrp1/Ifitm2/Cxcr4/Ifitm3/Tnf	11
BP	GO:0070838	divalent metal ion transport	11/408	288/11749	0.41704	0.701894	0.599948	Gck/Anxa2/Lgals3/Sestd1/Ahnak/Ccr1/Ptgs2/Trpv4/Cxcr4/Fkbp1b/Smim6	11
BP	GO:0072511	divalent inorganic cation transport	11/408	289/11749	0.421517	0.701894	0.599948	Gck/Anxa2/Lgals3/Sestd1/Ahnak/Ccr1/Ptgs2/Trpv4/Cxcr4/Fkbp1b/Smim6	11
BP	GO:0007409	axonogenesis	11/408	294/11749	0.443889	0.712506	0.609018	Fn1/Emb/Vim/Cyfip2/Runx3/Shtn1/Cxcr4/Cdkl3/Hsp90ab1/Sema6d/Plxna1	11
BP	GO:0009150	purine ribonucleotide metabolic process	11/408	310/11749	0.514656	0.752762	0.643427	Ddit4/Gck/Dgat2/Lrrk2/Slc2a6/Cox6a2/Adssl1/Ier3/Ak1/Pank1/Adcy8	11
BP	GO:0050804	modulation of chemical synaptic transmission	11/408	316/11749	0.540573	0.764601	0.653547	Rara/Il1b/Lrrk2/Mmp9/Ager/Ptgs2/Ccr2/Pirb/Syne1/Tnf/Adcy8	11
BP	GO:0099177	regulation of trans-synaptic signaling	11/408	317/11749	0.544847	0.766958	0.655561	Rara/Il1b/Lrrk2/Mmp9/Ager/Ptgs2/Ccr2/Pirb/Syne1/Tnf/Adcy8	11
BP	GO:0009259	ribonucleotide metabolic process	11/408	318/11749	0.549107	0.770967	0.658988	Ddit4/Gck/Dgat2/Lrrk2/Slc2a6/Cox6a2/Adssl1/Ier3/Ak1/Pank1/Adcy8	11
BP	GO:0007265	Ras protein signal transduction	11/408	324/11749	0.574351	0.782138	0.668536	Rhov/Arhgef37/Rnd1/Rasgrp1/Tiam2/Rnd3/Shtn1/Eps8/Gpr18/Gpr65/Pecam1	11
BP	GO:0006163	purine nucleotide metabolic process	11/408	328/11749	0.590852	0.788028	0.67357	Ddit4/Gck/Dgat2/Lrrk2/Slc2a6/Cox6a2/Adssl1/Ier3/Ak1/Pank1/Adcy8	11
BP	GO:0048285	organelle fission	11/408	336/11749	0.622966	0.807067	0.689845	Il1b/Inf2/Rps6ka2/Eps8/Osm/Flna/Mx1/Tnf/Klhdc8b/Hspa1a/Hspa1b	11
BP	GO:0120031	plasma membrane bounded cell projection assembly	11/408	374/11749	0.75596	0.876398	0.749106	Tacstd2/Emp1/Ccr7/Rfx2/Ezr/Shtn1/Eps8/Flna/Syne1/Prkcq/Iqcg	11
CC	GO:0044433	cytoplasmic vesicle part	11/408	393/11749	0.808967	0.9099	0.777741	Prtn3/Anxa2/Adam8/Cd177/Slc2a3/Lrrk2/Sgip1/Pcsk4/Vopp1/Rab11fip3/Gabra2	11
BP	GO:0071675	regulation of mononuclear cell migration	10/408	42/11749	1.24168e-06	0.000128583	0.000109907	Fpr2/Lgals3/Thbs1/Ager/Ccr7/Ccr1/Pla2g7/Trpv4/Ccr2/Ccl27a	10
BP	GO:2000514	regulation of CD4-positive, alpha-beta T cell activation	10/408	49/11749	5.57906e-06	0.000393915	0.000336701	Tarm1/Arg2/Anxa1/Rara/Cd44/Ager/Ccr7/Runx3/Ccr2/Prkcq	10
BP	GO:0002444	myeloid leukocyte mediated immunity	10/408	71/11749	0.000158639	0.00473883	0.00405054	Trem1/Trem3/Cd300lb/Cd177/Fgr/Rasgrp1/Stx11/Pram1/C3/Ccr2	10
BP	GO:2000106	regulation of leukocyte apoptotic process	10/408	75/11749	0.000251735	0.00694134	0.00593314	Arg2/Anxa1/Cxcr2/Adam8/Lgals3/Cd44/Cd24a/Ccr7/Hcar2/Prkcq	10
BP	GO:0032612	interleukin-1 production	10/408	79/11749	0.000386783	0.00935431	0.00799565	Mefv/Il1r2/Arg2/Nlrp12/Anxa1/Il1b/Ager/Ccr7/Serpinb1a/Ifi204	10
BP	GO:0045621	positive regulation of lymphocyte differentiation	10/408	82/11749	0.000523679	0.0119625	0.010225	Anxa1/Rara/Il1b/Adam8/Zbtb16/Rasgrp1/Ccr7/Runx3/Ccr2/Il15ra	10
MF	GO:0005125	cytokine activity	10/408	84/11749	0.000635556	0.0134622	0.0115069	Il1b/Pglyrp1/Cxcl2/Il1f9/Ccl8/Osm/Ccl6/Tnf/Ccl27a/Bmp1	10
BP	GO:0050868	negative regulation of T cell activation	10/408	84/11749	0.000635556	0.0134622	0.0115069	Il20rb/Tarm1/Arg2/Anxa1/Slfn1/Lgals3/Cd44/Cd24a/Runx3/Pla2g2d	10
CC	GO:0031225	anchored component of membrane	10/408	86/11749	0.000766476	0.0156657	0.0133903	Plet1/Dpep2/Bst1/Ly6c2/Reck/Mmp25/Cd24a/Plaur/Cd52/Ly6d	10
BP	GO:0002821	positive regulation of adaptive immune response	10/408	89/11749	0.00100384	0.0189388	0.016188	H2-Q10/Anxa1/Il1b/Cd44/Cd24a/Ccr7/C3/Ccr2/Tnf/Prkcq	10
BP	GO:0001776	leukocyte homeostasis	10/408	90/11749	0.00109518	0.0202522	0.0173106	Anxa1/Cxcr2/Flt3/Cd44/Cd24a/Ccr2/Pirb/Gapt/Fas/Hcar2	10
BP	GO:0070665	positive regulation of leukocyte proliferation	10/408	101/11749	0.00262597	0.0392211	0.0335245	Ocstamp/Bst1/Anxa1/Il1b/Cd24a/Ager/Ccr7/Itgal/Ccr2/Prkcq	10
BP	GO:0051896	regulation of protein kinase B signaling	10/408	104/11749	0.00325496	0.045278	0.0387016	F10/Rara/Xdh/Adam8/Thbs1/Chil1/Osm/Tnf/Hsp90ab1/Eng	10
BP	GO:1903707	negative regulation of hemopoiesis	10/408	104/11749	0.00325496	0.045278	0.0387016	Anxa1/Rara/Pglyrp1/Zbtb16/Flt3/Cd44/Pilrb1/Runx3/Hmgb3/Klf13	10
MF	GO:0002020	protease binding	10/408	107/11749	0.0039984	0.0509696	0.0435665	Fn1/Sell/Ecm1/Anxa2/Lcn2/Cd177/Tnf/Fas/Cst3/Hspa1a	10
BP	GO:0009266	response to temperature stimulus	10/408	108/11749	0.00427401	0.0521385	0.0445656	Plac8/Cirbp/Rbm3/Trpv4/Metrnl/Osm/Cxcr4/Dnaja1/Hspa1a/Hspa1b	10
BP	GO:0045580	regulation of T cell differentiation	10/408	109/11749	0.0045644	0.0543919	0.0464917	Anxa1/Rara/Il1b/Adam8/Zbtb16/Cd44/Rasgrp1/Ccr7/Runx3/Ccr2	10
BP	GO:0051216	cartilage development	10/408	110/11749	0.00487011	0.0569149	0.0486483	Snai1/Rara/Ecm1/Anxa2/Zbtb16/Thbs1/Runx3/Trpv4/Col14a1/Bmp1	10
BP	GO:0002706	regulation of lymphocyte mediated immunity	10/408	116/11749	0.00705676	0.0740641	0.0633067	Il20rb/H2-Q10/Il18rap/Il1b/Cd24a/Rasgrp1/Ager/C3/Ccr2/Tnf	10
BP	GO:0071241	cellular response to inorganic substance	10/408	125/11749	0.0116758	0.0999468	0.08543	Fn1/Thbs1/Lrrk2/Mmp9/Cpne2/Rasgrp2/Slc25a24/Fas/Iqgap1/Adcy8	10
BP	GO:0001659	temperature homeostasis	10/408	127/11749	0.0129572	0.107966	0.0922845	Plac8/Il1b/Lcn2/G0s2/Ptgs2/Ccr2/Nr1d1/Cxcr4/Ppargc1b/Tnf	10
MF	GO:0031406	carboxylic acid binding	10/408	128/11749	0.0136362	0.111678	0.0954571	Vcan/Rara/S100a8/S100a9/Hdc/Padi4/Cd44/Gnmt/Pygl/P4ha1	10
CC	GO:0043292	contractile fiber	10/408	128/11749	0.0136362	0.111678	0.0954571	Tmod1/Ahnak/Flna/Syne1/Pdlim7/Fkbp1b/Ak1/Cst3/Pecam1/Myo18b	10
BP	GO:0051017	actin filament bundle assembly	10/408	129/11749	0.0143415	0.115426	0.0986607	Tacstd2/Rnd1/S100a10/Rnd3/Ezr/Eps8/Flna/Gas7/Gpr65/Prkcq	10
MF	GO:0043177	organic acid binding	10/408	130/11749	0.0150738	0.118955	0.101677	Vcan/Rara/S100a8/S100a9/Hdc/Padi4/Cd44/Gnmt/Pygl/P4ha1	10
CC	GO:0098858	actin-based cell projection	10/408	141/11749	0.0250711	0.167861	0.14348	Cd44/Cd24a/Lrrk2/Lyz1/Tbc1d10c/Trpv4/Ezr/Shtn1/Eps8/Lyz2	10
BP	GO:0048545	response to steroid hormone	10/408	143/11749	0.0273051	0.177464	0.151688	Ddit4/Ptger2/Anxa1/Per1/Klf9/Ppargc1b/Tnf/Fas/Sult1a1/Dnaja1	10
BP	GO:0007160	cell-matrix adhesion	10/408	148/11749	0.0335054	0.204876	0.175119	Plet1/Fn1/Bst1/Itgb7/Adam8/Thbs1/S100a10/Itgal/Iqgap1/Pecam1	10
BP	GO:0007266	Rho protein signal transduction	10/408	148/11749	0.0335054	0.204876	0.175119	Rhov/Arhgef37/Rnd1/Tiam2/Rnd3/Shtn1/Eps8/Gpr18/Gpr65/Pecam1	10
MF	GO:0001664	G protein-coupled receptor binding	10/408	154/11749	0.0421716	0.242917	0.207634	Fpr1/Cxcl2/C3/Ccl8/Ccl6/Flna/Ccl27a/Dnaja1/Hspa1a/Gprasp2	10
BP	GO:0031345	negative regulation of cell projection organization	10/408	157/11749	0.0470322	0.254849	0.217833	Tacstd2/Lrrk2/Vim/Trpv4/Il15ra/Flna/Cdkl3/Klk8/Sema6d/Dleu2	10
BP	GO:0051099	positive regulation of binding	10/408	162/11749	0.0559468	0.28094	0.240134	Rara/Mmp8/Anxa2/Lgals3/Lrrk2/Mmp9/Plaur/Trib3/S100a10/Hsp90ab1	10
BP	GO:0060485	mesenchyme development	10/408	163/11749	0.0578543	0.288035	0.2462	Snai1/Fn1/Glipr2/Il1b/Thbs1/Plaur/Ager/Flna/Sema6d/Eng	10
BP	GO:0046883	regulation of hormone secretion	10/408	164/11749	0.059804	0.290404	0.248225	Anxa1/Il1b/Gck/Osm/Nr1d1/Tnf/Fkbp1b/Hcar2/Rab11fip3/Adcy8	10
MF	GO:0019902	phosphatase binding	10/408	171/11749	0.0746469	0.320603	0.274037	Vcan/Gck/Lgals3/Vim/Pstpip1/Siglecg/Iqgap1/Pecam1/Dzip3/Adcy8	10
BP	GO:0043547	positive regulation of GTPase activity	10/408	173/11749	0.0792762	0.331028	0.282948	Prtn3/Tbc1d2/Rasgrp1/Ccr7/Tbc1d10c/S100a10/Ccl8/Rasgrp2/Ccl6/Gpr65	10
BP	GO:0090287	regulation of cellular response to growth factor stimulus	10/408	178/11749	0.0916105	0.357008	0.305154	Lrg1/Xdh/Thbs1/Cyfip2/Sorl1/Tmem204/Hsp90ab1/Eng/Nrep/Adamtsl2	10
BP	GO:0008202	steroid metabolic process	10/408	180/11749	0.0968487	0.364686	0.311717	Snai1/Soat2/Il1b/Dhrs9/Apoc1/Dgat2/Nr1d1/Sorl1/Tnf/Sult1a1	10
BP	GO:0051091	positive regulation of DNA-binding transcription factor activity	10/408	187/11749	0.116542	0.408951	0.349553	Il18rap/Il1b/Adam8/Ager/Bex2/Ppargc1b/Tnf/Il1rap/Prkcq/Adcy8	10
BP	GO:0050878	regulation of body fluid levels	10/408	189/11749	0.122553	0.423686	0.362148	F10/Scnn1a/Xdh/Anxa2/S100a9/Thbs1/Treml1/C3/Trpv4/Prkcq	10
BP	GO:0110053	regulation of actin filament organization	10/408	200/11749	0.158546	0.489613	0.418499	Tacstd2/Tmod1/S100a10/Vill/Eps8/Flna/Tmsb10/Gpr65/Pecam1/Prkcq	10
BP	GO:0045927	positive regulation of growth	10/408	204/11749	0.172809	0.512702	0.438235	Fn1/Flt3/Pim1/Sgip1/C3/Ezr/Hopx/Shtn1/Cxcr4/Dnph1	10
BP	GO:0044262	cellular carbohydrate metabolic process	10/408	207/11749	0.183892	0.52887	0.452055	Ddit4/Gck/Dgat2/Gnmt/Sik1/Pygl/Nr1d1/Ier3/Slc5a3/Stbd1	10
BP	GO:0018108	peptidyl-tyrosine phosphorylation	10/408	222/11749	0.243742	0.6189	0.529008	Bst1/Bmx/Cd44/Cd24a/Fgr/Osm/Tnf/Iqgap1/Pecam1/Hsph1	10
BP	GO:0018212	peptidyl-tyrosine modification	10/408	225/11749	0.256489	0.63408	0.541983	Bst1/Bmx/Cd44/Cd24a/Fgr/Osm/Tnf/Iqgap1/Pecam1/Hsph1	10
BP	GO:0003012	muscle system process	10/408	227/11749	0.26511	0.648511	0.554318	Arg2/Pi16/Dock5/Tmod1/Ptgs2/Cxcr4/Flna/Col14a1/Fkbp1b/Ppp1r13l	10
MF	GO:0050662	coenzyme binding	10/408	230/11749	0.278212	0.666604	0.569783	Soat2/Xdh/Gsr/Hdc/Gnmt/Pygl/Aifm2/Cybb/P4ha1/Pank1	10
BP	GO:0016032	viral process	10/408	238/11749	0.314019	0.670355	0.57299	Ifitm1/Slpi/Ifitm6/Anxa2/Ifitm2/Mmp9/Cxcr4/Ifitm3/Tnf/Hsp90ab1	10
BP	GO:0015672	monovalent inorganic cation transport	10/408	241/11749	0.327718	0.671085	0.573613	Slc10a6/Scnn1a/Gck/Fxyd5/Ager/Sik1/Per1/Alox5/Flna/Slc5a3	10
BP	GO:0006887	exocytosis	10/408	245/11749	0.346165	0.671085	0.573613	Anxa1/Stxbp6/Cd177/Fgr/Rasgrp1/Lrrk2/Stx11/Pram1/Ccr1/Ccr2	10
BP	GO:0060562	epithelial tube morphogenesis	10/408	250/11749	0.369448	0.679388	0.58071	Tacstd2/Cxcr2/Rara/Notch4/Cd44/Cxcr4/Tnf/Mthfd1l/Prickle1/Eng	10
MF	GO:0015631	tubulin binding	10/408	252/11749	0.378814	0.688212	0.588253	S100a8/S100a9/Tppp3/Lrrk2/Sgip1/Trpv4/Ezr/Mx1/Efhc1/Hsph1	10
BP	GO:0007283	spermatogenesis	10/408	267/11749	0.449357	0.712506	0.609018	Slco4c1/Rara/Gsr/Zbtb16/Rfx2/Pcsk4/Syne1/B4galnt1/Dnaja1/Iqcg	10
BP	GO:0048608	reproductive structure development	10/408	268/11749	0.454047	0.715058	0.6112	Snai1/Anxa1/Rara/Nfe2/Cd44/Plaur/Ptgs2/Flna/Hsp90ab1/Ascl2	10
BP	GO:0010976	positive regulation of neuron projection development	10/408	269/11749	0.458731	0.720511	0.61586	Fn1/S100a9/Cd24a/Shtn1/Cxcr4/Cdkl3/Iqgap1/Fkbp1b/Il1rap/Plxna1	10
BP	GO:0061458	reproductive system development	10/408	271/11749	0.468082	0.723807	0.618678	Snai1/Anxa1/Rara/Nfe2/Cd44/Plaur/Ptgs2/Flna/Hsp90ab1/Ascl2	10
MF	GO:0005525	GTP binding	10/408	281/11749	0.51432	0.752506	0.643208	Rhov/Rnd1/Lrrk2/Rnd3/Tuba4a/Hhat/Adssl1/Mx1/Hcar2/Hsp90ab1	10
BP	GO:0048232	male gamete generation	10/408	282/11749	0.518883	0.754245	0.644695	Slco4c1/Rara/Gsr/Zbtb16/Rfx2/Pcsk4/Syne1/B4galnt1/Dnaja1/Iqcg	10
BP	GO:0048732	gland development	10/408	283/11749	0.523433	0.754245	0.644695	Hp/Anxa1/Rara/Xdh/Notch4/Cd44/Plaur/Lsr/Tnf/Plxna1	10
MF	GO:0032550	purine ribonucleoside binding	10/408	287/11749	0.541491	0.764883	0.653787	Rhov/Rnd1/Lrrk2/Rnd3/Tuba4a/Hhat/Adssl1/Mx1/Hcar2/Hsp90ab1	10
BP	GO:0006091	generation of precursor metabolites and energy	10/408	288/11749	0.545968	0.767084	0.655669	Ddit4/Gck/Gnmt/Slc2a6/Pygl/Alox5/Nr1d1/Cox6a2/Ier3/Stbd1	10
MF	GO:0001883	purine nucleoside binding	10/408	290/11749	0.554872	0.771048	0.659057	Rhov/Rnd1/Lrrk2/Rnd3/Tuba4a/Hhat/Adssl1/Mx1/Hcar2/Hsp90ab1	10
BP	GO:0009314	response to radiation	10/408	290/11749	0.554872	0.771048	0.659057	Anxa1/Cirbp/Mapk13/Crip1/Gadd45a/Sik1/Per1/Pde1b/Cdkn2d/Rbm4b	10
MF	GO:0019001	guanyl nucleotide binding	10/408	292/11749	0.563709	0.7783	0.665256	Rhov/Rnd1/Lrrk2/Rnd3/Tuba4a/Hhat/Adssl1/Mx1/Hcar2/Hsp90ab1	10
MF	GO:0032549	ribonucleoside binding	10/408	292/11749	0.563709	0.7783	0.665256	Rhov/Rnd1/Lrrk2/Rnd3/Tuba4a/Hhat/Adssl1/Mx1/Hcar2/Hsp90ab1	10
MF	GO:0032561	guanyl ribonucleotide binding	10/408	292/11749	0.563709	0.7783	0.665256	Rhov/Rnd1/Lrrk2/Rnd3/Tuba4a/Hhat/Adssl1/Mx1/Hcar2/Hsp90ab1	10
MF	GO:0001882	nucleoside binding	10/408	300/11749	0.598312	0.790749	0.675896	Rhov/Rnd1/Lrrk2/Rnd3/Tuba4a/Hhat/Adssl1/Mx1/Hcar2/Hsp90ab1	10
MF	GO:0008324	cation transmembrane transporter activity	10/408	303/11749	0.610953	0.799731	0.683574	Slc10a6/Slc38a5/Scnn1a/Anxa2/AA467197/Slc7a1/Slc2a6/Trpv4/Cox6a2/Slc5a3	10
BP	GO:0010639	negative regulation of organelle organization	10/408	324/11749	0.69351	0.847785	0.724649	Tacstd2/Rps6ka2/Lrrk2/Tmod1/Vill/Eps8/Osm/Ier3/Tmsb10/Pecam1	10
BP	GO:0034248	regulation of cellular amide metabolic process	10/408	324/11749	0.69351	0.847785	0.724649	Rara/S100a9/Cirbp/Rbm3/Thbs1/Vim/Per1/Sorl1/Tnf/Rbm4b	10
BP	GO:0034655	nucleobase-containing compound catabolic process	10/408	327/11749	0.704383	0.85079	0.727217	Ddit4/Entpd3/Gck/Cirbp/Dna2/Vim/Slc2a6/Ier3/Dnase1l2/Dnph1	10
CC	GO:0005635	nuclear envelope	10/408	330/11749	0.715012	0.854785	0.730632	S100a6/Lmnb1/Trib3/Nr4a1/Alox5/Sorl1/Syne1/Cybb/Cst3/Prickle1	10
BP	GO:0098662	inorganic cation transmembrane transport	10/408	333/11749	0.725394	0.860136	0.735206	Scnn1a/Fxyd5/Sestd1/Ager/Ahnak/Trpv4/Alox5/Flna/Fkbp1b/Smim6	10
CC	GO:0098791	Golgi subcompartment	10/408	353/11749	0.788199	0.896619	0.76639	H2-Q10/Glipr2/Sgms2/Lrrk2/Lyz1/Pcsk4/Flna/Sorl1/B4galnt1/Lyz2	10
BP	GO:0007005	mitochondrion organization	10/408	392/11749	0.879508	0.948369	0.810623	Inf2/Dna2/Cd24a/Lrrk2/Mmp9/Plaur/Mx1/Aifm2/Ier3/Fas	10
CC	GO:0044431	Golgi apparatus part	10/408	396/11749	0.886739	0.951785	0.813543	H2-Q10/Glipr2/Sgms2/Lrrk2/Lyz1/Pcsk4/Flna/Sorl1/B4galnt1/Lyz2	10
BP	GO:0072657	protein localization to membrane	10/408	409/11749	0.907824	0.961906	0.822194	Anxa2/Itgb7/Lgals3/Ager/Pram1/S100a10/Itgal/Ezr/Flna/Tnf	10
BP	GO:0060322	head development	10/408	444/11749	0.94889	0.984029	0.841103	Crispld2/Ddit4/Rara/Lrrk2/Cxcr4/Flna/Csrnp1/Sema6d/Ptchd1/Efhc1	10
MF	GO:0016209	antioxidant activity	9/408	46/11749	2.36562e-05	0.00119824	0.0010242	Hp/Gsr/S100a8/S100a9/Mgst1/Gpx3/Ptgs2/Nqo1/Gpx7	9
BP	GO:0150076	neuroinflammatory response	9/408	53/11749	7.67454e-05	0.00283836	0.0024261	Fpr2/Mmp8/Il1b/Lrrk2/Ager/Ptgs2/Nr1d1/Tnf/Adcy8	9
BP	GO:0046635	positive regulation of alpha-beta T cell activation	9/408	54/11749	8.93122e-05	0.00310593	0.00265481	Anxa1/Rara/Zbtb16/Cd24a/Ccr7/Runx3/Ccr2/Prkcq/Hsph1	9
BP	GO:0045833	negative regulation of lipid metabolic process	9/408	60/11749	0.00020658	0.00594236	0.00507926	Snai1/Il1b/Dgat2/Sik1/Trib3/Pik3ip1/Sorl1/Tnf/Hcar2	9
BP	GO:0050766	positive regulation of phagocytosis	9/408	60/11749	0.00020658	0.00594236	0.00507926	Cd300lf/Fpr2/Il1b/Ager/Ccr7/C3/Il15ra/Sirpb1a/Tnf	9
BP	GO:0051897	positive regulation of protein kinase B signaling	9/408	68/11749	0.000539249	0.012258	0.0104776	F10/Rara/Adam8/Thbs1/Chil1/Osm/Tnf/Hsp90ab1/Eng	9
BP	GO:0032652	regulation of interleukin-1 production	9/408	69/11749	0.000601496	0.0131595	0.0112481	Mefv/Il1r2/Arg2/Nlrp12/Anxa1/Ager/Ccr7/Serpinb1a/Ifi204	9
BP	GO:0032649	regulation of interferon-gamma production	9/408	70/11749	0.000669502	0.0140535	0.0120123	Il20rb/Rara/Il1b/Pglyrp1/Flt3/Rasgrp1/Ccr7/Ccr2/Tnf	9
BP	GO:0045582	positive regulation of T cell differentiation	9/408	71/11749	0.000743659	0.0153613	0.0131302	Anxa1/Rara/Il1b/Adam8/Zbtb16/Rasgrp1/Ccr7/Runx3/Ccr2	9
BP	GO:0002286	T cell activation involved in immune response	9/408	73/11749	0.000912084	0.0179338	0.015329	Clec4d/Clec4e/Anxa1/Rara/Lgals3/Stx11/Ccr7/Itgal/Ccr2	9
BP	GO:0070555	response to interleukin-1	9/408	73/11749	0.000912084	0.0179338	0.015329	Saa3/Il1r2/Fn1/Anxa1/Il1b/Mapk13/Ccl8/Nr1d1/Ccl6	9
BP	GO:0045446	endothelial cell differentiation	9/408	82/11749	0.00209391	0.0336665	0.0287766	Il1b/Xdh/Anxa2/Notch4/Ezr/Cxcr4/Tnf/Pecam1/Eng	9
BP	GO:1903557	positive regulation of tumor necrosis factor superfamily cytokine production	9/408	82/11749	0.00209391	0.0336665	0.0287766	Mmp8/Adam8/Thbs1/Rasgrp1/Lrrk2/Ager/Ccr7/Ccr2/Cybb	9
BP	GO:0002824	positive regulation of adaptive immune response based on somatic recombination of immune receptors built from immunoglobulin superfamily domains	9/408	83/11749	0.00227835	0.0356279	0.0304531	H2-Q10/Anxa1/Il1b/Cd24a/Ccr7/C3/Ccr2/Tnf/Prkcq	9
BP	GO:2001243	negative regulation of intrinsic apoptotic signaling pathway	9/408	84/11749	0.00247549	0.0374538	0.0320138	Snai1/Cd44/Lrrk2/Mmp9/Plaur/Ptgs2/Cdkn2d/Dnaja1/Hsph1	9
BP	GO:0042089	cytokine biosynthetic process	9/408	90/11749	0.00395964	0.0509696	0.0435665	Nlrp12/Il1b/Thbs1/Ager/Ccr2/Tnf/Cybb/Il1rap/Prkcq	9
BP	GO:0003158	endothelium development	9/408	91/11749	0.00426327	0.0521385	0.0445656	Il1b/Xdh/Anxa2/Notch4/Ezr/Cxcr4/Tnf/Pecam1/Eng	9
BP	GO:0050671	positive regulation of lymphocyte proliferation	9/408	94/11749	0.00528419	0.060502	0.0517144	Bst1/Anxa1/Il1b/Cd24a/Ager/Ccr7/Itgal/Ccr2/Prkcq	9
BP	GO:0008630	intrinsic apoptotic signaling pathway in response to DNA damage	9/408	95/11749	0.00566351	0.0618079	0.0528306	Snai1/Ddit4/Ikbke/Crip1/Cd44/Ier3/Tnf/Ifi204/Cdkn2d	9
BP	GO:0032946	positive regulation of mononuclear cell proliferation	9/408	96/11749	0.00606353	0.0652565	0.0557783	Bst1/Anxa1/Il1b/Cd24a/Ager/Ccr7/Itgal/Ccr2/Prkcq	9
BP	GO:0010811	positive regulation of cell-substrate adhesion	9/408	99/11749	0.00739507	0.0759053	0.0648804	Fn1/Dmp1/Emilin2/Dock5/Thbs1/S100a10/Ccdc80/Flna/Iqgap1	9
CC	GO:0005884	actin filament	9/408	100/11749	0.00788518	0.0778495	0.0665422	Anxa1/Gck/Tmod1/Pstpip1/Ezr/Flna/Pdlim7/Gas7/Myo18b	9
BP	GO:0008643	carbohydrate transport	9/408	102/11749	0.00893928	0.085464	0.0730508	Aqp9/Il1b/Slc2a3/Trib3/C3/Ezr/Slc37a1/Tnf/Ak1	9
BP	GO:0002705	positive regulation of leukocyte mediated immunity	9/408	103/11749	0.00950475	0.0880559	0.0752662	H2-Q10/Il18rap/Il1b/Cd177/Cd24a/Fgr/Rasgrp1/C3/Tnf	9
BP	GO:0034341	response to interferon-gamma	9/408	106/11749	0.0113638	0.098735	0.0843942	Mefv/Ifitm1/Ifitm6/Ifitm2/Stx11/Vim/Ccl8/Ccl6/Ifitm3	9
BP	GO:0071248	cellular response to metal ion	9/408	106/11749	0.0113638	0.098735	0.0843942	Fn1/Lrrk2/Mmp9/Cpne2/Rasgrp2/Slc25a24/Fas/Iqgap1/Adcy8	9
BP	GO:0071236	cellular response to antibiotic	9/408	107/11749	0.0120403	0.101829	0.0870386	Anxa1/Lcn2/Mapk13/Crip1/Lrrk2/Pycr1/Nqo1/Hsph1/Adcy8	9
BP	GO:0043271	negative regulation of ion transport	9/408	108/11749	0.0127463	0.106762	0.0912555	Il1b/Cyp4f18/Thbs1/Mmp9/Sestd1/Ptgs2/Tnf/Fkbp1b/Smim6	9
BP	GO:1990845	adaptive thermogenesis	9/408	113/11749	0.0167463	0.126685	0.108284	Plac8/Lcn2/G0s2/Trpv4/Ccr2/Nr1d1/Cxcr4/Ppargc1b/Sorl1	9
MF	GO:0031072	heat shock protein binding	9/408	114/11749	0.0176454	0.131775	0.112635	Dmp1/Cd24a/Fkbp5/Hsp90ab1/Dnaja1/Ahsa2/Hspa1a/Iqcg/Hspa1b	9
CC	GO:0044449	contractile fiber part	9/408	114/11749	0.0176454	0.131775	0.112635	Tmod1/Ahnak/Flna/Syne1/Pdlim7/Fkbp1b/Ak1/Pecam1/Myo18b	9
BP	GO:0097237	cellular response to toxic substance	9/408	123/11749	0.0273803	0.177705	0.151894	Anxa1/Lcn2/Mapk13/Lrrk2/Pycr1/Nqo1/Rdh12/Tnf/Hsph1	9
BP	GO:0009743	response to carbohydrate	9/408	129/11749	0.0356671	0.212416	0.181564	Il1b/Gck/Mapk13/Rps6ka2/Thbs1/Ager/Nr1d1/Fkbp1b/Adcy8	9
BP	GO:0010977	negative regulation of neuron projection development	9/408	129/11749	0.0356671	0.212416	0.181564	Lrrk2/Vim/Trpv4/Il15ra/Flna/Cdkl3/Klk8/Sema6d/Dleu2	9
BP	GO:0006575	cellular modified amino acid metabolic process	9/408	130/11749	0.0371989	0.219149	0.187319	Gsr/Mgst1/Gpx3/Gnmt/Mthfd2/Aldh1l2/Mthfd1l/P4ha1/Duoxa1	9
BP	GO:0048705	skeletal system morphogenesis	9/408	130/11749	0.0371989	0.219149	0.187319	Rara/Anxa2/Thbs1/Fgr/Trpv4/Ppargc1b/Col14a1/Csrnp1/Mthfd1l	9
BP	GO:1990138	neuron projection extension	9/408	135/11749	0.0455325	0.248498	0.212405	Fn1/Cyfip2/Shtn1/Cxcr4/Cdkl3/Iqgap1/Hsp90ab1/Sema6d/Plxna1	9
BP	GO:0048762	mesenchymal cell differentiation	9/408	139/11749	0.0530344	0.272403	0.232838	Snai1/Fn1/Glipr2/Il1b/Plaur/Ager/Flna/Sema6d/Eng	9
BP	GO:0048639	positive regulation of developmental growth	9/408	140/11749	0.0550288	0.276628	0.236449	Fn1/Flt3/Pim1/Sgip1/C3/Ezr/Hopx/Shtn1/Cxcr4	9
BP	GO:0002768	immune response-regulating cell surface receptor signaling pathway	9/408	143/11749	0.061302	0.291654	0.249293	Clec4d/Fpr2/Clec4e/Fpr1/Lgals3/Bmx/Ccr7/Pram1/Ezr	9
BP	GO:0001763	morphogenesis of a branching structure	9/408	150/11749	0.0776571	0.328073	0.280422	Tacstd2/Il1b/Notch4/Cd44/Lrrk2/Cxcr4/Tnf/Eng/Plxna1	9
BP	GO:2001235	positive regulation of apoptotic signaling pathway	9/408	151/11749	0.0801918	0.333357	0.284939	S100a8/S100a9/G0s2/Thbs1/Mmp9/Plaur/Runx3/Osm/Fas	9
BP	GO:0002440	production of molecular mediator of immune response	9/408	155/11749	0.0908274	0.356637	0.304837	Trem1/Il18rap/Il1b/Trem3/Ccr2/Gapt/Siglecg/Tnf/Fas	9
BP	GO:0051924	regulation of calcium ion transport	9/408	169/11749	0.134224	0.446676	0.381799	Anxa2/Lgals3/Sestd1/Ahnak/Ccr1/Ptgs2/Cxcr4/Fkbp1b/Smim6	9
BP	GO:0006898	receptor-mediated endocytosis	9/408	171/11749	0.141182	0.456539	0.390229	Fpr2/Cxcr2/Anxa2/Ccr7/Sgip1/C3/Ezr/Ifitm3/Syne1	9
BP	GO:0001822	kidney development	9/408	177/11749	0.163127	0.493946	0.422203	Vcan/Arg2/Tacstd2/Cxcr2/Rara/Zbtb16/Cd44/Lrrk2/Mmp9	9
BP	GO:0032147	activation of protein kinase activity	9/408	177/11749	0.163127	0.493946	0.422203	Il1b/Thbs1/Lrrk2/Gadd45a/Ccr7/Chil1/Gadd45b/Tnf/Adcy8	9
BP	GO:0046390	ribose phosphate biosynthetic process	9/408	180/11749	0.174677	0.516531	0.441507	Ddit4/Gck/Slc2a6/Pygl/Adssl1/Ier3/Ak1/Pank1/Adcy8	9
BP	GO:0060560	developmental growth involved in morphogenesis	9/408	180/11749	0.174677	0.516531	0.441507	Fn1/Cyfip2/Shtn1/Cxcr4/Cdkl3/Iqgap1/Hsp90ab1/Sema6d/Plxna1	9
BP	GO:0021700	developmental maturation	9/408	181/11749	0.178609	0.518103	0.442851	Rnd1/Reck/Rps6ka2/Lrrk2/Runx3/C3/Ptgs2/Pcsk4/Dleu2	9
BP	GO:0072522	purine-containing compound biosynthetic process	9/408	185/11749	0.19473	0.54764	0.468098	Ddit4/Gck/Slc2a6/Adssl1/Ier3/Mthfd1l/Ak1/Pank1/Adcy8	9
BP	GO:0030336	negative regulation of cell migration	9/408	186/11749	0.198855	0.554556	0.47401	Tacstd2/Reck/Thbs1/Ager/Gpr18/Fas/Sema6d/Eng/Mmp28	9
BP	GO:0043393	regulation of protein binding	9/408	188/11749	0.207214	0.566678	0.484371	Slpi/Anxa2/Lgals3/Lrrk2/Mmp9/Trib3/Hopx/Sorl1/Hsp90ab1	9
BP	GO:0072001	renal system development	9/408	189/11749	0.211448	0.575216	0.491669	Vcan/Arg2/Tacstd2/Cxcr2/Rara/Zbtb16/Cd44/Lrrk2/Mmp9	9
BP	GO:0016042	lipid catabolic process	9/408	190/11749	0.215715	0.576395	0.492676	Il1b/Cyp4f18/Acap1/Pla2g7/Plbd1/Sorl1/Tnf/Hcar2/Pla2g2d	9
BP	GO:0043270	positive regulation of ion transport	9/408	194/11749	0.233116	0.60553	0.51758	Il1b/Anxa2/Cyp4f18/Lgals3/Ager/Ccr1/Alox5/Cxcr4/Flna	9
BP	GO:2000146	negative regulation of cell motility	9/408	195/11749	0.237545	0.614296	0.525073	Tacstd2/Reck/Thbs1/Ager/Gpr18/Fas/Sema6d/Eng/Mmp28	9
BP	GO:0051146	striated muscle cell differentiation	9/408	198/11749	0.251009	0.629549	0.538111	Pi16/Rara/Tmod1/Sik1/Il1f9/Ccl8/Hopx/Col14a1/Myo18b	9
BP	GO:0051188	cofactor biosynthetic process	9/408	199/11749	0.255553	0.632101	0.540292	Ddit4/Gck/Slc2a6/Ier3/Mthfd1l/Cybb/Qprt/Pank1/Duoxa1	9
BP	GO:0031330	negative regulation of cellular catabolic process	9/408	201/11749	0.264721	0.6479	0.553796	Hp/Ddit4/Anxa2/Cirbp/Lrrk2/Sorl1/Ier3/Hsp90ab1/Cst3	9
BP	GO:1904062	regulation of cation transmembrane transport	9/408	204/11749	0.27866	0.666604	0.569783	Fxyd5/Mmp9/Sestd1/Ager/Ahnak/Alox5/Flna/Fkbp1b/Smim6	9
BP	GO:0051271	negative regulation of cellular component movement	9/408	215/11749	0.331335	0.671085	0.573613	Tacstd2/Reck/Thbs1/Ager/Gpr18/Fas/Sema6d/Eng/Mmp28	9
BP	GO:0009165	nucleotide biosynthetic process	9/408	218/11749	0.346027	0.671085	0.573613	Ddit4/Gck/Slc2a6/Adssl1/Ier3/Ak1/Qprt/Pank1/Adcy8	9
BP	GO:0007600	sensory perception	9/408	221/11749	0.360815	0.679333	0.580664	Scnn1a/Ptgs2/Alox5/Ccr2/Cxcr4/Rdh12/Tnf/Cdkn2d/Olfr110	9
BP	GO:1901293	nucleoside phosphate biosynthetic process	9/408	221/11749	0.360815	0.679333	0.580664	Ddit4/Gck/Slc2a6/Adssl1/Ier3/Ak1/Qprt/Pank1/Adcy8	9
BP	GO:0040013	negative regulation of locomotion	9/408	228/11749	0.395566	0.691684	0.59122	Tacstd2/Reck/Thbs1/Ager/Gpr18/Fas/Sema6d/Eng/Mmp28	9
BP	GO:0001505	regulation of neurotransmitter levels	9/408	234/11749	0.425456	0.701894	0.599948	Mmp8/Il1b/Hdc/Lrrk2/Stx11/Ptgs2/Tnf/Pde1b/Gabra2	9
BP	GO:1903829	positive regulation of cellular protein localization	9/408	234/11749	0.425456	0.701894	0.599948	Lgals3/Ptgs2/Ezr/Flna/Sorl1/Tnf/Iqgap1/Hsp90ab1/Prkcq	9
BP	GO:0046486	glycerolipid metabolic process	9/408	249/11749	0.49946	0.745897	0.637559	Fpr2/Dgkg/Apoc1/Dgat2/Sik1/Pla2g7/C3/Sorl1/Thrsp	9
MF	GO:0031625	ubiquitin protein ligase binding	9/408	260/11749	0.552026	0.771048	0.659057	Ikbke/Flt3/Trib3/Per1/Cxcr4/Hsp90ab1/Dnaja1/Hspa1a/Hspa1b	9
BP	GO:0014706	striated muscle tissue development	9/408	263/11749	0.565989	0.780329	0.66699	Pi16/Rara/Pim1/Sik1/Nr4a1/Col14a1/Eng/Myo18b/Ppp1r13l	9
MF	GO:0044389	ubiquitin-like protein ligase binding	9/408	274/11749	0.615509	0.800523	0.684251	Ikbke/Flt3/Trib3/Per1/Cxcr4/Hsp90ab1/Dnaja1/Hspa1a/Hspa1b	9
BP	GO:0060537	muscle tissue development	9/408	279/11749	0.637043	0.81466	0.696334	Pi16/Rara/Pim1/Sik1/Nr4a1/Col14a1/Eng/Myo18b/Ppp1r13l	9
BP	GO:0006417	regulation of translation	9/408	281/11749	0.645471	0.819367	0.700358	Rara/S100a9/Cirbp/Rbm3/Thbs1/Vim/Per1/Tnf/Rbm4b	9
BP	GO:0022411	cellular component disassembly	9/408	288/11749	0.674096	0.839019	0.717155	Ddit4/Cd24a/Tmod1/C3/Trpv4/Vill/Eps8/Tnf/Eng	9
CC	GO:0098797	plasma membrane protein complex	9/408	288/11749	0.674096	0.839019	0.717155	H2-Q10/Il18rap/Itgb7/Adam8/Sgip1/Itgal/Eps8/Fas/Cybb	9
BP	GO:0000280	nuclear division	9/408	295/11749	0.701302	0.849069	0.725746	Il1b/Rps6ka2/Eps8/Osm/Flna/Tnf/Klhdc8b/Hspa1a/Hspa1b	9
CC	GO:0005911	cell-cell junction	9/408	304/11749	0.734111	0.864314	0.738777	Tacstd2/Ahnak/Itgal/Lsr/Cxcr4/Flna/Iqgap1/Pdlim7/Pecam1	9
BP	GO:0032386	regulation of intracellular transport	9/408	330/11749	0.814842	0.912691	0.780127	Anxa2/Fgr/Lrrk2/Ptgs2/Ezr/Flna/Sorl1/Ier3/Prkcq	9
BP	GO:0006914	autophagy	9/408	335/11749	0.82801	0.918916	0.785448	Mefv/Rufy4/S100a8/S100a9/Lrrk2/Ager/Trib3/Wdr41/Stbd1	9
BP	GO:0061919	process utilizing autophagic mechanism	9/408	335/11749	0.82801	0.918916	0.785448	Mefv/Rufy4/S100a8/S100a9/Lrrk2/Ager/Trib3/Wdr41/Stbd1	9
MF	GO:0004674	protein serine/threonine kinase activity	9/408	348/11749	0.858876	0.937482	0.801318	Ikbke/Mapk13/Rps6ka2/Lrrk2/Pim1/Sik1/Cdkl3/Eng/Prkcq	9
CC	GO:0005929	cilium	9/408	369/11749	0.899247	0.956346	0.817441	Anxa1/Scnn1a/Cd24a/Trpv4/Ezr/Cd52/Ak1/Efhc1/Iqcg	9
BP	GO:0010608	posttranscriptional regulation of gene expression	9/408	369/11749	0.899247	0.956346	0.817441	Rara/S100a9/Cirbp/Rbm3/Thbs1/Vim/Per1/Tnf/Rbm4b	9
CC	GO:0005789	endoplasmic reticulum membrane	9/408	395/11749	0.935436	0.9787	0.836549	H2-Q10/Soat2/Dhrs9/Sgms2/Dgat2/Slc37a1/Fkbp1b/Smim6/Duoxa1	9
CC	GO:0098827	endoplasmic reticulum subcompartment	9/408	406/11749	0.946976	0.982994	0.840219	H2-Q10/Soat2/Dhrs9/Sgms2/Dgat2/Slc37a1/Fkbp1b/Smim6/Duoxa1	9
CC	GO:0042175	nuclear outer membrane-endoplasmic reticulum membrane network	9/408	412/11749	0.952474	0.985774	0.842596	H2-Q10/Soat2/Dhrs9/Sgms2/Dgat2/Slc37a1/Fkbp1b/Smim6/Duoxa1	9
[truncated: 4,014 more rows]

## Sheet: GO Analysis Astro 14d
ONTOLOGY	ID	Description	GeneRatio	BgRatio	pvalue	p.adjust	qvalue	geneID	Count
[truncated: 3,323 more rows]

[truncated: 1 more sheets: GO Analysis Astro 28d]
