# Supplementary material for: Experimental hepatic encephalopathy causes early but sustained glial transcriptional changes
Source: J Neuroinflammation. 2023 May 29;20:130. doi: 10.1186/s12974-023-02814-w (PMC10226265; doi:10.1186/s12974-023-02814-w)
Supplement: Supplementary file 10 — Additional file 10: Table S5. Upstream regulator analysis. List of identified upstream regulators explaining the observed differential gene expression. Analysis was performed on differential gene expression sets of the differential expression analysis between BDL and sham groups at 14 and 28 days after induction, both for microglia and astrocytes. [file 12974_2023_2814_MOESM10_ESM.xlsx]

## Sheet: IPA Ups Reg Micro 14d
Upstream Regulator	Expr Log Ratio	Molecule Type	Predicted Activation State	Activation z-score	p-value of overlap	Target Molecules in Dataset
TNF	1.062	cytokine	Activated	6.776	3.96e-25	ADAM8,ALB,ANGPTL4,ANXA1,BCL2A1,BHLHE40,C15orf48,CCL17,CCL22,CCL5,CCR1,CCR2,CCR7,CD200,CD44,CFB,CLEC4E,CRISPLD2,CXCL3,CXCR2,CXCR4,CYTIP,FAS,FGFR1,FN1,FPR1,FPR2,G0S2,GADD45A,GADD45B,GATA2,HDC,HES1,HLA-A,HP,IER3,IFI16,IGFBP6,IL15RA,IL1B,IL1R2,IL1RN,ITGAL,ITGB7,LCN2,LGALS3,LRG1,LTB4R,LY6D,MGP,MGST1,MMP28,MMP8,MMP9,MSR1,NEDD9,NET1,NOTCH4,NR4A1,OSMR,PGLYRP1,PILRB,PIM1,PLAUR,PPARGC1B,PRTN3,RARA,RASD1,RN…
NFkB (complex)		complex	Activated	5.386	2.53e-15	BCL2A1,CCL17,CCL22,CCL5,CCR2,CCR7,Cd24a,CD44,CFB,CLEC4E,CXCL3,CXCR4,FAS,FN1,FPR2,G0S2,GADD45A,GADD45B,HIF3A,HLA-A,IER3,IL15RA,IL1B,IL1RN,ITGAL,LCN2,MMP9,NR1D1,PLAUR,Retnla,Saa3,SERPINE1,SLC2A4,SLPI,SNAI1,TNF,TNFAIP2,TNFSF14,VIM,Wfdc17
Interferon alpha		group	Activated	5.327	5.39e-17	ADAM19,ANXA1,ANXA2,BCL2A1,CCL22,CCL5,CCR1,CCR7,CDKN2D,CRIP1,CXCL3,DDIT4,FAS,FPR1,HLA-A,IFI16,Ifi47,IFITM2,IFITM3,IL15RA,IL18RAP,IL1B,IL1RN,LGALS3,LILRB4,MMP28,MSR1,PIM1,PLAUR,PLP2,S100A6,S100A9,SHTN1,SLC2A3,Slfn1,SLPI,TNF,VIM,ZBP1
AGT	0.951	growth factor	Activated	5.106	1.8e-10	ADAM8,ANXA1,BHLHE40,CCL5,CCR2,CCR7,CD44,CXCL3,E2F2,ECM1,FGR,FN1,HES1,HP,IFI16,IL1B,ITGB7,LCN2,LGALS3,MGST1,MMP8,MMP9,MSR1,NAPSA,NDRG1,NOTCH4,NR4A1,PI16,PLAC8,RELT,S100A8,S100A9,Saa3,SELL,SERPINE1,SH2D1B,SLC10A6,THBS1,TNF,VIM
IFNG		cytokine	Activated	5.101	4.69e-29	ABCA6,ANGPTL4,ARG2,BCL2A1,BST1,C15orf48,CCL17,CCL22,CCL5,CCR1,CCR2,CCR7,CD200,Cd24a,CD44,CFB,CFP,Chil3/Chil4,CIRBP,CLEC4E,CMPK2,CXCL3,CXCR4,CYTIP,E2F2,FAS,FCGR3A/FCGR3B,FGL2,FN1,FPR2,GADD45B,GLIPR2,HES1,HLA-A,HP,IER3,IFI16,Ifi47,Ifitm1,IFITM2,IFITM3,IL15RA,IL18RAP,IL1B,IL1RN,ITGAL,Klrk1,LCN2,LGALS3,LTB4R,Ly6a (includes others),MMP9,Ms4a4c (includes others),MSR1,MXD1,NAPSA,NEDD9,NR1D1,PIM1,PLA2G7,…
HIF1A	0.305	transcription regulator	Activated	4.732	1.85e-12	ANGPTL4,BHLHE40,CCL22,CCL5,CCR2,CCR7,CD44,COX6A2,CXCL3,CXCR4,CYP2S1,DDIT4,FAS,FN1,GADD45B,HIF3A,HP,IFI16,IL1B,ITGA1,MMP9,NDRG1,NR4A1,PLAC8,PLAUR,SERPINE1,SLC2A3,SLC2A4,SNAI1,THBS1,TNF,TNFAIP2,VIM
IL6	-0.126	cytokine	Activated	4.656	1.77e-17	ADGRE5,AHNAK,ALB,ANXA1,CCL5,CCR1,CCR2,CCR7,CD44,CD79A,CDKN2D,CFP,Chil3/Chil4,CLEC4E,CXCL3,CXCR4,CYTIP,E2F2,FAS,FN1,FPR2,GADD45A,GADD45B,HLA-A,HP,IFI16,IFITM3,IGFBP6,IL1B,IL1RN,ITGA1,LCN2,LRG1,MMP8,MMP9,MSR1,PIM1,PRTN3,Retnla,S100A9,Saa3,SEMA6D,SERPINE1,SLC2A4,SNAI1,THBS1,TNF,VIM
MYD88	0.088	other	Activated	4.566	4.25e-12	CCL17,CCL5,CD200,CD44,CMPK2,CXCL3,Ear2 (includes others),FPR1,FPR2,HDC,HLA-A,HP,IL1B,IL1RN,ITGB7,MMP8,MMP9,Ms4a4c (includes others),MSR1,S100A8,Saa3,SERPINE1,TNF,Vnn3
TNFSF13B	0.225	cytokine	Activated	4.447	1.28e-16	ADGRG3,ARG2,BCL2A1,CCR1,CCR7,CD177,CD200,Cd24a,FAS,FGR,FLT3,FPR2,IL18RAP,IL1RN,ITGA1,MMP9,PGLYRP1,PLAUR,SELL,THBS1,TNFSF14,VDR
IL5		cytokine	Activated	4.377	5.83e-15	ANXA2,CCL22,CCR1,CCR2,CCR7,CD79A,CRIP1,CXCR2,CXCR4,FAS,FGL2,GADD45A,GLIPR2,IER3,IL1R2,ITGB7,LMNB1,MMP9,NDRG1,NFE2,PIM1,RASGRP2,RBM3,S100A4,S100A6,TNF,VIM
TNFSF11		cytokine	Activated	4.33	1.73e-13	BCL2A1,BST1,CCL5,CCR1,CD300LF,CD44,CLEC4E,CXCL3,FAS,FGR,FPR1,GADD45B,IER3,IL15RA,IL1B,IL1RN,ITGAL,JDP2,LSR,MMP9,PIM1,PLAUR,Saa3,SERPINE1,TNF
CSF2		cytokine	Activated	4.292	9.49e-21	ADAM8,ADGRE5,ANXA1,BCL2A1,CCL17,CCR1,CCR2,CCR7,CDCA8,Chil3/Chil4,CLEC4E,CLEC6A,CXCL3,CXCR4,CYP4F2,FAS,FPR2,HDC,IER3,IFITM3,IL1B,IL1RN,MMP8,MMP9,NET1,NFE2,NR4A1,OSMR,PIM1,PLAUR,RARA,RBM3,Retnlg,RHOV,Saa3,SLC2A3,SLC2A4,SORL1,THBS1,TNF,TNFSF14,TREM1,VDR
Vegf		group	Activated	4.229	3.11e-07	ANGPTL4,BCL2A1,CD44,Ctla2a/Ctla2b,CXCR2,CXCR4,FAS,FN1,HDC,HES1,IL15RA,LCN2,MGP,MMP9,NOTCH4,NR4A1,OSMR,PLAUR,PTPRR,TACSTD2,TNF,VIM,VWF,XDH
IL17A		cytokine	Activated	4.172	1.21e-11	BCL2A1,C15orf48,CCL17,CCL22,CCL5,CXCL3,CXCR4,FAS,FN1,GADD45A,IL1B,IL1RN,LCN2,MMP8,MMP9,OSMR,Retnla,S100A8,S100A9,Saa3,SERPINE1,TNF,VIM,VWF
P38 MAPK		group	Activated	4.116	1.09e-10	ARG2,BCL2A1,CCL5,CCR7,CD44,CXCL3,CXCR4,FAS,FN1,HP,IER3,IL1B,IL1RN,MMP9,NR4A1,PLA2G7,PLAUR,RARA,RND3,SERPINE1,SNAI1,THBS1,TNF,TREM1,VDR
TLR3	-0.041	transmembrane receptor	Activated	4.109	8.18e-17	ARG2,CCL17,CCL5,CD300E,CFB,CMPK2,CXCL3,FAS,GADD45B,IER3,IFI16,Ifi47,IL1B,IL1R2,IL1RN,Klrk1,LCN2,LILRB4,LMNB1,NR4A1,PROCR,S100A8,Saa3,SERPINE1,SLPI,Stfa2/Stfa2l1,TNF,TREM1
IL33	0.248	cytokine	Activated	4.09	6.07e-21	ATP8B4,BCL2A1,CCL17,CCL22,CCL5,CCR1,CCR2,Chil3/Chil4,CLEC4E,Ctla2a/Ctla2b,CXCL3,CXCR2,DGAT2,Ear2 (includes others),FAS,FGL2,FGR,FPR1,FPR2,G0S2,GADD45B,HDC,IER3,Ifitm1,IL1B,IL1RN,LAMA5,LILRB4,MCEMP1,MSR1,NR4A1,Retnla,S100A8,S100A9,SERPINE1,STX11,TNF,TNFAIP2,TNFSF14
CD38	0.915	enzyme	Activated	4.075	9.68e-11	ANXA2,CCL22,CD44,CRIP1,FGL2,FN1,GLIPR2,IL1R2,ITGB7,LGALS3,NDRG1,PIM1,RASGRP2,S100A4,S100A6,SELL,VIM
SLC15A4	-0.376	transporter	Activated	4.07	6.33e-12	ANXA1,ANXA2,BCL2A1,CCL5,CRIP1,FPR1,IFI16,IL1B,LGALS3,MSR1,PLAUR,PLP2,S100A6,SHTN1,SLPI,TNF,VIM
IL1A	0.1	cytokine	Activated	4.037	5.05e-11	APOD,CCL5,CCR2,CD44,CXCL3,FAS,FGFR1,HDC,IER3,IL1B,IL1R2,IL1RN,LCN2,MMP9,S100A10,S100A8,S100A9,Saa3,SERPINE1,TNF,VIM
STAT3	0.064	transcription regulator	Activated	3.979	4.86e-15	ANGPTL4,ARG2,CCL17,CCL5,CCR1,CD44,CDKN2D,CFB,CMPK2,CXCL3,CXCR2,CXCR4,FAS,FGL2,FLT3,FN1,GADD45A,HLA-A,HP,IFI16,IFITM2,IFITM3,IL1B,IL1RN,Klrk1,LCN2,LILRB4,MMP9,NDRG1,PIM1,PLAUR,PROCR,S100A9,SEMA6D,SERPINE1,Slfn1,SLPI,SNAI1,THBS1,TNF,VCAN,VIM
EGF	0.902	growth factor	Activated	3.962	1.23e-07	ANGPTL4,CCL17,CD44,CXCR4,FGFR1,FN1,GADD45A,GATA2,HES1,IER3,IFITM2,IL1B,IL1R2,LCN2,MMP9,NR4A1,PER1,PLAUR,S100A10,S100A4,S100A9,SERPINE1,SLC2A4,SNAI1,THBS1,VCAN,VDR,VIM
ZBTB10	0.121	transcription regulator	Activated	3.937	7.17e-11	ADAM8,ANXA1,CCL5,CCR7,CXCL3,IFI16,Ifi47,Ifitm1,IFITM2,IFITM3,Ifitm6,IL1B,IL1RN,Klrk1,SERPINE1,TNF,ZBP1
OSM	0.795	cytokine	Activated	3.929	1.54e-11	ALB,ANXA1,ANXA2,BHLHE40,CCL5,CXCL3,ECM1,FN1,HLA-A,HP,IER3,IGFBP6,IL15RA,IL1B,IL1R2,ITGAL,LCN2,LRG1,LY6D,MMP8,MMP9,OSMR,S100A8,S100A9,SERPINE1,SLPI,STX11,TNF,TNFAIP2,VDR,VIM,XDH
SMARCA4	0.002	transcription regulator	Activated	3.863	1e-12	AHNAK,ALB,BCL2A1,CCR1,CCR2,CD19,CD44,CDKN2D,CFP,CXCR4,DGKG,DHRS9,ENTPD3,FAS,FN1,GADD45A,GADD45B,IER3,IFI16,IFITM2,IFITM3,IL15RA,IL1B,LGALS3,MCTP2,MGP,MXD1,PLAUR,S100A6,SERPINE1,SLC2A4,TACSTD2,TMEM154,TNFSF13,TREM1,VIM
CD3		complex	Activated	3.855	2.98e-05	ANXA1,BCL2A1,CCL17,CCL22,CCL5,CCR1,CCR2,CD44,CXCR4,FAS,IGFBP6,IL15RA,IL1B,ITGB7,Ly6a (includes others),MSR1,NR4A1,RBM3,SERPINB10,SLPI,SORL1,THBS1,TNF
IL2		cytokine	Activated	3.827	2.39e-20	ADAM19,ADAM8,ANXA1,BCL2A1,BHLHE40,CCL17,CCL22,CCL5,CCR1,CCR2,CCR7,CD44,CFP,CXCL3,CXCR4,CYTIP,DDIT4,FAS,FCGR3A/FCGR3B,FGFR1,FGL2,FPR2,GADD45B,IER3,IFI16,IL18RAP,IL1B,IL1R2,IL1RN,ITGA1,ITGB7,LILRB4,LSR,LTB4R,Ly6a (includes others),MMP9,NDRG1,NET1,PIM1,PLAC8,S100A4,S100A8,SELL,SERPINE1,SLC2A3,TNF,TNFSF14,VIM,ZNF583
PDGF BB		complex	Activated	3.803	7.85e-10	ARG2,BHLHE40,CD44,FGFR1,FN1,FXYD5,GADD45A,GDA,HES1,IER3,IL1B,LGALS3,MGST1,MMP9,NR4A1,PIM1,RND3,SERPINE1,SLC2A3,SNAI1,THBS1,VCAN,XDH
FN1	2.578	enzyme	Activated	3.76	3.31e-07	CCL5,CD79A,CXCL3,FN1,IL1B,ITGA1,MGP,MMP9,PLAUR,SERPINE1,SNAI1,THBS1,TNF,TNFAIP2,VIM
EGR1	-0.009	transcription regulator	Activated	3.672	2.52e-10	CCR1,CCR2,CD44,CDKN2D,CXCL3,FAS,FN1,GADD45A,GADD45B,IL1B,MMP9,MXD1,NDRG1,NR4A1,SERPINE1,SNAI1,THBS1,TNF
TICAM1	0.078	other	Activated	3.659	1.83e-09	CCL5,CFB,CMPK2,CXCL3,FAS,FPR1,FPR2,IFI16,Ifi47,IL15RA,IL1B,Ms4a4c (includes others),SERPINE1,TNF,TREM1
BHLHE40	1.063	transcription regulator	Activated	3.657	1.44e-15	ANXA1,C15orf48,CCR1,CCR7,Cd24a,CFB,CXCL3,ECM1,FAS,FGL2,FPR1,GDA,IER3,IFI16,Ifitm1,IFITM2,IL1R2,Klrk1,LTB4R,MSR1,MXD1,NDRG1,PER1,PLAC8,PROCR,RND3,SELL,TNF,TNFSF14
TGM2	-0.534	enzyme	Activated	3.632	2.17e-08	BCL2A1,CCL22,CFP,FN1,IL1B,MGP,MMP8,MMP9,PADI4,PIM1,RARA,S100A8,SELL,SLPI,THBS1,TNF,TNFAIP2
PTGER2	1.39	G-protein coupled receptor	Activated	3.59	1.73e-19	ALB,CCL5,CCR7,CFP,CLEC4D,CLEC6A,CXCR2,CXCR4,ECM1,FPR1,HDC,IL1B,IL1R2,ITGAL,MMP9,PILRB,PIM1,SERPINE1,Stfa2/Stfa2l1,THBS1,TNF,TREM1
IGF1	-0.146	growth factor	Activated	3.588	1.46e-09	BCL2A1,BHLHE40,CCL5,CD44,DDIT4,FGFR1,FN1,GADD45A,GATA2,HDC,IER3,IFITM3,IGFBP6,IL1B,JDP2,LCN2,Ly6a (includes others),NFE2,NR4A1,OSMR,PIM1,PLAUR,RND1,SERPINE1,SLC2A4,SLPI,THBS1,TNF,VIM,VWF
TLR9	0.093	transmembrane receptor	Activated	3.547	4.62e-12	9830107B12Rik/A530064D06Rik,ARG2,CCL17,CCL5,CCR7,CD300E,CXCL3,FAS,GADD45B,IER3,IFI16,IL1B,LCN2,LILRB4,NR4A1,PROCR,S100A8,Saa3,SERPINE1,Stfa2/Stfa2l1,TNF,Wfdc17
IRF7	0.598	transcription regulator	Activated	3.545	1e-06	CCL5,CMPK2,IFI16,Ifi47,IFITM2,IFITM3,IL15RA,Ly6a (includes others),Ms4a4c (includes others),PLAC8,S100A8,Slfn1,ZBP1
PI3K (complex)		complex	Activated	3.542	7.27e-09	BCL2A1,CCR1,CD44,CXCR4,DDIT4,FN1,GATA2,IL1B,IL1RN,LCN2,MMP9,PIM1,RND3,SELL,SEMA6D,SERPINE1,SNAI1,THBS1,TNF,TREM1
IL1		group	Activated	3.54	4.92e-09	ALB,BHLHE40,CCL5,CCR7,CFB,CXCL3,FAS,FN1,FPR1,HP,IL1B,IL1R2,IL1RN,MMP9,S100A9,Saa3,SELL,SERPINE1,SLC2A3,TNF,VCAN,XDH
CHUK	-0.398	kinase	Activated	3.534	1.68e-10	CCL22,CCL5,CCR1,CXCL3,FAS,GADD45B,HLA-A,IFI16,IGFBP6,IL1B,IL1RN,LCN2,MGP,MMP9,MXD1,PPARGC1B,Saa3,TNF,TNFAIP2
IL4		cytokine	Activated	3.519	6.91e-38	ADAM19,ADAM8,AHNAK,ANXA1,ANXA2,ARG2,BHLHE40,C15orf48,CCL17,CCL22,CCL5,CCR1,CCR7,CD200,Cd24a,CD300LF,CD44,CD79A,Chil3/Chil4,CMPK2,CRIP1,CRISPLD2,Ctla2a/Ctla2b,CXCL3,CXCR2,CXCR4,DDIT4,DGAT2,F13A1,FAS,FCGR3A/FCGR3B,FN1,FPR1,FPR2,GADD45B,GLIPR2,GSR,HDC,HP,IER3,IFI16,IFITM3,IL15RA,IL18RAP,IL1B,IL1R2,IL1RN,ITGA1,ITGAL,ITGB7,Klrk1,LGALS3,LILRB4,LSR,LTB4R,Ly6a (includes others),LY6D,MMP28,MMP9,MS4A1,Ms4a…
CTNNB1	-0.033	transcription regulator	Activated	3.505	8.74e-08	ANXA1,APOD,BHLHE40,CCL22,CCL5,CD44,CDKN2D,CRIP1,CXCL3,DGAT2,ECM1,F13A1,FAS,FLOT2,FN1,GADD45B,GATA2,HES1,IFI16,IL1B,ITGA1,ITGAL,ITGB7,LGALS3,MMP9,NR4A1,PKP3,PLAUR,PROCR,S100A4,S100A8,Saa3,SERPINE1,SNAI1,TNF,VCAN,VIM
NFKB1	-0.165	transcription regulator	Activated	3.495	3.28e-11	BCL2A1,BHLHE40,CCL17,CCL22,CCL5,CD44,CFB,Chil3/Chil4,CXCL3,FAS,FN1,GADD45A,IER3,IFI16,IL1B,IL1RN,MMP9,MSR1,NR4A1,PIM1,Retnla,Saa3,TNF
PTGS2	1.253	enzyme	Activated	3.493	1.2e-08	ANXA1,ANXA2,CCL5,CCR7,CD44,CXCL3,CXCR2,CXCR4,FN1,IL1B,ITGAL,MMP9,MSR1,SELL,SNAI1,TNF
RELA	-0.173	transcription regulator	Activated	3.453	3.61e-09	BCL2A1,BHLHE40,CCL22,CCL5,CCR7,CD44,CFB,CXCL3,CXCR4,FAS,FN1,HES1,IER3,IL15RA,IL1B,IL1RN,MMP9,NR4A1,S100A6,Saa3,SLC2A4,SNAI1,TNF,TNFAIP2,TREM1,VIM
NPM1	0.188	transcription regulator	Activated	3.45	2.7e-06	ADAM8,CXCL3,ECM1,FN1,IL1B,MMP8,MMP9,NR1D1,NR4A1,RELT,TNF,XDH
FGF2		growth factor	Activated	3.446	1.16e-08	ALB,ANGPTL4,CXCR4,FAS,FGFR1,FN1,GADD45A,HES1,IFITM2,IL1B,ITGA1,MGP,MMP9,NOTCH4,NR4A1,PLAUR,S100A10,S100A4,S100A8,SEMA6D,SERPINE1,SNAI1,THBS1,TNF,VIM,VWF
CD40	0.366	transmembrane receptor	Activated	3.384	2.38e-09	BCL2A1,CCL17,CCL22,CCL5,CD44,FAS,IL15RA,IL1B,IL1RN,ITGAL,KLF9,LGALS3,Ly6a (includes others),MMP9,PIM1,SELL,SERPINE1,TNF
STING1		other	Activated	3.377	1.44e-08	C15orf48,CCL22,CCL5,HDC,HLA-A,IFI16,IFITM3,IL15RA,IL1B,LCN2,PLAUR,THBS1,TNF
JUN	0.177	transcription regulator	Activated	3.353	1.1e-10	ANXA1,ANXA2,BCL2A1,CD44,CFP,CXCL3,FAS,FN1,GADD45A,HES1,IFI16,IGFBP6,IL1B,LGALS3,MMP8,MMP9,MSR1,NDRG1,NR4A1,PADI4,PIM1,PLAUR,RARA,S100A10,SERPINE1,THBS1,TNF,VDR,VIM
TLR4	-0.333	transmembrane receptor	Activated	3.327	1.21e-10	CCL5,CCR7,CD200,CD44,CFB,CMPK2,CXCL3,CXCR2,FAS,FGL2,HDC,IFI16,Ifi47,IFITM3,IL15RA,IL1B,LCN2,LILRB4,MMP9,NR4A1,SLC2A4,TNF,TREM1,TREM3,Vnn3,Wfdc17
IL18	0.197	cytokine	Activated	3.321	2.84e-09	ADAM19,CCL5,CCR2,CCR7,CD44,CXCL3,DDIT4,FAS,FCGR3A/FCGR3B,GADD45B,IL18RAP,IL1B,ITGAL,MMP9,SELL,SLC2A3,TNF
ARNT2	0.069	transcription regulator	Activated	3.317	0.000143	ANGPTL4,BST1,CCR1,GATA2,GPX3,HLA-A,IFI16,MYCL,NFE2,SLC2A3,TNF
ESRRA		transcription regulator	Activated	3.317	0.000407	ADAM8,ANGPTL4,ANXA1,CCR2,CCR7,CXCR4,LRG1,MMP9,NR1D1,PPARGC1B,RARA,TNFAIP2
RETNLB		other	Activated	3.302	1.47e-08	CCL5,CCR1,CCR2,CTSE,FGFR1,FN1,IL1B,LMNB1,NR4A1,Retnla,Saa3
FOXO1	0.083	transcription regulator	Activated	3.286	6.95e-08	ALB,ANGPTL4,BCL2A1,CCR7,CTSE,DDIT4,FAS,FN1,GADD45A,GADD45B,GATA2,GPX3,IER3,IL1B,MMP9,PIK3IP1,PPARGC1B,SELL,SEMA6D,SERPINE1,SLC25A24,SLC2A4,THBS1,TNF
AR		ligand-dependent nuclear receptor	Activated	3.263	4.12e-06	ARG2,CCL17,CCL5,Cd24a,Chil3/Chil4,DDIT4,EMB,GSN,HLA-A,LAMA5,LAMC3,Ly6a (includes others),MMP9,NDRG1,PER1,Retnla,SERPINE1,Sik1,SLC2A3,SNAI1,TACSTD2,THBS1,TNF,TNFAIP2,VCAN,VIM,ZBP1
PLAU	-0.506	peptidase	Activated	3.262	4.98e-14	CCL5,Chil3/Chil4,CXCL3,FN1,IL1B,MMP9,PLAUR,Retnla,S100A8,S100A9,SERPINE1,SLPI,SNAI1,TNF,VIM
cytokine		group	Activated	3.257	1.06e-05	CCL22,CCL5,CCR7,CXCL3,FAS,Ly6a (includes others),MMP9,PLAUR,S100A4,SERPINE1,VWF
CD44	1.753	other	Activated	3.248	1.87e-13	ADAM8,CCL5,CCR2,CCR7,CD44,ECM1,FAS,FN1,GADD45A,IFITM2,IL1B,IL1R2,IL1RN,LGALS3,Ly6a (includes others),LY6D,MMP8,MMP9,SELL,THBS1,TNF,VIM
YAP1		transcription regulator	Activated	3.179	1.02e-05	CCL22,CCL5,CCR7,Chil3/Chil4,CXCL3,CXCR4,CYTIP,FN1,GADD45A,HP,IL1B,LMNB1,SERPINE1,SLC2A3,THBS1,TNF,VIM
MAVS	-0.131	other	Activated	3.178	2.42e-06	CCL22,CCL5,CFB,CMPK2,HLA-A,IFITM3,IL15RA,IL1B,PLAUR,THBS1,TNF
SIM1		transcription regulator	Activated	3.162	0.000839	ANGPTL4,BST1,CCR1,GATA2,GPX3,HLA-A,IFI16,MYCL,NFE2,TNF
IL22		cytokine	Activated	3.16	7.76e-07	CCL17,CCL22,CCL5,CXCL3,CXCR2,HP,IL1B,LCN2,MMP9,S100A8,S100A9,TNF
STAT1	0.081	transcription regulator	Activated	3.159	2.52e-18	BCL2A1,CCL5,CCR1,CCR2,CCR7,CD44,CFB,Chil3/Chil4,CMPK2,CXCL3,FAS,FGL2,FN1,HES1,IFI16,Ifi47,IFITM2,IFITM3,IL15RA,IL1B,IL1R2,Klrk1,LCN2,Ly6a (includes others),MMP9,NFE2,PIM1,PPARGC1B,Retnla,S100A10,SELL,Slfn1,TNF,VWF,Wfdc17,ZBP1
ERK1/2		group	Activated	3.15	7.37e-08	BCL2A1,CCL22,CCL5,CCR7,CD44,CXCL3,CXCR4,FN1,HLA-A,IL1B,MMP9,PLAUR,S100A6,Saa3,SERPINE1,SNAI1,TNF,TREM1,VCAN
IL13		cytokine	Activated	3.147	1.69e-14	ADAM8,ARG2,BCL2A1,CCL17,CCL22,CCL5,CD44,Chil3/Chil4,CLEC4E,CXCL3,CXCR2,CXCR4,F13A1,FAS,FCGR3A/FCGR3B,FN1,FPR2,G0S2,GPX3,GSN,HDC,IL1B,IL1R2,IL1RN,LILRB3,MMP9,NFE2,Retnla,S100A8,SERPINE1,SLPI,THBS1,TNF
STAT4	1.135	transcription regulator	Activated	3.128	1.03e-07	AHNAK,BANP,Ctla2a/Ctla2b,CXCL3,IER3,IL18RAP,KLF9,Ms4a4c (includes others),NDRG1,PER1,PLAC8,S100A4,SERPINE1,SH3BP4,SLC2A3,TNF
F2R	2.119	G-protein coupled receptor	Activated	3.123	1.84e-07	CD44,CXCL3,FN1,IL1B,MMP9,NR4A1,PLAUR,S100A4,THBS1,VIM,VWF
Jnk		group	Activated	3.118	2.13e-10	CCL22,CCL5,CCR7,CD44,CXCL3,CXCR4,FAS,FN1,GADD45A,HES1,IL1B,ITGB7,MMP9,NR4A1,PLAUR,RARA,SERPINE1,TNF,VCAN
PF4	0.182	cytokine	Activated	3.111	1.9e-08	CCL22,CMPK2,CXCL3,E2F2,FN1,GATA2,IL1B,IL1RN,RARA,TNF,VDR
ATF4	0.101	transcription regulator	Activated	3.087	0.000131	DDIT4,FN1,GADD45A,KLF9,LGALS3,MGST1,NDRG1,OSMR,SOAT2,TNF,XDH
CEBPB	0.618	transcription regulator	Activated	3.086	2.7e-13	ALB,BCL2A1,CCL5,CCR1,CDCA8,CIRBP,CLEC4E,CXCL3,CXCR4,DGAT2,FAS,FCGR3A/FCGR3B,FN1,GADD45A,GLIPR2,HDC,HLA-A,HP,IER3,IFITM3,IL1B,IL1RN,ITGAL,LCN2,LMNB1,MGP,MSR1,PLAUR,PRTN3,Saa3,SERPINE1,TNF,VCAN,VDR,VIM,XDH
DDX58	-0.107	enzyme	Activated	3.073	3.22e-05	AHNAK,CCL22,CCL5,CFB,HLA-A,IL15RA,IL1B,PLAUR,THBS1,TNF
Tnf (family)		group	Activated	3.071	1.85e-08	BCL2A1,CCL5,CCR1,CIRBP,CXCL3,CXCR2,IL1B,IL1R2,IL1RN,LCN2,MMP9,Saa3,SELL,SERPINE1,SLPI,TNF
IRF3	-0.237	transcription regulator	Activated	3.067	1.29e-11	AHNAK,ARG2,CCL5,CMPK2,FAS,FN1,IFI16,Ifi47,IFITM3,IL1B,Klrk1,LCN2,MMP9,Ms4a4c (includes others),PLAC8,Slfn1,SORL1,TNF,VIM,ZBP1
F2		peptidase	Activated	3.064	3.4e-07	ANGPTL4,CD44,CXCL3,CXCR4,DHRS9,FN1,IER3,IL15RA,IL1B,MMP9,PLAUR,PROCR,SERPINE1,SLC2A3,THBS1,TNF,VWF
Tlr		group	Activated	3.058	6.76e-07	CCL5,CCR7,CXCL3,CXCR2,FPR2,HLA-A,IL1B,LCN2,TNF,TNFSF13,TREM1
CG		complex	Activated	3.032	3.4e-10	ANGPTL4,BHLHE40,CFB,CRISPLD2,CXCL3,CXCR4,EMB,FAS,FGL2,G0S2,GADD45B,HLA-A,IER3,IFI16,IL15RA,IL1B,IL1R2,ITGA1,MMP9,MYCL,NR4A1,PLAUR,RASD1,S100A10,S100A6,Saa3,TMOD1,TNF,TNFAIP2,VCAN
HGF	0.828	growth factor	Activated	3.016	6.48e-10	ANGPTL4,BCL2A1,CCL5,CD44,CXCR4,FN1,FPR2,HES1,IER3,IL15RA,IL1B,LCN2,MMP8,MMP9,NR4A1,OSMR,PIM1,PLAUR,PTPRR,S100A9,SERPINE1,SNAI1,TACSTD2,THBS1,TNF,TNFAIP2,VDR,VIM
SPP1	0.464	cytokine	Activated	3.011	2.52e-06	CCL5,CCR2,CD44,CXCL3,FN1,IL1B,MMP9,S100A4,S100A6,SERPINE1,SNAI1,TNF,VIM
CSF		group	Activated	3	1.47e-07	BCL2A1,CCR1,CXCR2,IL1B,IL1R2,IL1RN,SERPINE1,SLPI,TNF
MAP3K14	-0.218	kinase	Activated	2.975	1.9e-07	ADAM8,BST1,CCL5,CD44,FAS,GADD45A,IL1B,IL1R2,MMP9,TNF
NGF		growth factor	Activated	2.953	2.05e-05	ANXA2,CCR7,E2F2,FAS,GADD45A,IER3,ITGA1,MMP9,NR4A1,PLAUR,SEMA6D,SHTN1,TNF,TRPV4
CD40LG		cytokine	Activated	2.947	3.59e-10	BCL2A1,CCL17,CCL22,CCL5,CCR1,CCR2,CCR7,CD44,CFP,Chil3/Chil4,CXCR4,CYTIP,E2F2,FAS,G0S2,GADD45A,IL1B,ITGB7,NET1,PIM1,PLAUR,SELL,SERPINE1,TNF,TNFAIP2
TLR7	0.415	transmembrane receptor	Activated	2.93	0.000234	BCL2A1,BMX,CCL5,CCR7,CD44,CD79A,CXCL3,IER3,IL1B,TMEM154,TNF
CD28	0.481	transmembrane receptor	Activated	2.906	0.00149	ANXA1,BCL2A1,BHLHE40,CXCR4,IGFBP6,IL15RA,IL1B,ITGAL,ITGB7,MSR1,NR4A1,THBS1,TNF
CCL5	1.054	cytokine	Activated	2.897	1.12e-08	ADGRE5,CCL5,CCR1,CD44,CXCL3,HDC,IL1B,MMP9,PLAUR,THBS1,TNF
Ifn		group	Activated	2.889	1.27e-07	CD44,FAS,HLA-A,IFI16,IFITM3,IL15RA,LCN2,MMP9,S100A8,SERPINE1,XDH,ZBP1
IRF1	0.344	transcription regulator	Activated	2.886	1.99e-08	ADAM8,CCL5,CFB,CMPK2,CXCL3,FGL2,FN1,FPR2,Ifi47,IFITM3,IL1B,MMP9,NFE2,SELL,SLPI,TNF
Ige		complex	Activated	2.884	3.16e-10	ADAM8,ANXA1,BCL2A1,CCL17,CCL22,CCL5,CLEC4E,CMPK2,CXCL3,FAS,GADD45B,GSN,HDC,IER3,IL1B,LAMA5,PIK3IP1,SLC2A4,TNF,TNFSF14,TPPP3,VDR,VIM
Pkc(s)		group	Activated	2.882	3.57e-11	ARG2,CCR2,CXCR4,FAS,FN1,GADD45A,GADD45B,IL1B,MMP9,MS4A1,MSR1,NOTCH4,NR1D1,NR4A1,PER1,RARA,S100A8,SERPINE1,TNF,VDR
SP1	-0.079	transcription regulator	Activated	2.88	3.65e-13	ADCY4,CCL22,CCL5,CDKN2D,CIRBP,CXCL3,CXCR4,DLC1,F10,FAS,FGFR1,FN1,FPR2,HDC,IFITM3,IL1B,LTB4R,MMP9,NDRG1,PADI4,PIM1,PLAUR,PROCR,RARA,RASGRP2,ROBO4,SELL,SERPINE1,SLC2A3,STX1A,TNF,TNFSF14,VDR,VIM,VWF
KLF6	0.07	transcription regulator	Activated	2.854	5.53e-12	ANGPTL4,CCL22,CCL5,CCR1,CD44,CFB,Chil3/Chil4,CXCL3,F10,GADD45B,IL15RA,IL1B,LGALS3,MMP9,NR1D1,NR4A1,OSMR,PIM1,PLA2G7,Retnla,TNF,TNFAIP2,VCAN
C5		cytokine	Activated	2.85	6.82e-05	CCL5,CXCL3,FN1,IL1B,MMP9,PRTN3,SERPINE1,TNF,TNFAIP2
LDL		complex	Activated	2.817	1.84e-09	ARG2,BCL2A1,CCL5,CCR2,CCR7,CXCL3,EMB,FAS,G0S2,IL1B,IL1RN,MMP8,MMP9,MSR1,NR4A1,RARA,RND3,S100A8,SERPINE1,TNF
TCL1A		transcription regulator	Activated	2.813	2.39e-20	CCR1,CD300LD,CFP,CLEC4D,CLEC4E,CLEC6A,CTSE,CXCL3,CXCR2,FPR1,IL1B,IL1R2,LCN2,Ly6a (includes others),MMP8,MMP9,MSR1,Retnlg,S100A8,S100A9,TNFAIP2
Collagen type I (complex)		complex	Activated	2.813	4.79e-06	CCL5,F13A1,FN1,ITGA1,MMP9,S100A10,TNF,VIM
ELAVL1	-0.128	other	Activated	2.813	0.00149	APOD,ARG2,HLA-A,IFI16,IFITM3,IL1R2,Ms4a4c (includes others),PLA2G7,TNF,VIM
NRG1		growth factor	Activated	2.81	5.48e-08	CXCR4,FN1,GATA2,GDA,GPX3,HES1,IER3,MMP9,MSR1,NDRG1,NR4A1,PLAUR,SERPINE1,SLC2A3,SLC2A4,SNAI1,THBS1,VIM
FGF10		growth factor	Activated	2.804	8.24e-07	AHNAK,ANXA1,ANXA2,MMP9,S100A6,Saa3,SNAI1,TACSTD2
ICAM1	0.091	transmembrane receptor	Activated	2.792	5.81e-08	CCL5,CXCL3,HES1,IL1B,ITGAL,MMP9,SNAI1,TNF,VIM
PRMT1	0.251	enzyme	Activated	2.791	1.46e-05	ARG2,CXCL3,FN1,IGFBP6,NFE2,SERPINE1,SNAI1,VIM
TLR2	-0.06	transmembrane receptor	Activated	2.782	2.98e-10	CCL5,CCR1,CCR2,Chil3/Chil4,CXCL3,FN1,FPR2,GADD45A,IL15RA,IL1B,IL1RN,ITGB7,MMP9,Retnla,TNF,TREM1,VDR,VWF
IFI16	2.538	transcription regulator	Activated	2.78	1.94e-06	CCL5,E2F2,GADD45A,IFI16,IL1B,IL1RN,MGST1,PIM1,TNF
IL-1R		group	Activated	2.765	1.25e-06	CXCL3,FAS,IL1B,MMP8,MMP9,PLAUR,SERPINE1,TNF
TRAF3IP2	0.526	enzyme	Activated	2.763	6.16e-08	CCL5,CCR2,CXCL3,IL1B,ITGAL,LCN2,MMP9,S100A8,Saa3,TNF
C3	1.166	peptidase	Activated	2.763	2.37e-06	BCL2A1,CCL5,CXCL3,FN1,IL1B,LCN2,SELL,TNF,ZBP1
SAA1		transporter	Activated	2.76	2.13e-10	CCL17,CCL5,Chil3/Chil4,IL1B,IL1RN,MMP9,Retnla,S100A8,S100A9,TNF
EIF2AK2	-0.216	kinase	Activated	2.758	6.86e-05	BCL2A1,BHLHE40,FAS,IFITM2,IL1B,MMP9,NEDD9,TNF
KITLG	-0.188	growth factor	Activated	2.753	1.52e-05	CCL22,Cd24a,CLEC1B,CXCL3,CXCR4,FGFR1,IL1B,IL1RN,PIK3IP1,PIM1,PRTN3,PTPRR,TNF,VWF
REL	-0.098	transcription regulator	Activated	2.729	1.56e-06	BCL2A1,CD200,CXCL3,FAS,FN1,GADD45B,HLA-A,IER3,IL1B,MMP9,NFE2,NR4A1,SNAI1,TNF,VIM
CCR2	1.192	G-protein coupled receptor	Activated	2.725	3.35e-13	CCL17,CCL22,CCL5,CCR1,CCR2,Chil3/Chil4,CXCL3,CXCR4,F13A1,FN1,IL1B,ITGAL,MMP9,SLPI,THBS1,TNF,VCAN
IKBKB	-0.121	kinase	Activated	2.702	2.96e-12	CCL17,CCL5,CCR1,CCR7,CD44,CXCL3,CXCR4,FAS,GADD45A,HLA-A,IFI16,IGFBP6,IL1B,IL1RN,LCN2,LMNB1,MGP,MMP9,S100A4,Saa3,SNAI1,TNF,TNFAIP2,VCAN
APP	0.55	other	Activated	2.702	1.44e-05	ADAM19,ALB,CCL5,CD44,Chil3/Chil4,CMPK2,Ctla2a/Ctla2b,CXCL3,CXCR2,CXCR4,FGFR1,FN1,HES1,IFI16,Ifi47,IL1B,ITGA1,ITGAL,LGALS3,Ly6a (includes others),MMP8,MMP9,MSR1,NR1D1,PKP3,RBM3,S100A8,SERPINE1,TNF,TNFAIP2,VCAN
RAF1	0.323	kinase	Activated	2.675	1.19e-05	ANXA1,CD44,CXCL3,FAS,HDC,IER3,IL1B,MMP9,MXD1,OSMR,PLAUR,RND3,TNF
PRL		cytokine	Activated	2.646	2.01e-06	ANXA2,CMPK2,ECM1,FN1,HES1,IER3,ITGA1,MGP,MGST1,NEDD9,PIM1,RARA,RASD1,TNF,VDR,VIM,XDH
IL17RA	0.326	transmembrane receptor	Activated	2.639	2.02e-08	CCR1,CXCL3,CXCR2,IL1B,MMP9,S100A8,S100A9,TNF
IL6R	-0.193	transmembrane receptor	Activated	2.63	3.19e-05	CCL5,CXCL3,FN1,HP,IL1B,LCN2,MMP9,TNF
BTK	-0.128	kinase	Activated	2.619	4.09e-05	BCL2A1,CCR7,CXCL3,CXCR4,IL1B,LILRB4,PIM1,SLC2A3,TNF
FCGR2A	0.23	transmembrane receptor	Activated	2.616	3.61e-09	CCL22,CCL5,CLEC4E,CXCL3,FAS,FCGR3A/FCGR3B,IFITM3,IL1B,SERPINE1,TNF
IL36A		cytokine	Activated	2.604	4.26e-07	CXCL3,IL1B,LCN2,MMP9,S100A8,S100A9,TNF
MAP2K1	-0.143	kinase	Activated	2.6	3.76e-06	BCL2A1,CCL5,CD44,CXCL3,HDC,LGALS3,MMP9,NET1,PIM1,PLAUR,Retnla,THBS1,TNF
ERG		transcription regulator	Activated	2.598	8.24e-05	CDKN2D,CXCR4,GATA2,LAMA5,MMP9,NDRG1,PIM1,PLAUR,SNAI1,THBS1,VIM,VWF
MAPK3	-0.087	kinase	Activated	2.596	1.62e-05	CCR2,FN1,HDC,MMP9,NR4A1,PLAUR,SELL,THBS1,TNF
S100A4	2.395	other	Activated	2.593	5.61e-10	CCL5,CXCL3,FN1,MMP9,S100A8,S100A9,Saa3,SNAI1,THBS1,VIM
TCR		complex	Activated	2.592	1.77e-08	APOD,BCL2A1,CCL17,CCL22,CCL5,CCR1,CCR2,CCR7,CD200,CD44,CXCR4,CYTIP,FAS,GADD45B,ITGB7,LMNB1,NR4A1,PIM1,SELL,SLC2A3,TNF,VDR
MDK	0.001	growth factor	Activated	2.592	5.22e-07	CXCL3,IL1B,RELT,S100A6,S100A8,S100A9,TNF
PARP1	0.037	enzyme	Activated	2.59	3.47e-06	CCL5,CCR2,CXCL3,CXCR2,FAS,HES1,IL1B,ITGAL,MMP9,SNAI1,TNF
Ap1		complex	Activated	2.578	7.25e-10	BCL2A1,CCL5,CD44,FAS,FN1,IL1B,KLF9,MMP9,MSR1,NDRG1,NOTCH4,PADI4,PLAUR,S100A4,SERPINE1,TNF,VDR
MALT1	-0.412	peptidase	Activated	2.573	3.45e-07	CD44,CXCL3,IL1B,LCN2,MMP9,S100A8,TNF
PRKCD	0.113	kinase	Activated	2.571	0.00513	BCL2A1,CCL5,IL1B,IL1RN,MMP9,NR4A1,SERPINE1,TNF
BSG	0.137	transporter	Activated	2.568	6.07e-06	CXCL3,IL1B,MMP9,PLAUR,SERPINE1,TNF,VIM
CARD9	-0.015	other	Activated	2.564	2.77e-07	CCL5,CCR1,CLEC4E,CLEC6A,CXCL3,IL1B,TNF
MAP2K1/2		group	Activated	2.56	0.000109	ARG2,CXCL3,IL1B,MMP9,Sik1,TNF,VIM
JUNB	0.296	transcription regulator	Activated	2.557	2.49e-07	CD44,CXCL3,FN1,HES1,IFI16,IL1B,LCN2,MMP9,PIM1,PLAUR,SERPINE1,SNAI1,TNF
TAC1		other	Activated	2.532	0.000231	CXCL3,CXCR4,HDC,IL1B,IL1RN,SERPINE1,TNF
SMARCB1	-0.076	transcription regulator	Activated	2.525	5.22e-06	CD44,CXCR4,F10,FAS,GSN,HES1,HP,IFI16,IL15RA,PGLYRP1,RAD54B,RND3,TMOD1
IL15	0.114	cytokine	Activated	2.52	2.39e-06	ANXA1,CCL17,CCL5,CCR1,CCR2,CD44,CXCR4,FAS,FCGR3A/FCGR3B,IL15RA,IL18RAP,ITGB7,Klrk1,LSR,PIM1,PPARGC1B,SELL,SERPINE1,SORL1,TNF,VDR
IFNA2		cytokine	Activated	2.51	4.19e-05	ANXA1,CCL5,CMPK2,FAS,HLA-A,IFI16,IFITM2,IFITM3,IL1B,LILRB4,MMP9,TNF,ZBP1
IFIH1	0.111	enzyme	Activated	2.501	6.93e-06	CCL5,CXCL3,FAS,IL1B,Ly6a (includes others),RND3,TNF
ERBB2		kinase	Activated	2.498	3.97e-13	ADAM19,ADAM8,AHNAK,ANGPTL4,ANXA2,BHLHE40,CCL5,CDCA8,CLEC4E,CRIP1,CXCL3,E2F2,FLOT2,FN1,GPX3,HES1,HP,IGFBP6,IL1B,LCN2,LGALS3,LSR,MMP9,NDRG1,NEDD9,NET1,NOTCH4,PER1,PLAC8,PLAUR,PLET1,S100A4,S100A6,SERPINE1,SLPI,SNAI1,Sult1a1,TACSTD2,THBS1,TNF,TREM1,VCAN,VDR,VIM,VWF
IL3		cytokine	Activated	2.495	3.23e-09	ADGRE5,CCL17,Chil3/Chil4,CXCR4,FAS,FGFR1,GADD45A,GADD45B,GATA2,HLA-A,IL1B,ITGB7,KLF9,LCN2,LILRB4,NEDD9,PIM1,PLA2G7,RBM3,SELL,SLC2A3,TNF
IFNAR1	0.003	transmembrane receptor	Activated	2.487	1.01e-12	CCL17,CCL5,CLEC4D,CLEC4E,CMPK2,CXCL3,F10,FN1,HLA-A,IFI16,IL1B,Ly6a (includes others),Ms4a4c (includes others),PLA2G7,SERPINE1,THBS1,TNF,TNFAIP2,VCAN
IL12 (family)		group	Activated	2.473	1.29e-06	ADAM19,CCL5,CD44,DDIT4,FCGR3A/FCGR3B,IL18RAP,IL1B,PIM1,SELL,SH2D1B,SLC2A3,TNF
TGFB3	0.774	growth factor	Activated	2.467	8.72e-07	ADAM19,BHLHE40,FN1,MGP,MMP9,MS4A1,PLAUR,SERPINE1,SNAI1,THBS1,TSPAN2
IKBKG	0.064	kinase	Activated	2.449	8.2e-08	CCL5,CCR1,CXCL3,HLA-A,IFI16,IGFBP6,IL1B,IL1RN,LCN2,MGP,Saa3,TNF,TNFAIP2
DOCK8	-0.5	other	Activated	2.449	0.000377	CMPK2,FGL2,HDC,IL15RA,TNF,Vnn3
SASH1	0.113	other	Activated	2.449	0.00044	CMPK2,FGL2,HDC,IL15RA,TNF,Vnn3
SAMSN1	-0.141	other	Activated	2.449	0.00163	CMPK2,FGL2,HDC,IL15RA,TNF,Vnn3
IL12 (complex)		complex	Activated	2.446	1.29e-11	CCL17,CCL22,CCL5,CCR2,CCR7,CD44,Ctla2a/Ctla2b,CYTIP,FAS,GADD45B,IL18RAP,IL1B,ITGAL,Ly6a (includes others),MMP9,Ms4a4c (includes others),PIM1,PLAC8,SELL,TNF
PRKD1		kinase	Activated	2.439	0.000511	CCL5,CXCL3,IL1B,MMP9,NR4A1,TNF
TRADD	0.021	other	Activated	2.433	1.9e-06	BCL2A1,CXCL3,MMP9,RND1,TNF,TNFAIP2
JAK1	0.215	kinase	Activated	2.433	0.00055	HLA-A,IL1B,LRG1,OSMR,SNAI1,TNF
Hbb-b1		transporter	Activated	2.433	0.00182	CCR2,CD44,COX6A2,CXCR2,FN1,IL1B
HSPA9	0.305	other	Activated	2.425	1.95e-05	FN1,HES1,MMP8,MMP9,NEDD9,VIM
MAP3K1	0.04	kinase	Activated	2.425	9.66e-05	Ctla2a/Ctla2b,FAS,PLAUR,SERPINE1,THBS1,TNF
CXCL12	0.881	cytokine	Activated	2.416	2.16e-07	CCL5,CD44,CXCR4,FAS,FN1,GSR,HES1,IL1B,ITGAL,Ly6a (includes others),MMP9,NR4A1,THBS1,TNF,VIM
ILK	0.028	kinase	Activated	2.413	3.84e-05	CD44,FN1,IL1B,MMP9,SNAI1,TNF
MIF	0.223	cytokine	Activated	2.412	8.67e-05	CCR1,CD44,CXCL3,CXCR4,DGAT2,IL15RA,IL1B,MMP9,TNF
NOD2	0.783	other	Activated	2.41	7.85e-05	BCL2A1,CCL5,CLEC4E,CXCL3,IER3,IL1B,TNF
EDN1	-0.076	cytokine	Activated	2.409	1.19e-06	ADAM19,ANXA1,BCL2A1,CCR7,CXCR4,FN1,MMP9,PLAUR,SELL,SERPINE1,THBS1,VCAN,VIM,VWF
PIN1	0.137	enzyme	Activated	2.408	0.000138	BCL2A1,Ear2 (includes others),FN1,HES1,IL1B,MMP9,TNF
IL32		cytokine	Activated	2.405	1.29e-05	CXCL3,FAS,IL1B,MMP9,PRTN3,TNF,VIM
SMAD2	-0.038	transcription regulator	Activated	2.402	5.6e-06	CRISPLD2,FN1,GADD45B,HES1,MMP9,NET1,SERPINE1,SNAI1,THBS1,VIM
Fcer1		complex	Activated	2.4	0.000229	BCL2A1,CCL5,CXCL3,IL1B,IL1RN,TNF
PLAUR	1.295	transmembrane receptor	Activated	2.397	2.55e-06	CCL5,CXCL3,MMP9,PLAUR,SNAI1,TNF,VIM
CCL11		cytokine	Activated	2.392	1.45e-05	CCR2,CXCL3,FAS,IL1B,ITGA1,TNF,TNFSF14
NfkB1-RelA		complex	Activated	2.388	1.69e-05	CCL5,CXCL3,IL1B,LCN2,MMP9,TNF
CD36	0.273	transmembrane receptor	Activated	2.375	1.5e-05	CCL5,CXCL3,FAS,IGFBP6,IL1B,PLAUR,SERPINE1,SLC2A4,TNF
EPAS1	0.68	transcription regulator	Activated	2.366	0.000226	ANGPTL4,ARG2,BHLHE40,CCR2,CXCR4,DGAT2,FN1,GADD45B,NDRG1,SERPINE1,SLC2A3,SLC2A4
PGF		growth factor	Activated	2.365	1.33e-06	ANGPTL4,CXCR4,E2F2,IL1B,MMP9,SERPINE1,TNF
ECSIT	0.076	transcription regulator	Activated	2.364	1.51e-06	CD44,IER3,IL1B,IL1RN,PIM1,PLAUR
IFN alpha/beta		group	Activated	2.335	1.33e-09	CCL5,CCR2,CCR7,FGL2,HLA-A,IFI16,IL15RA,Ly6a (includes others),SLPI,TNFSF13,TREM1,TREM3
CASR		G-protein coupled receptor	Activated	2.333	0.000122	CD44,GADD45A,IER3,IQGAP1,ITGB7,NEDD9,S100A8,S100A9,VDR
JAG1	-0.683	growth factor	Activated	2.325	7.14e-07	APOD,GADD45A,GATA2,GPX3,HES1,MMP9,NOTCH4,SNAI1,VIM
IL27	0.471	cytokine	Activated	2.323	7.28e-06	CCL5,FAS,HLA-A,IL15RA,IL1B,IL1RN,PIM1,TNF,TNFSF13,TNFSF14,VIM
IRF8	-0.073	transcription regulator	Activated	2.298	3.42e-05	CCL5,CCR2,CCR7,CFB,FAS,IL1B,MMP9,MS4A1,MSR1,TNF
SREBF1	0.404	transcription regulator	Activated	2.276	8.8e-06	BHLHE40,CCL17,Chil3/Chil4,CYP4F2,FAS,FN1,GPX3,GSR,IL1B,IL1R2,LGALS3,PNPLA3,SERPINE1,STX1A,TNF
SAA		group	Activated	2.252	1.11e-06	CCL17,Chil3/Chil4,IL1B,IL1RN,Retnla,Saa3,TNF
PGR		ligand-dependent nuclear receptor	Activated	2.24	5.53e-06	CD44,FLOT2,FN1,HES1,IER3,IFI16,KLF9,NDRG1,NEDD9,NET1,RASGRP2,S100A6,S100A8,TNF,VCAN,VDR
CHD1	-0.23	enzyme	Activated	2.236	2.6e-06	BCL2A1,CXCL3,IER3,IL1B,TNF
ACTN4	-0.025	transcription regulator	Activated	2.236	4.77e-06	ANGPTL4,IL1B,MMP9,SERPINE1,SNAI1
ASXL2	-0.04	other	Activated	2.236	4.35e-05	Apoc1,G0S2,PPARGC1B,SERPINE1,SLC2A4
ARHGAP21	0.165	other	Activated	2.236	0.000301	FGL2,HDC,IL15RA,TNF,Vnn3
PAF1	-0.129	other	Activated	2.236	0.000558	CCL5,IFITM3,MXD1,PLAUR,SERPINE1
GPER1	0.673	G-protein coupled receptor	Activated	2.236	0.00164	BHLHE40,DDIT4,RASD1,RND1,TNF
Pro-inflammatory Cytokine		group	Activated	2.236	0.0028	HP,ITGA1,LCN2,MMP9,NR4A1
JAK1/2		group	Activated	2.236	0.00298	DGKG,GDA,Ifi47,PLAC8,TNF
Brd4	-0.439	kinase	Activated	2.236	0.00357	CCR2,CFB,ITGAL,LGALS3,NFE2
TNFSF14	3.339	cytokine	Activated	2.232	0.000128	ADAM8,CCL5,CXCL3,MMP9,TNF
INHBA		growth factor	Activated	2.228	0.000126	CCL17,CCR2,CXCR4,F13A1,FN1,MGP,MYCL,S100A8,S100A9,SERPINE1,VIM
BRD7	-0.364	transcription regulator	Activated	2.219	1.65e-05	FN1,NDRG1,SERPINE1,VCAN,VIM
BAK1	0.664	other	Activated	2.219	7.13e-05	CCL5,HLA-A,Ifitm1,IFITM2,TNF
Hbb-b2		other	Activated	2.219	0.000415	CCR2,CD44,CXCR2,FN1,IL1B
Klrk1	1.513	transmembrane receptor	Activated	2.211	0.000128	CCL5,IL18RAP,Ly6a (includes others),TNF,XDH
IL17C		cytokine	Activated	2.207	3.03e-05	IL1B,LCN2,S100A8,S100A9,TNF
CCN2		growth factor	Activated	2.204	0.000153	BCL2A1,CD44,FN1,HES1,ITGA1,MMP9,SERPINE1,SLC2A3
CXCL8		cytokine	Activated	2.203	2.42e-11	ANXA1,ARG2,CD44,CXCL3,CXCR2,FAS,IL1B,ITGA1,ITGAL,LGALS3,MMP9,PRTN3,SELL,SLC2A3,TNF
CXCL3	1.321	cytokine	Activated	2.201	3.56e-06	CCL5,CLEC6A,CXCL3,IL1B,TNF
PRKD		group	Activated	2.201	8.31e-05	CCL5,CXCL3,IL1B,SLC2A4,TNF
THPO		cytokine	Activated	2.2	1.29e-05	CD44,CMPK2,E2F2,GATA2,IL1B,PIM1,RARA,TNF,VDR
GC-GCR dimer		complex	Activated	2.2	5.16e-05	ANXA1,HP,IL1R2,IL1RN,SLPI
Mapk		group	Activated	2.2	0.000749	IL1B,ITGB7,MMP9,PER1,S100A8,SNAI1,TNF
C5AR1	0.385	G-protein coupled receptor	Activated	2.2	0.00216	CXCL3,IL1B,MMP9,SERPINE1,TNF
Ngf		group	Activated	2.2	0.00336	ANXA2,FGFR1,NR4A1,PLAUR,SERPINE1
NFkB (family)		group	Activated	2.197	0.000507	CCL5,FN1,IL1B,MMP9,TNF
MET	2.211	kinase	Activated	2.193	2.09e-05	CD44,FGL2,FN1,HDC,IL15RA,IL1B,NOTCH4,PIM1,SNAI1,VIM
CXCL2	0.594	cytokine	Activated	2.19	2.6e-06	CCL5,CXCL3,CXCR2,IL1B,TNF
KDM6B	0.166	enzyme	Activated	2.19	8.31e-05	CCL5,FN1,ITGAL,SNAI1,VIM
PDGFB	-0.312	growth factor	Activated	2.19	0.00263	FN1,IL1RN,MMP9,NR4A1,THBS1
NOX4		enzyme	Activated	2.189	0.000952	CD44,FN1,Saa3,SERPINE1,VIM
ALB	-2.237	transporter	Activated	2.186	0.000613	ALB,CCL5,FN1,IL1B,TNF
Ifn gamma		complex	Activated	2.185	0.00226	CCL5,FAS,IL1B,Ly6a (includes others),MMP9,TNF
ROR1		kinase	Activated	2.183	7.13e-05	NDRG1,SERPINE1,SNAI1,THBS1,VIM
MAPK14	-0.126	kinase	Activated	2.179	2.67e-05	CCL5,CCR7,FAS,FN1,GADD45A,IL1B,MMP9,PLAUR,PPARGC1B,Slfn1,TNF,VDR
MUC1		other	Activated	2.179	0.00708	Ifitm1,MGST1,SNAI1,TNF,VIM
STAP2		other	Activated	2.177	2.15e-07	CCR1,CCR2,CCR7,CXCR2,CXCR4,TNF
FCER1G	0.041	transmembrane receptor	Activated	2.177	0.000213	CCL5,CD300LD,IL1B,IL1RN,TNF
NR1I3		ligand-dependent nuclear receptor	Activated	2.17	0.0176	GADD45B,LRG1,NEDD9,Sult1a1,TNFAIP2
CXCL10	0.049	cytokine	Activated	2.169	3.59e-06	CCL5,CXCR2,IL1B,ITGA1,MMP9,TNF
NCF1	0.144	enzyme	Activated	2.169	8.31e-05	CCL5,CD44,FN1,SERPINE1,TNF
IL23A		cytokine	Activated	2.166	9.64e-05	HP,IL1B,S100A8,S100A9,TNF
ERK		group	Activated	2.164	2.22e-06	ARG2,CCR1,FAS,FN1,IER3,IL1B,LCN2,MMP9,MS4A1,NDRG1,SELL,SERPINE1,THBS1,TNF,VCAN
SMAD3	-0.531	transcription regulator	Activated	2.162	1.29e-07	ALB,CD79A,CRISPLD2,CXCL3,FN1,FPR2,GADD45B,HP,IL1B,Ly6a (includes others),MMP9,MXD1,NET1,SERPINE1,SNAI1,THBS1,TNF,VIM
GIP		other	Activated	2.158	1.63e-06	CCL5,CXCL3,Ifi47,IL1B,IL1RN,SERPINE1,STX11,TNF
MOG	-0.147	other	Activated	2.156	1.01e-05	CCL5,CCR1,CCR2,CD44,ITGAL,MMP9,TNF
CCN1		other	Activated	2.152	0.000201	CXCL3,FN1,IL1B,MMP9,NR4A1,SERPINE1,TNF
PYCARD	-0.207	transcription regulator	Activated	2.15	4.35e-05	IL1B,MMP9,S100A8,Saa3,TNF
CLEC7A	0.693	transmembrane receptor	Activated	2.146	5.16e-05	CCL17,CCL22,CCR7,IL1B,TNF
IRF2	0.075	transcription regulator	Activated	2.144	0.0119	CFB,Chil3/Chil4,Ifi47,IL1B,LCN2,Retnla
RIPK1	-0.195	kinase	Activated	2.134	0.000875	CCL5,IL1B,MMP9,Retnla,TNF
ETS1	-0.023	transcription regulator	Activated	2.129	7.9e-05	CCL5,CD44,CD79A,FN1,Klrk1,MMP9,MSR1,SELL,SERPINE1,SNAI1,TNF,TNFSF14
MAP3K7		kinase	Activated	2.12	1.46e-05	CCL5,CCR7,CFB,IL1B,Saa3,SERPINE1,SLPI,TNF
CD2		transmembrane receptor	Activated	2.09	2.59e-05	CCR7,CD44,FAS,ITGAL,SELL,TNF
TGFA	-0.111	growth factor	Activated	2.043	1.75e-05	ALB,CCL5,LCN2,MMP9,S100A10,SERPINE1,SLPI,VIM
ANGPT2		growth factor	Activated	2.043	5.13e-05	CCL5,CFB,FAS,FN1,IL1B,MGST1,MMP9,SERPINE1,SNAI1,THBS1,TNF,VIM
NFAT5	-0.246	transcription regulator	Activated	2.04	5.85e-11	BCL2A1,CCR1,CD44,CXCL3,DDIT4,DNA2,IFI16,IL1B,IL1RN,ITGA1,LCN2,Ly6a (includes others),S100A4,Slfn1,TNF,TNFAIP2,VWF
FOXC2		transcription regulator	Activated	2.04	0.000265	CXCR4,FN1,MMP9,SLC2A4,SNAI1,SYT6,VIM
PLAT	0.541	peptidase	Activated	2.037	0.000128	FN1,IL1B,MMP9,SERPINE1,TNF
SELP		transmembrane receptor	Activated	2.032	6.36e-07	BCL2A1,BST1,CXCR4,IL1B,IL1R2,PLAUR,TNF
TBK1	-0.084	kinase	Activated	2.012	2.31e-06	CCL5,CMPK2,CXCL3,FGL2,HDC,IFI16,IL15RA,IL1B,TNF,Vnn3
P2RX4	0.034	ion channel	Activated	2	6.95e-06	CXCL3,IL1B,MMP9,TNF
TNNI3	-1.296	transporter	Activated	2	1.08e-05	CCL5,CCR1,CCR2,CXCL3
TYR		enzyme	Activated	2	3.17e-05	CCR1,CCR2,CXCR2,CXCR4
CRKL	-0.305	kinase	Activated	2	4.28e-05	FGL2,HDC,IL15RA,Vnn3
KLK5		peptidase	Activated	2	7.3e-05	IL1B,S100A8,S100A9,TNF
IL19		cytokine	Activated	2	7.3e-05	CXCR4,FN1,MMP9,TNF
PTGIS		enzyme	Activated	2	0.000116	CXCL3,CXCR2,IL1B,TNF
HMGXB4	-0.206	other	Activated	2	0.000255	AHNAK,IQGAP1,PIM1,TNFAIP2
RNF138	-0.041	enzyme	Activated	2	0.000302	CCR7,GADD45B,IER3,TNF
Saa3	5.96	other	Activated	2	0.000416	CCL5,MMP9,S100A8,S100A9
PPRC1	-0.162	transcription regulator	Activated	2	0.000507	DDIT4,LCN2,RND3,Sik1,TMEM154
LUCAT1		other	Activated	2	0.00064	FN1,IER3,IL1B,SLC2A3
HEIH		other	Activated	2	0.000938	FAS,FGFR1,GADD45B,VIM
Cdk		group	Activated	2	0.00106	CCL5,DDIT4,GADD45A,NEDD9
MAOA	0.522	enzyme	Activated	2	0.00118	CCL5,CD44,IL1B,VIM
ABL1	-0.201	kinase	Activated	2	0.00262	FAS,GADD45A,IER3,MMP9
HBEGF	-0.248	growth factor	Activated	2	0.00338	ANGPTL4,BHLHE40,CXCR4,MMP9
LTA		cytokine	Activated	2	0.00787	CD44,HDC,IL1B,SELL
MMP12	1.102	peptidase	Activated	2	0.0144	CCL5,CXCR2,MMP9,TNF
F3	0.635	transmembrane receptor	Activated	2	0.0152	IL1B,MMP9,SERPINE1,TNF
Bvht		other	Activated	2	0.02	NFE2,SNAI1,TMOD1,VIM
IFNL1		cytokine	Activated	2	0.0323	CCR7,CMPK2,IFITM2,IFITM3
Hsp90		group	Activated	2	0.0347	FN1,ITGAL,SNAI1,TNF
SPIB	-0.375	transcription regulator	Activated	2	0.0496	CCR2,CD200,LILRB3,NET1
Usp17la (includes others)		peptidase		1.999	0.000176	CD44,IL1B,SNAI1,TNF
CCL18		cytokine		1.997	1.2e-06	MMP9,S100A4,SNAI1,TNF
SPZ1		transcription regulator		1.989	0.000176	CD44,FN1,SNAI1,VIM
TP63		transcription regulator		1.988	6.86e-06	BHLHE40,CXCR4,DDIT4,ECM1,FAS,FLOT2,FN1,GADD45A,HES1,IER3,IGFBP6,IL1B,S100A4,S100A8,SERPINE1,SLC2A3,SNAI1,STX1A,THBS1,VDR,VIM
PKM	0.189	kinase		1.988	0.0278	GSR,IL1B,MMP9,TNF
CTTN	0.191	other		1.987	6.95e-06	CCL5,CCR2,IL1B,TNF
TGFB2	0.586	growth factor		1.986	7.99e-08	ANGPTL4,BHLHE40,Ctla2a/Ctla2b,FAS,FN1,MMP9,S100A8,SELL,SERPINE1,THBS1,VCAN,VDR
HMGB1		transcription regulator		1.983	0.0411	CXCL3,IL1B,MMP9,TNF
AKT1	-0.378	kinase		1.982	2.36e-07	BCL2A1,CCL5,CD44,CXCR4,FAS,FN1,FXYD5,GSR,LCN2,MMP9,MSR1,SEMA6D,SERPINE1,SNAI1,THBS1,TNF,VCAN,VIM
LINC00842		other		1.982	5.19e-07	FN1,SERPINE1,SNAI1,VIM
SCUBE3		other		1.982	4.22e-06	MMP9,SERPINE1,SNAI1,VIM
PLCE1	-0.722	enzyme		1.982	3.17e-05	CCR2,CXCL3,CXCR2,TNF
CTSS	0.156	peptidase		1.982	0.000483	FAS,IL1B,MMP9,TNF
JINK1/2		group		1.982	0.00073	FAS,IL1B,SLC2A4,TNF
collagenase		group		1.982	0.000938	CXCL3,IER3,Saa3,TNF
ELK1	-0.128	transcription regulator		1.982	0.004	MMP9,NR4A1,SNAI1,THBS1,TNF
RAS		group		1.981	1.51e-05	ARG2,FN1,Ifi47,IL1B,MMP9,PLAUR,SERPINE1,SNAI1,TNF,VIM
LEP		growth factor		1.981	2.1e-05	ADAM8,ANGPTL4,BCL2A1,CCL5,Chil3/Chil4,FAS,FGFR1,GADD45A,HES1,IL1B,IL1R2,IL1RN,NOTCH4,PPARGC1B,Saa3,SERPINE1,SLC2A4,THBS1,TNF,VIM
CXCL1		cytokine		1.98	2.29e-05	CLEC6A,CXCR2,IL1B,TNF
SRC (family)		group		1.98	0.000735	FGR,FN1,S100A4,SNAI1,TNF
BMP2	0.663	growth factor		1.98	0.00452	BHLHE40,FGFR1,FN1,GADD45B,IFI16,KLF9,MMP9,VCAN,VDR
Gm21596/Hmgb1	0.134	transcription regulator		1.978	0.000416	CXCL3,CXCR4,IL1B,TNF
TRAF6	0.097	enzyme		1.971	0.0191	CCL17,CXCL3,IL1B,TNF
TCF/LEF		group		1.969	0.000176	FN1,IL1B,SERPINE1,VIM
POSTN	-0.161	other		1.969	0.00311	FN1,HES1,MMP9,VIM
ZAP70		kinase		1.969	0.00888	ANXA1,CCR7,NFE2,RBM3
G protein alphai		group		1.969	0.02	C15orf48,HLA-A,IFITM3,THBS1
NfkB-RelA		complex		1.967	0.000356	CCL5,CXCL3,IL1B,TNF
EIF4E	0.085	translation regulator		1.964	0.000754	FN1,GPX3,HLA-A,IFI16,IL15RA,MMP9,PIM1,PLAUR,SNAI1,TNF
ETV4	0.149	transcription regulator		1.964	0.00147	CXCR4,FN1,MMP9,VIM
WNT1		cytokine		1.964	0.0425	FN1,HES1,NOTCH4,SERPINE1,SNAI1
CAMP	0.869	other		1.961	1.98e-10	CCL5,CCR7,CXCL3,CXCR2,CXCR4,FPR2,IL1B,IL1R2,IL1RN,MYCL,NOTCH4,SNAI1,TNF,TNFAIP2
MFAP4		other		1.961	1.08e-05	FN1,IL1B,SERPINE1,TNF
AIRE		transcription regulator		1.961	4.37e-05	CCL17,CCL22,CCL5,CLEC4E,CXCL3,MMP9,S100A9,Saa3,TNF
LCK	1.144	kinase		1.961	0.0183	ANXA1,GADD45B,ITGAL,MMP9
CTSB	0.074	peptidase		1.96	0.000829	CXCL3,IL1B,PLAUR,TNF
NR4A3		ligand-dependent nuclear receptor		1.96	0.00154	ADAM8,CXCL3,IL1B,PPARGC1B,SH2D1B,TBX6
CD3E		transmembrane receptor		1.96	0.00216	CCL17,CCL22,FAS,MMP9,TNF
TNFSF15		cytokine		1.96	0.00219	CCR7,Klrk1,MMP9,TNF
MEF2A	0.233	transcription regulator		1.96	0.00553	GATA2,Ifi47,MXD1,NR4A1,SLC2A4
PRKCE	-0.585	kinase		1.96	0.0237	IL1B,MMP9,PIM1,TNF
TLR8	-0.172	transmembrane receptor		1.959	0.00396	CCR7,IL1B,TNF,VDR
collagen type i (family)		group		1.958	0.000557	IL1RN,MSR1,SERPINE1,SNAI1
GAB1	-0.234	other		1.951	9.29e-05	CCL5,Chil3/Chil4,IL1B,Retnla
NCR2		transmembrane receptor		1.951	9.29e-05	NR4A1,THBS1,TNF,TNFSF14
Nfat (family)		group		1.951	0.0141	DHRS9,FAS,SERPINE1,TNF,TNFSF14
LAMA5	3.036	other		1.949	7.3e-05	CCR1,CXCL3,MMP9,TNF
TLR5	-0.107	transmembrane receptor		1.949	0.0018	CCL5,CXCL3,IL1B,TNF
CEBPD	0.195	transcription regulator		1.947	2.12e-06	ALB,BCL2A1,CXCL3,CXCR4,HP,IL1B,MMP8,PRTN3,Saa3,TNF
TLR1	0.186	transmembrane receptor		1.944	0.000144	IL15RA,IL1B,TNF,VDR
IL17R		complex		1.941	1.26e-08	CCL17,CCL22,CCL5,Chil3/Chil4,CXCL3,S100A8,S100A9
PTPRJ	0.112	phosphatase		1.937	1.15e-05	CLEC1B,CXCL3,FGL2,HDC,PLAUR,TNF,Vnn3
MKNK1	-0.013	kinase		1.937	0.000189	ANGPTL4,ANXA2,ATAT1,IFI16,LCN2,MGP,MMP9,TNF,VIM,XDH
KCNN4	0.866	ion channel		1.93	2.29e-05	CCL5,IL1B,MMP9,TNF
TYROBP	0.186	transmembrane receptor		1.919	0.0105	CCR7,IL1B,SIRPB1,TNF
IL12A		cytokine		1.91	0.00366	CCL5,FAS,IL1B,TNF
PLG		peptidase		1.906	0.00423	CYP2S1,IL1B,MMP9,SERPINE1,TNF
Map3k7	-0.091	kinase		1.901	3.88e-10	BHLHE40,CCL5,CMPK2,CXCL3,FGL2,IL15RA,IL1B,MMP9,S100A9,SNAI1,TNF,Vnn3
TRPV4	1.172	ion channel		1.89	1.74e-07	CCL5,CXCL3,FAS,IL1B,Saa3,THBS1,TNF
IL17a dimer		complex		1.886	0.000255	CCL5,IL1B,LCN2,TNF
EP300	-0.07	transcription regulator		1.823	0.00061	CCR7,CD19,CRISPLD2,CTSE,CXCL3,CXCR4,FN1,IGFBP6,IL15RA,IL18RAP,ITGB7,NDRG1,NR4A1,PIM1,PLA2G7,TNF
IL12B	-1.623	cytokine		1.802	0.000175	CCL5,CDKN2D,IL1B,S100A8,S100A9,TNF
JAK2	-0.209	kinase		1.787	3.37e-08	CCL5,CD19,CD79A,F10,FN1,Ifitm1,IL1B,LCN2,NR4A1,OSMR,RARA,Saa3,THBS1,TNF
MMP1		peptidase		1.784	9.66e-05	Chil3/Chil4,FN1,MMP9,S100A4,SERPINE1,TNF
IGF1R	0.353	transmembrane receptor		1.772	0.0252	CCL5,COX6A2,IL1B,NR4A1,RBM3,S100A10,S100A4,SNAI1,TNF
RIPK2	0.303	kinase		1.768	0.00044	CCL5,CLEC4E,CXCL3,DGAT2,IL1B,TNF
CD14	0.133	transmembrane receptor		1.763	0.000144	BCL2A1,CCL5,CXCR2,IL1B,MSR1,TNF
Creb		group		1.762	0.00028	COX6A2,FAS,GDA,HES1,IER3,IFI16,IL1B,NEDD9,NR4A1,PER1,Saa3,SLC2A4,TNF,ZBP1
CSF1	0.51	cytokine		1.737	5.29e-09	ADGRE5,CCL5,CCR1,CCR2,CFP,Chil3/Chil4,CXCL3,FAS,FCGR3A/FCGR3B,FN1,HLA-A,IL1B,JDP2,MMP9,MSR1,Retnla,SIRPB1,THBS1,TNF
GNAQ	-0.062	enzyme		1.732	5.4e-05	C15orf48,CD44,CXCL3,GADD45A,IL1RN,LGALS3,MGST1,NR4A1,PLAUR,SERPINE1
MAP2K3	0.171	kinase		1.732	0.00044	ARG2,IL1B,MMP9,SERPINE1,SLC2A4,TNF
RUNX2		transcription regulator		1.732	0.00193	CCR2,FN1,GADD45B,ITGAL,LGALS3,SERPINE1,SNAI1
PTHLH		other		1.725	0.000949	CDKN2D,ECM1,FN1,MMP9,SERPINE1,VDR
ERN1	0.209	kinase		1.724	0.00435	DGAT2,FAS,FN1,IL1B,PADI4,TNF,TSPAN2
TREM1	2.001	transmembrane receptor		1.718	1.85e-08	CCL17,CCL5,CCR7,CFB,CXCL3,CXCR4,GADD45B,HES1,IL15RA,IL1B,OSGIN1,PGLYRP1,PLAC8,THBS1,TNF,TNFSF14
PTPN3		phosphatase		1.718	4.04e-07	ANGPTL4,E2F2,FN1,MMP9,SERPINE1,VDR
MST1R		kinase		1.715	0.00073	CCL5,CXCL3,TNF,VIM
CCR5	-0.466	G-protein coupled receptor		1.71	1.57e-06	CCL5,CXCL3,FAS,IL1B,MMP9,SLPI,TNF
PRKCA	-0.197	kinase		1.709	6.02e-05	CXCL3,FN1,HES1,MMP9,NOTCH4,S100A8,S100A9,SERPINE1,TNF
SYVN1	-0.095	transporter		1.709	0.00404	BHLHE40,CD44,FAS,HLA-A,IFITM2,IL1B,SLC2A3
VEGFA	0.51	growth factor		1.707	1.35e-06	ARG2,BCL2A1,CXCR4,E2F2,FGFR1,FN1,HES1,IL1B,ITGA1,MMP9,NOTCH4,NR4A1,PIM1,SERPINE1,Stfa1 (includes others),THBS1,TNF
CYBA	0.265	enzyme		1.698	1.08e-05	FN1,PIM1,SERPINE1,TNF
SELPLG	-0.198	other		1.673	1.86e-06	BCL2A1,BST1,CXCR4,IL1B,IL1R2,PLAUR,TNF
RET		kinase		1.673	0.000242	ANXA1,CXCR4,IL1B,MMP9,MYO18B,PLAUR,S100A9,SELL,TNF
Pdgf (complex)		complex		1.673	0.00276	CD44,CXCL3,F10,FN1,PLAUR,SERPINE1
Srgn	0.974	other		1.667	2.02e-08	BANP,CD300LF,IL1B,LY6D,MMP9,S100A9,TBC1D10C,THBS1,TREM1
BAX	0.118	transporter		1.664	9.66e-05	CCL5,HLA-A,Ifitm1,IFITM2,MMP9,TNF
Ifnar		group		1.658	9.32e-06	CCL22,CCL5,HLA-A,IFI16,IFITM3,IL1B,MMP9,TNF,ZBP1
SPI1	0.485	transcription regulator		1.629	1.51e-09	CCL17,CCL22,CCR7,CD19,CD79A,CMPK2,CTSE,E2F2,GATA2,HES1,IFITM3,IL1B,IL1R2,IL1RN,JDP2,LILRB3,MS4A1,PRTN3,TNF,TREM1,VIM
AGER	0.418	transmembrane receptor		1.628	1.13e-06	CXCL3,FAS,FN1,IL1B,MMP9,S100A8,S100A9,SERPINE1,TNF
BRD4		kinase		1.622	0.000255	BHLHE40,CCR1,CXCL3,CXCR4,FN1,ITGA1,PIM1,SFXN4,THBS1
WNT3A		cytokine		1.581	0.000129	CCL22,CCL5,CD44,CXCL3,DDIT4,FN1,IL1B,JDP2,LCN2,PNPLA3,PROCR,SLPI,THBS1,TNF,VIM
F2RL1		G-protein coupled receptor		1.58	0.00276	FAS,FPR2,IL1B,MMP9,OSMR,TNF
TWIST1		transcription regulator		1.566	6.3e-07	APOD,CD44,FAS,FN1,GSN,IL1B,LRG1,OSGIN1,S100A4,SNAI1,TNF,VCAN,VIM
RETN		other		1.538	0.00176	CXCL3,IL1B,SERPINE1,SLC2A4,TNF
IKBKE	2.527	kinase		1.52	0.00172	CCL5,HLA-A,IFI16,MMP9,SLC2A3,TNF
FOXL2		transcription regulator		1.477	0.00675	BCL2A1,CXCL3,FAS,IER3,PRTN3
MAPKAPK2	0.411	kinase		1.476	1.63e-05	CXCL3,HDC,IL1B,MMP9,MSR1,Retnla,TNF
PTAFR	-0.063	G-protein coupled receptor		1.471	1.65e-05	IL1B,MMP9,SNAI1,TNF,VIM
GAST		other		1.462	0.00122	HDC,HES1,IL1B,MMP9,PLA2G7,S100A6
IRF5	-0.065	transcription regulator		1.462	0.00743	CCL5,CMPK2,CXCR4,IFITM3,TNF
NFKBIZ	0.502	transcription regulator		1.461	2.37e-06	CCL17,CXCL3,LCN2,S100A8,S100A9,TNF
IFN Beta		group		1.46	1.88e-09	CCL22,CCL5,CCR7,CD79A,CMPK2,FN1,HLA-A,IFI16,IL15RA,IL1B,IL1RN,LILRB4,MMP9,QPRT,SERPINE1,THBS1,TNF,VDR,ZBP1
IL21		cytokine		1.434	6.74e-06	ARG2,CCL17,CCL5,CCR7,CMPK2,FGL2,IFI16,IL18RAP,Klrk1,MMP9,SELL,TNF
BCR (complex)		complex		1.434	2.94e-05	BCL2A1,C15orf48,CCR7,CD44,CXCR4,FAS,IL1R2,KLF9,PIM1,S100A10,SELL,ZBP1
CEBPE		transcription regulator		1.423	9.49e-07	IL1RN,LCN2,MMP8,MMP9,Retnla,Retnlg,SELL,TNF
CRH		cytokine		1.416	0.00055	IL1B,IL1RN,NR4A1,SLC2A3,TNF,VDR
IL7		cytokine		1.406	2.22e-09	CD19,CXCL3,CXCR4,E2F2,FAS,FN1,GSR,IL18RAP,ITGB7,Ly6a (includes others),MMP9,PIK3IP1,PIM1,SELL,TNF
NEU1	0.003	enzyme		1.387	8.69e-07	CCL5,CXCL3,DGAT2,IL1B,TNF
PPP2CA	0.183	phosphatase		1.387	0.00025	CFB,CXCL3,ITGAL,Saa3,SELL,TNF
TPH1		enzyme		1.387	0.00582	CDCA8,IFI16,IL1R2,PLA2G7,SH2D1B
BMP6		growth factor		1.387	0.0146	CD44,CDKN2D,E2F2,SERPINE1,SNAI1
MARK2	0.065	kinase		1.342	8.31e-05	CD44,CXCL3,HDC,TNF,Vnn3
POU2F2	-0.293	transcription regulator		1.342	0.00226	ARG2,DHRS9,GEN1,MOCOS,MS4A1,TNFAIP2
NCOA2	0.125	transcription regulator		1.314	2.14e-05	CCL22,CCL5,CCR7,GPX3,HLA-A,Ifitm1,IL1B,NR1D1,RARA,TNF,VDR
LGALS3	1.577	other		1.297	4e-08	CCR1,CCR2,Chil3/Chil4,CXCL3,FAS,FN1,IL1B,LMNB1,MGST1,MSR1,Retnla,TNF
BMP10		growth factor		1.291	3.05e-12	ANGPTL4,CCR1,CMPK2,ECM1,FCGR3A/FCGR3B,FGL2,FN1,HLA-A,IL1B,ITGAL,LCN2,MSR1,NR4A1,THBS1,VCAN
LEF1	1.195	transcription regulator		1.276	2.26e-05	CD200,CD44,CXCR4,ECM1,FAS,FN1,Gprasp2,HES1,MXD1,STX11,VIM
RPTOR	-0.209	other		1.267	0.00404	CCR7,Chil3/Chil4,Ifi47,IL1B,SLC2A4,SNAI1,TNF
BTNL2		transmembrane receptor		1.265	8.02e-08	CYP2S1,EMB,FGL2,FGR,IFITM3,MXD1,S100A4,SELL,TNF,XDH
ITK		kinase		1.264	3.19e-06	CCL5,CD44,FAS,HLA-A,IL18RAP,ITGA1,Klrk1,Ly6a (includes others),TNF
MYB		transcription regulator		1.248	7.56e-06	BHLHE40,C15orf48,COX6A2,CXCR4,ESAM,FN1,IQGAP1,LCN2,NEDD9,PRTN3,SNAI1,VIM
SMAD4	0.257	transcription regulator		1.236	1.43e-07	ACKR1,ANGPTL4,CCL22,CD79A,CXCL3,FN1,GADD45A,GADD45B,HP,IER3,IL1B,ITGB7,SERPINE1,SNAI1,TBX6,THBS1,TNF,VIM
MAP2K4	0.399	kinase		1.231	0.000144	CCL5,CD44,FAS,GADD45A,TNF,VDR
SRC	-0.689	kinase		1.231	0.0323	FGR,FN1,MMP9,PLAUR,VIM
Ccl2	0.359	cytokine		1.226	0.000159	CCL5,CCR2,CXCL3,IL1B,SLC2A4,TNF
MAPK7	-0.253	kinase		1.213	2.28e-05	BCL2A1,CXCL3,DLC1,IL1B,NR4A1,SOAT2,TNF,VIM
ITGAM	-0.157	transmembrane receptor		1.202	7.56e-06	BCL2A1,CCL5,IL1B,LCN2,TNF,ZBP1
TICAM2	-0.281	other		1.187	2.49e-05	CCL5,IL1B,MMP8,S100A8,TNF
IFN type 1		group		1.177	0.00531	CCL5,IFI16,MMP9,XDH
MAP2K5	0.179	kinase		1.154	0.00569	MMP9,NR4A1,SOAT2,THBS1
PTTG1	-0.115	transcription regulator		1.131	0.0257	CD44,CDKN2D,SNAI1,VIM
CD5		transmembrane receptor		1.109	0.00112	CCR7,FAS,NR4A1,PIM1,RARA
SMPD1	-0.079	enzyme		1.109	0.0074	ACKR1,CCL5,CXCR4,TNF
LOXL2		enzyme		1.091	3.17e-05	FN1,MMP9,SNAI1,VIM
IKK (complex)		complex		1.091	0.00132	CCL5,IL1B,MMP9,TNF
PRKCQ	-0.301	kinase		1.091	0.00163	CD44,ITGAL,MMP9,TNF
ROCK2	-0.672	kinase		1.067	0.00941	CD44,FAS,S100A8,SERPINE1
EGFR	0.667	kinase		1.05	3.81e-08	ANXA1,CCL5,Chil3/Chil4,CXCR4,E2F2,GADD45A,HDC,HP,IER3,IL1B,LCN2,MMP9,OSMR,PLAUR,Retnla,SERPINE1,SLC2A3,SLPI,SNAI1,TACSTD2,THBS1,TNF,VCAN,VDR,VIM
MYC	0.716	transcription regulator		1.036	5.6e-08	ALB,ANGPTL4,Apoc1,ASPRV1,BCL2A1,CD19,CD44,CRIP1,CXCR4,DDIT4,E2F2,Ear2 (includes others),ECM1,FAS,FGFR1,FN1,GADD45A,GADD45B,GATA2,GSR,HES1,HLA-A,IER3,IFI16,IMPA2,ITGA1,ITGAL,Ly6a (includes others),MGP,MMP9,MSR1,NDRG1,PLAC8,PLAUR,RARA,S100A10,S100A6,SERPINE1,SLC2A3,SNAI1,THBS1,TNF,VIM
IL1R1	0.77	transmembrane receptor		1.033	0.00141	CCL5,CXCL3,IL1B,MMP9,TNF
CREBBP	-0.207	transcription regulator		1.032	0.00439	CCL5,CCR7,CD44,CRISPLD2,CXCR4,ESAM,IL18RAP,ITGB7,MMP9,NDRG1,NR4A1,PIM1,TNF
NFATC2	-0.1	transcription regulator		1.019	6.8e-06	CCL17,CCL22,CCL5,CCR7,CMPK2,CXCL3,FAS,FGL2,IER3,IL1B,NR4A1,SNAI1,TNF
LHX1		transcription regulator		1	3.83e-05	CXCR4,EMB,FN1,Ly6a (includes others),MMP8,MMP9,NAPSA,SEMA6D,SNAI1
Fibrinogen		complex		1	0.000176	CXCL3,FCGR3A/FCGR3B,IL1B,TNF
PLK2	0.543	kinase		1	0.000416	CMPK2,FGL2,IL15RA,IL1B
PLK4	0.242	kinase		1	0.000483	CMPK2,FGL2,IL15RA,IL1B
ACE	0.351	peptidase		1	0.000557	CCL17,CCL5,Retnla,SERPINE1
TEAD4		transcription regulator		1	0.000709	DGAT2,FGFR1,SH3BP4,SLC2A3,SLC2A4,SNAI1,THBS1
IL6ST	-0.47	transmembrane receptor		1	0.00247	ALB,CD44,HP,PIM1,SERPINE1
LIN28B		other		1	0.00311	CD44,SNAI1,TNF,VIM
VitaminD3-VDR-RXR		complex		1	0.00366	CCL5,GADD45A,IGFBP6,MXD1
EHMT1	0.154	transcription regulator		1	0.0216	LCN2,MGST1,MMP28,MSRB1,TNF
mir-27		microRNA		0.976	0.02	IL1B,PNPLA3,SLC2A4,TNF
USP22	0.22	peptidase		0.97	0.000336	BCL2A1,CCL5,FN1,MSR1,TNF
BDNF		growth factor		0.958	8.01e-05	ANXA2,ATAT1,BHLHE40,CXCR4,GDA,IL1B,LCN2,NR4A1,S100A10,S100A9,Sik1,SORL1,THBS1,TNF,VIM
NOTCH3	0.121	transcription regulator		0.943	0.00141	APOD,FN1,HES1,MMP9,MSR1
LGALS1	0.859	other		0.938	2.48e-05	CCR1,FN1,IL1B,LGALS3,MMP9,SERPINE1,SNAI1,TNF
CRP		other		0.875	6.22e-05	CCL5,IL1B,IL1RN,SELL,SERPINE1,TNF
TREM2	-0.165	transmembrane receptor		0.825	5.34e-06	CCR7,Chil3/Chil4,CTSE,HLA-A,IL1B,LGALS3,TNF,TREM1
RAC1	0.059	enzyme		0.799	0.00132	FAS,FN1,GSN,IL1B,MMP9,PLAUR,RAC3
EBI3	-0.233	cytokine		0.775	0.00837	CTSE,FAS,HLA-A,PIM1
TLR7/8		group		0.762	0.00219	BCL2A1,PLAUR,TNF,VDR
ITGB3	0.107	transmembrane receptor		0.762	0.0028	FN1,IL1B,MMP9,PLAUR,SERPINE1
RELB	0.033	transcription regulator		0.747	0.00447	IL1B,PPARGC1B,TNF,TNFAIP2,TNFSF14
RBPJ	0.644	transcription regulator		0.737	0.0278	CCR7,CD44,FGF11,HES1,IL1B,SNAI1
OSCAR		other		0.728	9.64e-05	CCR2,CXCL3,IL1RN,TNF,TNFSF14
OLR1	1.24	transmembrane receptor		0.728	0.00427	CXCR2,FN1,RARA,TNF
TET2	-0.077	enzyme		0.655	1.69e-15	ADAM8,AHNAK,ANXA2,BHLHE40,CLEC4D,CMPK2,CYP2S1,FGL2,FN1,IFI16,Ifitm1,IFITM3,IL1B,LILRB4,MMP8,NFE2,RND3,S100A8,SORL1,TBX6,TNFSF14
PITX2		transcription regulator		0.651	0.0393	GADD45A,GATA2,SNAI1,TBX6,VIM
FASN	0.108	enzyme		0.647	4.58e-05	Apoc1,DDIT4,DGAT2,IL1B,Retnla,TNF,VIM
FGF7		growth factor		0.64	0.000729	CD44,FGFR1,MMP9,S100A10,S100A8,SERPINE1
PI3K (family)		group		0.61	0.000979	CXCR4,DDIT4,IL1B,MMP9,SERPINE1,THBS1,TNF
CCR1	1.369	G-protein coupled receptor		0.6	3.64e-05	CCL5,CCR1,MMP9,TNF,VIM
TERT		enzyme		0.579	0.00177	CCL17,CCL5,GSN,IFI16,IFITM3,IL1B,MMP9,TNF,VIM
Fc gamma receptor		group		0.577	0.000938	CCL17,CCL22,HES1,TNF
IFNB1		cytokine		0.566	1.43e-09	BHLHE40,CCL5,Cd24a,CLEC4E,CMPK2,Ctla2a/Ctla2b,CXCL3,HLA-A,IFI16,Ifi47,Ifitm1,IL1B,MMP9,RND3,RPGRIP1,SH2D1B,SIRPB1,THBS1,TNF,VDR,ZBP1
MED1	-0.325	transcription regulator		0.555	0.00317	BHLHE40,CD79A,GADD45A,LY6D,MYO18B,PIM1,SLC2A4,THBS1,VDR
LGR4	0.257	transmembrane receptor		0.533	5.54e-05	IL1B,MMP9,PLBD1,SNAI1,TNF,VIM
RORA	-0.035	ligand-dependent nuclear receptor		0.53	5.49e-08	CCL5,CXCR2,GADD45A,GADD45B,IL1B,LCN2,NAPSA,NR1D1,S100A8,S100A9,Saa3,SLC25A24,SLC2A3,SLC2A4,Sult1a1,TNF
FOXC1		transcription regulator		0.522	0.00503	CXCR4,ECM1,IFITM3,JDP2,MMP9,SERPINE1,SYT6
FOXM1	-1.556	transcription regulator		0.516	0.000267	ANXA1,CDCA8,FN1,IL1RN,MMP9,PLAUR,SNAI1,VCAN,VIM
VTN	0.947	other		0.486	7.11e-09	BHLHE40,CXCL3,IL1B,MMP9,PLAUR,S100A10,SERPINE1,TNF
TRPS1	0.861	transcription regulator		0.447	0.000672	DPEP2,FN1,GPR141,SNAI1,VDR
IL7R	0.1	transmembrane receptor		0.447	0.00137	CCR7,CD19,CD79A,MMRN2,PIM1,SELL
FADD	0.135	other		0.447	0.00137	CXCR4,FAS,GADD45B,MMP9,PIM1,TNF
IRF6	1.587	transcription regulator		0.447	0.00141	Chil3/Chil4,FPR2,IL1B,LCN2,PPARGC1B
SOX4	-0.063	transcription regulator		0.426	0.00255	ADGRE5,EMB,FN1,Gm12854/S100a11,Ifitm1,Ly6a (includes others),LY6D,SELL,VIM
mir-142		microRNA		0.41	0.000408	CXCL3,HLA-A,ITGA1,Ly6a (includes others),SELL,TNF
TNFRSF1B	-0.052	transmembrane receptor		0.382	0.00067	Chil3/Chil4,FAS,MMP9,MSR1,SELL,SERPINE1,TNF
HCAR1		G-protein coupled receptor		0.373	1.04e-05	CXCR4,IL1B,NEDD9,SNAI1,TNF
TIRAP	-0.09	other		0.373	0.000938	CCL5,CXCL3,IL1B,TNF
FLT3LG	-0.066	cytokine		0.333	5.5e-09	ADGRE5,CCL5,CCR7,CD19,CD79A,CXCL3,CXCR4,FLT3,IL15RA,IL1B,TNF
Growth hormone		group		0.33	8.47e-06	ALB,ANGPTL4,CCL5,FN1,HES1,IER3,IGFBP6,IL1B,MMP9,NEDD9,NR1D1,S100A4,TNF,XDH
ANXA1	1.894	enzyme		0.322	8.96e-06	ANXA1,ANXA2,CXCR4,FPR2,IL1B,LGALS3,SELL
GDF2		growth factor		0.277	0.0115	CXCR4,EMB,GADD45B,GATA2,MMP9
AHR	0.507	ligand-dependent nuclear receptor		0.257	7.7e-09	ADAM19,ALB,ARG2,CCL22,CCL5,CCR7,CDKN2D,CYP2S1,FAS,FN1,GADD45A,HES1,HP,IL18RAP,IL1B,IL1R2,LAMA5,MGP,MMP8,NEDD9,Saa3,SERPINE1,SNAI1,THBS1,TNF,VIM
mir-148		microRNA		0.204	0.00219	MMP9,PIK3IP1,TNF,VIM
GATA1		transcription regulator		0.186	0.00276	CCL5,CCR1,CDKN2D,F10,GATA2,JDP2,MS4A1,NFE2,PIM1,VDR,VWF
LCN2	1.757	transporter		0.15	3.19e-11	CCL17,CCL22,CCL5,CCR1,Chil3/Chil4,CXCL3,FAS,FN1,IL1B,IL1RN,RARA,Retnla,TNF,VIM
F7		peptidase		0.128	0.00024	GADD45A,IL1B,PLAUR,RND3,TNF
mir-133		microRNA		0.128	0.000408	CDCA8,CXCL3,FN1,SLC2A4,TNF,VCAN
NR5A2		ligand-dependent nuclear receptor		0.101	9.19e-05	ANXA2,CCL22,CFP,HP,IL1B,IL1RN,MMP9,NR4A1,TNF
RBP4		other		0.058	0.000302	IL1B,RARA,SLC2A4,TNF
NBEAL2	-0.61	other		0	7.3e-05	CXCL3,GATA2,THBS1,VWF
CD300LF	2.829	other		0	0.000483	IL1B,IL1RN,MMP9,SLC2A3
MAP2K7	0.244	kinase		0	0.00112	CCL5,FAS,FN1,TNF,VDR
IL25		cytokine		0	0.00202	CCL17,CCL5,IL1B,IL1R2,TNF
CDKN1B	0.152	kinase		0	0.00871	ADGRE5,CDKN2D,LGALS3,MMP9,S100A9,SERPINE1
PTH		other		-0.012	3.66e-05	AHNAK,BHLHE40,CXCR4,ESAM,FN1,MGP,NR4A1,PALM,Saa3,SLC2A4,VDR
CYBB	0.866	enzyme		-0.04	0.0018	CCL5,CXCL3,IL1B,TNF
DPP4	0.637	peptidase		-0.054	2.96e-05	CCL5,IL1B,IL1RN,SLC2A4,THBS1,TNF
TNFAIP6	0.546	other		-0.115	7.12e-07	Chil3/Chil4,IL1B,MMP9,SNAI1,TNF,VIM
GCG		other		-0.125	0.0278	FN1,PPARGC1B,Sik1,SLC2A4
mir-15		microRNA		-0.132	2.48e-05	CCL5,IL1B,MMP9,PIM1,PLAUR,PNPLA3,SLC2A4,TNF
MYOC	-1.281	other		-0.152	0.00137	ANXA1,CD44,DDIT4,FN1,JDP2,SLC2A3
NFE2L2	-0.135	transcription regulator		-0.194	0.003	CCL5,CXCL3,F10,FN1,GPX3,GSR,IL1B,IL1R2,IL1RN,ITGB7,MGST1,MMP9,OSGIN1,SERPINE1,TNF
MITF	-0.206	transcription regulator		-0.216	0.00359	CD44,CDCA8,FN1,HES1,LGALS3,MGP,SERPINE1,SH3BP4,SHTN1,SNAI1
RGS10	-0.318	enzyme		-0.218	1.45e-05	CCR1,Chil3/Chil4,FAS,IL1B,IL1R2,Retnla,TNF
NCSTN	0.266	peptidase		-0.277	0.000128	GATA2,HES1,Ly6a (includes others),TREM3,VIM
BCL2	0.012	transporter		-0.301	0.000135	FAS,GADD45A,IGFBP6,IL1B,MMP9,NDRG1,PLAUR,TNF
KLF4	0.049	transcription regulator		-0.366	1.6e-05	ALB,ASPRV1,CD44,Chil3/Chil4,CXCL3,FN1,GADD45A,HES1,IFITM3,NOTCH4,PLAUR,Retnla,SERPINE1,SLPI,THBS1,VIM
EPO		cytokine		-0.375	0.0252	CXCR4,FAS,FPR1,GATA2,NFE2,PIK3IP1,PIM1,TNF,VWF
SOX11	-0.841	transcription regulator		-0.391	0.0145	CCL5,CD19,CXCR4,FAS,MS4A1,SUV39H2
EBF1	0.815	transcription regulator		-0.422	0.0054	CCL22,CCL5,CD19,CD79A,FLOT2,Ly6a (includes others),SLC2A4
histone deacetylase		complex		-0.447	0.000213	CXCR4,MMP9,PER1,THBS1,TNF
C3AR1	0.165	G-protein coupled receptor		-0.492	0.00396	CCL5,IL1B,SERPINE1,TNF
mir-21		microRNA		-0.554	2.47e-05	CCL17,CD19,CLEC6A,FAS,FGL2,FN1,IFI16,Ifi47,IL1B,Klrk1,Ly6a (includes others),MMP9,PILRB,SIRPB1,SLPI,TNF
AIM2	0.119	other		-0.569	0.00147	HLA-A,IL1B,LCN2,Ly6a (includes others)
PIK3R1	0.164	kinase		-0.585	0.00743	CD44,IL1B,MMP9,SERPINE1,TNF
ARNT	-0.013	transcription regulator		-0.651	2.02e-05	ANGPTL4,BHLHE40,CCR7,CXCR4,CYP2S1,GADD45B,IL1R2,SELL,SERPINE1,SLC2A3,VIM
FLCN	-0.366	other		-0.659	0.0382	BHLHE40,CXCR4,ECM1,PPARGC1B,SERPINE1
INPP5D	-0.017	phosphatase		-0.691	0.00338	Chil3/Chil4,FAS,SNAI1,TNF
Mir122a,b		group		-0.704	2.25e-05	CCR1,CXCL3,IL1B,MMP9,PLAUR,TNF
INSR	0.011	kinase		-0.711	1.18e-05	ALB,BCL2A1,COX6A2,CXCR4,DGAT2,GADD45A,IER3,IFITM2,IL1B,IQGAP1,KLF9,MMP9,MYCL,NDRG1,NR4A1,PIM1,PPARGC1B,SERPINE1,SLC2A3,SLC2A4,TNF,ZIC3
Calcineurin protein(s)		complex		-0.732	0.00336	CCL5,CXCL3,NR4A1,SERPINE1,TNF
mir-1		microRNA		-0.744	0.0238	ANXA2,FN1,IL1B,MMP9,TNF
TAB1	0.357	enzyme		-0.762	0.00106	CCL5,CFB,IL1B,SERPINE1
MYOCD		transcription regulator		-0.849	0.0411	FN1,S100A4,SNAI1,VCAN
miR-30c-5p (and other miRNAs w/seed GUAAACA)		mature microRNA		-0.896	0.0219	HES1,PTRH1,STX1A,TNF,TNFAIP2,VCAN
TRIM3	0.174	enzyme		-0.908	0.000176	CXCL3,IL1B,MMP9,TNF
UPF1	-0.057	enzyme		-1	0.00147	ANGPTL4,FXYD5,IQGAP1,LMNB1
mir-155		microRNA		-1.063	0.00374	ANXA2,ARG2,CCL5,IL1B,SERPINE1,SNAI1,TNF
SLC16A2	-0.054	transporter		-1.067	0.0018	CIRBP,DGKG,KLF9,RBM3
BTG2	0.061	transcription regulator		-1.091	0.000189	CXCL3,IGFBP6,IL1B,RARA,SERPINE1
PTX3		other		-1.113	6.09e-05	CCL5,CCR2,IL1B,MMP9,TNF
miR-293-5p (and other miRNAs w/seed CUCAAAC)		mature microRNA		-1.131	0.000176	MGST1,MMP9,NR4A1,STX1A
SCGB1A1		cytokine		-1.14	1.32e-05	FN1,MMP9,S100A8,S100A9,SELL
CISH	0.256	other		-1.155	3.88e-10	CLEC4E,CLEC6A,CXCL3,CYP4F2,HDC,IL1B,MMP8,PLAUR,Retnlg,RHOV,SORL1,TNF
SPHK1		kinase		-1.165	7.89e-06	CCL17,CCL22,CCL5,FN1,IL1B,SERPINE1,TNF
MRTFB		transcription regulator		-1.257	3.34e-12	CCL5,CD177,CXCR4,G0S2,GADD45A,HLA-A,Ifitm1,LCN2,LILRB4,PGLYRP1,PRTN3,S100A8,S100A9,Saa3,SERPINB10,SERPINE1,SH3BP4,SLPI,THBS1
NLRP12	1.127	other		-1.264	0.000128	CXCR4,HLA-A,IL1B,IL1RN,TNF
PRKAA1	0.023	kinase		-1.281	0.000157	ALB,FN1,Ifi47,Ly6a (includes others),MGST1,MMP9,PTPRR,RND3,SORL1,TNF
CAT	-0.079	enzyme		-1.293	0.000119	BCL2A1,FN1,MMP9,SERPINE1,THBS1,VIM
NR0B2		ligand-dependent nuclear receptor		-1.309	0.0022	FGFR1,HDC,IL1B,IL1RN,LY6D,SERPINE1,TNF
CBX5	-0.104	transcription regulator		-1.342	0.0323	C15orf48,LCN2,QPRT,SLC2A3,TACSTD2
COL5A1		other		-1.387	0.00147	FN1,Gm12854/S100a11,LGALS3,S100A6
BACH2	-0.132	transcription regulator		-1.387	0.00202	MYCL,RARA,S100A8,S100A9,TNF
CIP2A		other		-1.387	0.00231	CFB,E2F2,GADD45A,IER3,PLAUR
MIR124		group		-1.41	0.00147	IL1B,IQGAP1,TNF,VIM
SOCS1		other		-1.59	4.58e-06	BCL2A1,CCR7,CD44,Chil3/Chil4,FAS,IFI16,Ifi47,IL1B,Retnla,SNAI1,TNF
IKZF1	0.138	transcription regulator		-1.6	1.6e-06	ADAM19,CCR1,FGFR1,FLT3,FN1,GATA2,HES1,IFI16,IL15RA,LILRB3,NFE2,SLC2A3,SLPI,Sult1a1,TNF,VWF
TFRC	0.019	transporter		-1.633	0.000231	ANXA2,DDIT4,F13A1,GADD45A,GPX3,MCEMP1,PRTN3
CDK19	0.85	kinase		-1.664	0.00153	DDIT4,FAS,GADD45A,MXD1,OSGIN1,PROCR,VDR
SFTPA1		transporter		-1.688	1.33e-05	ANGPTL4,CLEC1B,CXCL3,ECM1,IL1B,RASD1,SERPINE1,TNF
RUNX3	1.017	transcription regulator		-1.698	9.19e-05	CCR7,CD79A,IL1B,ITGAL,LILRB3,MMP9,TNF,VIM,VWF
RNASEH2B	0.349	other		-1.706	3.35e-05	ATAT1,CCL5,CFB,CMPK2,Ifitm1,IFITM3,IL1B,PROCR,S100A6
mir-30		microRNA		-1.746	6.07e-06	GADD45A,IL1B,KLF9,SERPINE1,SNAI1,TNF,VIM
IL1RN	1.36	cytokine		-1.894	0.0025	CD44,CXCL3,IL1B,MMP9,S100A9,SERPINE1,TNF
JAG2	-0.722	growth factor		-1.91	5.04e-08	CCL5,CCR1,CXCL3,HES1,IL1B,IL1RN,LTB4R,TNF
TNFAIP3	0.356	enzyme		-1.913	0.00694	FAS,IL1B,MMP9,TNF
miR-146a-5p (and other miRNAs w/seed GAGAACU)		mature microRNA		-1.927	0.0467	CXCL3,CXCR4,PGLYRP1,TNF
IL27RA	-1.758	transmembrane receptor		-1.934	1.95e-05	CCL5,CD44,FAS,IL1B,LCN2,TNF
CHRNA7		transmembrane receptor		-1.937	0.00132	CXCL3,IL1B,IL1RN,TNF
HPGDS	-0.289	enzyme		-1.944	2.29e-05	CCL5,IL1B,MMP9,TNF
IL37		cytokine		-1.947	0.000302	CXCL3,IL1B,IL1RN,TNF
SOD1	0.153	enzyme		-1.964	0.0157	FAS,FGFR1,GPX3,IFI16,IL1B,MMP9,RBM3,RPGRIP1,TNF
VASP	0.136	other		-1.969	3.17e-05	Chil3/Chil4,IL1B,Retnla,TNF
COL18A1	-1.014	other		-1.97	3.19e-05	DDIT4,F10,FGFR1,FN1,SERPINE1,THBS1,TNF,VWF
EIF4EBP2	0.501	translation regulator		-1.972	0.000938	CCL5,CCR7,IL1RN,TNF
mir-29		microRNA		-1.981	0.0111	ANGPTL4,FLT3,FN1,THBS1,VIM
HBB		transporter		-1.982	0.000374	CCL5,CXCL3,IL1B,SERPINE1,TNF
NOSTRIN	1.116	transcription regulator		-1.982	0.000938	CCL5,FN1,MMP9,THBS1
miR-291a-3p (and other miRNAs w/seed AAGUGCU)		mature microRNA		-1.982	0.0481	CD44,LMNB1,STX11,TNF
CR1L	0.161	transmembrane receptor		-1.987	0.00106	IL1B,MGP,SERPINE1,TNF
GLIS2		transcription regulator	Inhibited	-2	3.45e-07	CCL22,CXCL3,MGP,SERPINE1,SNAI1,TNFSF13,VIM
ADGRF5	1.525	G-protein coupled receptor	Inhibited	-2	2.37e-06	CXCL3,IL1RN,MMP9,TNF
PLA2G2D	-0.36	enzyme	Inhibited	-2	2.29e-05	CCR2,IL1B,S100A9,TNF
PIM3	0.463	kinase	Inhibited	-2	2.29e-05	CD44,IL1B,SELL,TNF
OPA1	-0.161	enzyme	Inhibited	-2	0.000116	IL1B,S100A8,S100A9,TNF
N-cor		group	Inhibited	-2	0.000532	CCL5,CCR1,HES1,IL1B,MMP9,SLC2A4,TBX6
CIDEC		other	Inhibited	-2	0.00199	DGAT2,PPARGC1B,SERPINE1,TNF
SKIV2L	-0.137	enzyme	Inhibited	-2	0.00338	BHLHE40,DDIT4,S100A8,S100A9
MXD1	1.004	transcription regulator	Inhibited	-2	0.00525	ITGA1,MXD1,MYCL,NEDD9,NOTCH4
PDCD1	0.28	transmembrane receptor	Inhibited	-2	0.0159	FAS,IL1B,SH2D1B,TNF
SSB	-0.002	enzyme	Inhibited	-2	0.0347	CTSE,CXCL3,FGR,IL1B
PRKAA2		kinase	Inhibited	-2.009	2.37e-05	ALB,FN1,Ifi47,Ly6a (includes others),MGST1,MMP9,SNAI1,SORL1,TNF,VIM
COP1		enzyme	Inhibited	-2.025	1.17e-07	CCL5,CXCL3,CXCR2,FAS,FPR1,FPR2,IFI16,Ifitm1,RARA,Saa3
CDKN1A	0.127	kinase	Inhibited	-2.083	1.38e-06	CD44,CXCL3,E2F2,FAS,FN1,GADD45A,IFITM3,IL1B,LGALS3,MMP9,OSMR,SERPINE1,TNF,TNFSF13,TREM1,VIM
TRIM24	0.459	transcription regulator	Inhibited	-2.121	3.79e-06	CCL5,CMPK2,EMB,Gm12854/S100a11,Ifi47,LGALS3,Ly6a (includes others),Ms4a4c (includes others),PLAC8,SERPINE1
LILRB4	1.59	other	Inhibited	-2.166	0.000146	CLEC4E,FAS,Ifitm1,IL1B,TNF
SRF	-0.569	transcription regulator	Inhibited	-2.182	4.96e-12	CCL5,CD177,CD19,CXCR4,G0S2,GADD45A,GDA,GSN,HIF3A,ITGA1,LCN2,MGST1,MMP9,NET1,NR4A1,PGLYRP1,PRTN3,RND3,S100A8,S100A9,Saa3,SEMA6D,SERPINB10,SLPI,TMEM40,VCAN
ADA	0.828	enzyme	Inhibited	-2.19	3.64e-05	CCL17,CXCL3,MMP9,SERPINE1,TNF
miR-141-3p (and other miRNAs w/seed AACACUG)		mature microRNA	Inhibited	-2.2	0.00423	BST1,GADD45A,LSR,SNAI1,VIM
RPSA	0.84	translation regulator	Inhibited	-2.2	5.16e-05	CCL5,CXCL3,Ifi47,IL1B,TNF
CBL	0.055	transcription regulator	Inhibited	-2.2	0.000119	CXCL3,FLT3,FN1,IL1B,NR4A1,TNF
miR-125b-5p (and other miRNAs w/seed CCCUGAG)		mature microRNA	Inhibited	-2.213	0.0163	CD44,IL1B,IL1RN,SH3BP4,TNF
GFI1		transcription regulator	Inhibited	-2.216	0.000267	CCR7,CXCR4,DGKG,IL1B,ITGB7,Ly6a (includes others),TNF,TNFSF14,VDR
IL17RD		other	Inhibited	-2.219	2.08e-07	CXCL3,HP,IL1B,Retnlg,S100A9
SUPT20H		other	Inhibited	-2.219	1.32e-05	BCL2A1,IL1B,TNF,TNFAIP2,TNFSF14
GPX1	0.723	enzyme	Inhibited	-2.219	0.000374	CXCL3,FAS,GPX3,MMP9,TNF
mir-8		microRNA	Inhibited	-2.222	0.0193	BST1,FN1,IL1B,LSR,SNAI1,TNF,VIM
SIGIRR	-0.485	transmembrane receptor	Inhibited	-2.222	2.49e-05	CXCL3,IL1B,S100A8,S100A9,TNF
PLA2G2E		enzyme	Inhibited	-2.236	5.65e-07	ADAM8,CCL5,IL1B,S100A9,SERPINE1
RPL13A	0.578	other	Inhibited	-2.236	8.69e-07	CCL22,CLEC6A,LCN2,S100A8,VWF
ZC3H12C	0.184	other	Inhibited	-2.236	7.13e-05	CCR2,CLEC4E,FPR2,Ly6a (includes others),PLA2G7
ASXL1	0.007	transcription regulator	Inhibited	-2.236	0.000269	Apoc1,G0S2,PPARGC1B,SERPINE1,SLC2A4
FKBP10	0.434	enzyme	Inhibited	-2.236	0.00152	CCL17,CRISPLD2,Saa3,SERPINE1,SNAI1
GRIN3A		ion channel	Inhibited	-2.236	0.0209	ADAM19,CD200,GDA,SORL1,TSPAN2
RNF31	-0.016	enzyme	Inhibited	-2.333	7.04e-08	CCL17,CCL5,CXCL3,CXCR4,IL15RA,IL18RAP,IL1B,IL1R2,IL1RN,TNF
TREX1	0.048	enzyme	Inhibited	-2.355	2.31e-07	CCL5,CD44,CFB,CLEC4E,CMPK2,GSN,IFI16,IFITM3,Ly6a (includes others),PROCR,S100A6,TNF,ZBP1
miR-155-5p (miRNAs w/seed UAAUGCU)		mature microRNA	Inhibited	-2.381	0.0278	CXCL3,IL1B,SERPINE1,SH3BP4,TACSTD2,TNF
ILF3	-0.148	transcription regulator	Inhibited	-2.414	0.00163	CCL22,IL1B,IL1RN,LGALS3,PLA2G7,PLAUR
MNT	0.093	transcription regulator	Inhibited	-2.449	1.45e-05	BST1,CD300LB,E2F2,GADD45B,Ms4a4c (includes others),TMEM252,TNF
TIMP3	0.596	other	Inhibited	-2.449	6.97e-05	FAS,MMP9,SERPINE1,THBS1,TNF,VIM
STEAP3	0.935	transporter	Inhibited	-2.449	0.000119	ANXA2,Cd24a,CD44,NEDD9,S100A10,TRPV4
LAMA4	1.212	enzyme	Inhibited	-2.449	0.00263	FN1,GSR,LAMA5,LAMC3,MGST1,THBS1
TGFBR2	0.152	kinase	Inhibited	-2.461	5.72e-17	ADAM8,ANGPTL4,BHLHE40,C15orf48,CD44,CRISPLD2,DDIT4,DGAT2,FN1,FPR1,GADD45B,GSR,HDC,HP,IL1B,IL1R2,Klrk1,LTB4R,Ly6a (includes others),LY6D,MMP9,MSR1,MXD1,Retnlg,S100A8,S100A9,Saa3,SERPINE1,SLC2A3,SNAI1,TACSTD2,THBS1,TNF
Irgm1	0.142	other	Inhibited	-2.555	0.000393	CCL5,FAS,IFI16,IFITM3,LILRB4,TNF,ZBP1
let-7		microRNA	Inhibited	-2.557	6.69e-06	CCR7,CD44,CDCA8,DLC1,E2F2,FN1,IL1B,ITGA1,PLAUR,S100A4,SERPINE1,THBS1,TNF,VIM
ZFP36	-0.06	transcription regulator	Inhibited	-2.604	7.12e-08	CXCL3,IER3,IL1B,LCN2,MXD1,PIM1,PLAUR,S100A8,S100A9,TNF,Wfdc21
ZMPSTE24	0.032	peptidase	Inhibited	-2.608	2.55e-06	CCL22,CXCL3,CXCR2,DDIT4,GADD45A,GADD45B,TNF
CORT		other	Inhibited	-2.613	5.22e-07	CCL5,CCR1,CCR2,CCR7,CXCL3,IL1B,TNF
SERPINE2	-0.164	other	Inhibited	-2.613	9.29e-07	CCL17,CCL22,CCL5,CXCL3,IL1B,MMP9,TNF
CLEC10A	0.655	other	Inhibited	-2.619	9.29e-07	CXCR2,IL1B,MMP8,MMP9,Retnlg,S100A9,TNF
NRAS	0.028	enzyme	Inhibited	-2.621	4.69e-05	CCL5,CTSE,FN1,HLA-A,IFI16,IL1B,IL1RN,LCN2,MGP,MSR1,SLC2A4,SLC66A3
miR-124-3p (and other miRNAs w/seed AAGGCAC)		mature microRNA	Inhibited	-2.639	0.0466	ASPRV1,GSN,HES1,IQGAP1,LGALS3,LMNB1,PLP2
PSMB11		peptidase	Inhibited	-2.721	1.12e-06	CCL5,CCR7,CXCL3,GADD45A,GADD45B,ITGB7,LGALS3,NR4A1,RELT,THBS1,VCAN
miR-199a-5p (and other miRNAs w/seed CCAGUGU)		mature microRNA	Inhibited	-2.828	1.09e-05	CMPK2,FN1,ITGA1,LCN2,NEDD9,PADI4,RND1,ZBP1
SMARCA5	-0.151	transcription regulator	Inhibited	-2.889	2.35e-07	ATP8B4,BST1,CD44,CRIP1,FAS,HES1,HLA-A,IFITM2,Ly6a (includes others),OSGIN1,PADI4,PLAC8
let-7a-5p (and other miRNAs w/seed GAGGUAG)		mature microRNA	Inhibited	-2.916	0.00177	FN1,ITGA1,MMP9,S100A4,SLC25A24,THBS1,TNF,VCAN,VIM
ACKR2		G-protein coupled receptor	Inhibited	-2.954	2.02e-08	CCL22,CCL5,CCR2,IFI16,Ifi47,Ifitm1,Ifitm6,IL1B,TNF
ADAMTS12		peptidase	Inhibited	-2.97	4.06e-11	Chil3/Chil4,CLEC4E,HDC,LCN2,MGP,S100A6,S100A8,S100A9,TNFAIP2
APOE	0.748	transporter	Inhibited	-3.135	8.59e-09	ANGPTL4,APOD,CCL22,CCL5,CD44,CXCL3,ECM1,FLOT2,GPX3,IGFBP6,IL1B,IL1RN,LCN2,MGP,MMP9,MSR1,PPARGC1B,S100A8,S100A9,SERPINE1,TNF,TNFSF14
TSC2	-0.333	other	Inhibited	-3.138	9.66e-05	ANXA1,ANXA2,CRIP1,GSN,Ifi47,IFITM3,LGALS3,MGP,PLP2,S100A6
Alpha catenin		group	Inhibited	-3.262	1.03e-06	ADAM8,IGFBP6,IL1B,MMP9,S100A8,S100A9,Saa3,SNAI1,TNF,TNFAIP2,VIM
TNIP1	-0.19	other	Inhibited	-3.268	6.23e-12	CCR1,CXCL3,HLA-A,IL1B,LCN2,MMP8,S100A8,S100A9,Saa3,Stfa2/Stfa2l1,TNF
CITED2	0.191	transcription regulator	Inhibited	-3.475	7.66e-13	ANGPTL4,C15orf48,Chil3/Chil4,CMPK2,CXCL3,FCGR3A/FCGR3B,GADD45B,GPR141,HLA-A,IFI16,Ifi47,IL1B,IL1RN,Klrk1,Ms4a4c (includes others),MXD1,PIM1,PLAC8,Retnla,Slfn1,TNF,ZBP1
INSIG1	0.693	other	Inhibited	-3.742	4.75e-10	Apoc1,CCL17,CCL22,CCL5,CCR7,CLEC4D,CLEC4E,CXCL3,CXCR4,CYP4F2,LCN2,PLA2G7,S100A8,S100A9

## Sheet: IPA Ups Reg Micro 28d
Upstream Regulator	Expr Log Ratio	Molecule Type	Predicted Activation State	Activation z-score	p-value of overlap	Target Molecules in Dataset
TNF	1.041	cytokine	Activated	6.444	3.11e-21	ADAM8,AGER,ALOX5,ANXA1,AQP9,ASCL2,B4GALNT1,C15orf48,C3,CAMP,CCDC80,Ccl27a,Ccl6,Ccl8,CCR1,CCR2,CCR7,CD163,CD44,CFB,CHI3L1,CLEC4E,CRISPLD2,CXCL3,CXCR2,CXCR4,CYBB,CYTIP,EMP1,ENG,FAS,FN1,FPR1,FPR2,G0S2,GABRA2,GADD45A,GADD45B,GPR18,HDC,HLA-A,HP,HSP90AB1,HSPA1A/HSPA1B,IER3,IFI16,IGFBP6,IKBKE,IL15RA,IL1B,IL1R2,ITGAL,ITGB7,LCN2,LGALS3,LIFR,LRG1,LTB4R,LY6D,MEFV,METRNL,MGST1,MMP28,MMP8,MMP9,Mx1,NLRP12,NOTC…
Interferon alpha		group	Activated	5.993	3.05e-12	ADAM19,ANXA1,ANXA2,ASNS,C3,CCR1,CCR7,CDKN2D,CRIP1,CXCL3,DDIT4,FAS,FPR1,HLA-A,HSPA1A/HSPA1B,IFI16,IFITM2,IFITM3,IKBKE,IL15RA,IL18RAP,IL1B,LGALS3,LILRB4,MEFV,MMP28,MTHFD2,Mx1,PIM1,PLAUR,PLP2,PTGS2,S100A6,S100A9,SERPINB1,SHTN1,SLC2A3,Slfn1,Slfn2,SLPI,TNF,VIM
IL1B	2.377	cytokine	Activated	5.607	4.62e-23	ACKR1,ADAM8,AGER,ANXA1,C3,Ccl27a,Ccl8,CCR1,CCR2,CCR7,Cd24a,CD44,CFB,CHI3L1,CSRNP1,CXCL3,CXCR4,CYBB,CYTIP,DDIT4,E2F2,ENG,FAS,FKBP5,FN1,FPR2,G0S2,GADD45A,GADD45B,GCK,HLA-A,HP,HSPA1A/HSPA1B,IER3,IFI16,IFITM3,IGFBP6,IKBKE,IL15RA,IL18RAP,IL1B,IL1R2,IL1RAP,LCN2,LIFR,MAPK13,MEFV,METRNL,MMP8,MMP9,NQO1,NR1D1,NR4A1,OSM,PIM1,PPARGC1B,PTGER2,PTGS2,RARA,S100A10,S100A6,S100A8,S100A9,Saa3,SCNN1A,SERPINA3,SLC14A…
NFkB (complex)		complex	Activated	5.569	5.4e-13	AGER,BEX1,C3,CAMP,CCR2,CCR7,Cd24a,CD44,CFB,CLEC4E,CXCL3,CXCR4,CYBB,FAS,FN1,FPR2,G0S2,GADD45A,GADD45B,HIF3A,HLA-A,IER3,IKBKE,IL15RA,IL1B,ITGAL,LCN2,LSP1,MMP9,NLRP12,NR1D1,PECAM1,PLAUR,PTGS2,Saa3,SERPINA3,SLC2A6,SLC7A1,SLPI,SNAI1,TNF,TRIB3,VIM,Wfdc17
IL6	-0.246	cytokine	Activated	5.074	6.34e-15	ADGRE5,AHNAK,ANXA1,C3,CCR1,CCR2,CCR7,CD163,CD44,CDKN2D,CFP,Chil3/Chil4,CLEC4E,CST3,CXCL3,CXCR4,CYBB,CYTIP,E2F2,FAS,FN1,FPR2,GADD45A,GADD45B,HLA-A,HP,IFI16,IFITM3,IGFBP6,IKBKE,IL1B,LCN2,LIFR,LRG1,LYZ,MIR17HG,MMP8,MMP9,PECAM1,PIM1,PLA2G2D,PRTN3,PTGS2,S100A9,Saa3,SCNN1A,SEMA6D,SERPINA3,SLC14A1,SNAI1,THBS1,THRSP,TNF,VIM
AGT	1.285	growth factor	Activated	4.635	2.71e-10	ADAM8,ADAMTSL2,AGER,ANXA1,BMP1,C3,CCDC80,CCR2,CCR7,CD44,CXCL3,CYBB,E2F2,ECM1,ENG,FGR,FKBP5,FN1,HP,HSPA1A/HSPA1B,Hspa1b,IFI16,IL1B,ITGB7,LCN2,LGALS3,MGST1,MMP8,MMP9,NAPSA,NOTCH4,NR4A1,NREP,PECAM1,PI16,PLAC8,PTGS2,RASGRP1,RELT,RUNX3,S100A8,S100A9,Saa3,SCNN1A,SELL,SERPINA3,SLC10A6,THBS1,TNF,VIM
STAT3	0.167	transcription regulator	Activated	4.628	1.52e-12	ARG2,ASCL2,BEX1,C3,CA9,Ccl8,CCR1,CD44,CDKN2D,CFB,CHI3L1,CXCL3,CXCR2,CXCR4,FAS,FLT3,FN1,GADD45A,GPR65,HLA-A,HP,IFI16,IFITM2,IFITM3,IKBKE,IL1B,LCN2,LILRB4,LYZ,MMP9,Mx1,PECAM1,PIM1,PLAUR,PTGS2,S100A9,SEMA6D,SERPINA3,SERPINB1,Slfn1,Slfn2,SLPI,SNAI1,THBS1,TNF,VCAN,VIM
IL33	-0.27	cytokine	Activated	4.491	1.67e-11	ATP8B4,CCR1,CCR2,Cd52,Chil3/Chil4,CLEC4E,CXCL3,CXCR2,DGAT2,Ear2 (includes others),FAS,FGR,FPR1,FPR2,G0S2,GADD45B,GPR65,HCAR2,HDC,IER3,Ifitm1,IKBKE,IL1B,LILRB4,MCEMP1,Ngp,NR4A1,P4HA1,PILRA,RASGRP1,RPS6KA2,S100A8,S100A9,SERPINB1,STX11,TARM1,TNF
CSF2		cytokine	Activated	4.354	1.14e-13	ADAM8,ADGRE5,ALOX5,ANXA1,C3,Ccl8,CCR1,CCR2,CCR7,CD163,Chil3/Chil4,CLEC4E,CXCL3,CXCR4,CYBB,CYP4F2,FAS,FPR2,HCAR2,HDC,HSPH1,IER3,IFITM3,IL1B,MMP8,MMP9,NFE2,NR4A1,OSM,PDE1B,PECAM1,PIM1,PLAUR,PTGER2,PTGS2,RARA,RBM3,Retnlg,RHOV,Saa3,SLC2A3,Slfn2,SORL1,THBS1,TNF,TREM1
Vegf		group	Activated	4.327	3.92e-05	ANGPTL7,ASNS,CD44,CHI3L1,CXCR2,CXCR4,EMP1,FAS,FKBP5,FLNA,FN1,HDC,HOPX,IL15RA,LCN2,MIR17HG,MMP9,NLRP12,NOTCH4,NR4A1,PLAUR,PTGS2,RECK,SLC7A1,TACSTD2,TNF,VIM,XDH
TNFSF11		cytokine	Activated	4.324	1.75e-10	AQP9,BST1,Ccl8,CCR1,CD300LF,CD44,CLEC4E,CXCL3,FAS,FGR,FPR1,GADD45B,IER3,IKBKE,IL15RA,IL1B,ITGAL,JDP2,LSR,MMP9,OCSTAMP,PIM1,PLAUR,PTGER2,PTGS2,Saa3,Slfn2,TNF,Zfp101
IL17A		cytokine	Activated	4.288	1.04e-08	C15orf48,C3,CAMP,Ccl8,CD163,CXCL3,CXCR4,FAS,FN1,GADD45A,IL1B,LCN2,LRRK2,METRNL,MMP8,MMP9,PECAM1,PTGS2,S100A8,S100A9,Saa3,TNF,VIM
BHLHE40	0.834	transcription regulator	Activated	4.25	1.88e-11	ALOX5,ANXA1,C15orf48,CCR1,CCR7,Cd24a,CFB,CXCL3,CYBB,ECM1,FAS,FPR1,GDA,Gkn3,GPR18,IER3,IFI16,Ifitm1,IFITM2,IL1R2,LTB4R,MEFV,MTHFD2,MXD1,P4HA1,PER1,PLAC8,PTGS2,RASGRP1,RND3,SELL,SGMS2,TNF
IL5		cytokine	Activated	4.245	2.19e-10	ANXA2,ASNS,CCR1,CCR2,CCR7,CRIP1,CXCR2,CXCR4,EPS8,FAS,GADD45A,GLIPR2,HSPH1,IER3,IL1R2,ITGB7,LMNB1,METRNL,MMP9,NFE2,P4HA1,PIM1,PYCR1,RASGRP2,RBM3,S100A4,S100A6,TNF,VIM
IL2		cytokine	Activated	4.197	9.24e-16	ADAM19,ADAM8,ANXA1,ASNS,C3,Ccl8,CCR1,CCR2,CCR7,CD44,CFP,CORO2A,CSRNP1,CXCL3,CXCR4,CYTIP,DDIT4,EMP1,FAS,FPR2,GADD45B,HCST,HOPX,HSPA1A/HSPA1B,IER3,IFI16,IL18RAP,IL1B,IL1R2,IQCG,ITGB7,KLF13,KLK8,LIFR,LILRB4,LSR,LTB4R,Ly6a (includes others),MMP25,MMP9,MTHFD2,OSM,PECAM1,PIM1,PLA2G2D,PLAC8,PTGER2,PTGS2,S100A4,S100A8,SELL,SLC2A3,TNF,TRIB3,VIM,ZNF583
SLC15A4	-0.499	transporter	Activated	4.191	7.63e-08	ANXA1,ANXA2,ASNS,CRIP1,FPR1,IFI16,IL1B,LGALS3,MTHFD2,Mx1,PLAUR,PLP2,PTGS2,S100A6,SHTN1,SLPI,TNF,VIM
PTGER2	2.814	G-protein coupled receptor	Activated	4.168	8.47e-11	CCR7,CFP,CLEC4D,CXCR2,CXCR4,ECM1,FPR1,HDC,IL1B,IL1R2,ITGAL,MMP9,PILRB,PIM1,PTGS2,Stfa2/Stfa2l1,THBS1,TNF,TREM1
MYD88	0.14	other	Activated	4.157	3.53e-08	C3,CD44,CXCL3,Ear2 (includes others),FPR1,FPR2,HDC,HLA-A,HP,HSP90AB1,IKBKE,IL1B,IL1RAP,ITGB7,MEFV,MMP8,MMP9,Ms4a4c (includes others),PILRA,PTGS2,S100A8,Saa3,TNF
EGF	1.898	growth factor	Activated	4.125	0.000479	CD44,CXCR4,EMP1,EZR,FN1,GADD45A,IER3,IFITM2,IL1B,IL1R2,LCN2,MMP9,NR4A1,PECAM1,PER1,PLAUR,PTGS2,S100A10,S100A4,S100A9,SERPINA3,SLC37A1,SNAI1,THBS1,VCAN,VIM
TNFSF13B	0.188	cytokine	Activated	4.123	9.91e-09	ARG2,CCR1,CCR7,CD177,Cd24a,FAS,FGR,FLT3,FPR2,HCAR2,IL18RAP,MEFV,MMP9,OCSTAMP,PGLYRP1,PLAUR,SELL,TARM1,THBS1
IFNG		cytokine	Activated	4.088	3.27e-22	ABCA6,AGER,AQP9,ARG2,ASNS,BST1,C15orf48,C3,Ccl27a,Ccl6,Ccl8,CCR1,CCR2,CCR7,CD163,Cd24a,CD44,CFB,CFP,Chil3/Chil4,CIRBP,CLEC4E,CXCL3,CXCR4,CYBB,CYTIP,E2F2,FAS,FKBP5,FN1,FPR2,GADD45B,GCK,GLIPR2,HCAR2,HLA-A,HP,HSP90AB1,HSPA1A/HSPA1B,IER3,IFI16,Ifitm1,IFITM2,IFITM3,IKBKE,IL15RA,IL18RAP,IL1B,ITGAL,LCN2,LGALS3,LIFR,LTB4R,Ly6a (includes others),MEFV,METRNL,MMP25,MMP9,Ms4a4c (includes others),Mx1,MXD1,NAP…
HIF1A	0.289	transcription regulator	Activated	4.076	6.08e-06	AQP9,ASNS,CA9,CCR2,CCR7,CD44,COX6A2,CXCL3,CXCR4,DDIT4,ENG,FAS,FN1,GADD45B,GCK,HIF3A,HP,IFI16,IL1B,LIFR,MMP9,NR4A1,P4HA1,PLAC8,PLAUR,PTGS2,SLC2A3,SNAI1,THBS1,TNF,VIM
P38 MAPK		group	Activated	3.991	1.81e-08	AGER,ARG2,CCR7,CD44,CXCL3,CXCR4,CYBB,FAS,FLNA,FN1,HP,IER3,IL1B,KLF13,MMP9,NR4A1,PLA2G7,PLAUR,PTGS2,RARA,RND3,SCNN1A,SNAI1,THBS1,TNF,TREM1
CREB1	-0.33	transcription regulator	Activated	3.969	0.00301	Chil3/Chil4,CSRNP1,CXCR4,CYFIP2,ECM1,FN1,GADD45A,GADD45B,GDA,HLA-A,IER3,IL1B,LCN2,NR4A1,NREP,PER1,PTGS2,RELT,SHTN1,Sik1,SLC2A3,TNF,VIM
IL1A	0.053	cytokine	Activated	3.951	9.48e-09	C3,CAMP,CCR2,CD44,CXCL3,FAS,HDC,IER3,IL1B,IL1R2,LCN2,MMP9,PTGS2,S100A10,S100A8,S100A9,Saa3,SERPINA3,TNF,VIM
TLR9	-0.425	transmembrane receptor	Activated	3.945	3.99e-09	9830107B12Rik/A530064D06Rik,ARG2,CCR7,CD300E,CXCL3,FAS,GADD45B,IER3,IFI16,IL1B,LCN2,LILRB4,Mx1,NR4A1,PTGER2,PTGS2,S100A8,Saa3,SGMS2,Stfa2/Stfa2l1,TNF,Wfdc17
EGR1	0.378	transcription regulator	Activated	3.924	2.76e-08	Ccl6,Ccl8,CCR1,CCR2,CD44,CDKN2D,CXCL3,FAS,FN1,GADD45A,GADD45B,IL1B,LYZ,MMP9,MXD1,NR4A1,PTGS2,SNAI1,THBS1,TNF
RELA	-0.246	transcription regulator	Activated	3.915	8.11e-08	ASCL2,BEX1,C3,CAMP,CCR7,CD44,CFB,CHI3L1,CXCL3,CXCR4,CYBB,FAS,FN1,IER3,IKBKE,IL15RA,IL1B,MIR17HG,MMP9,Mx1,NR4A1,PECAM1,PTGS2,S100A6,Saa3,SNAI1,TNF,TREM1,VIM
TGM2	-0.798	enzyme	Activated	3.899	1.86e-06	AQP9,C3,CFP,CSRNP1,FN1,IL1B,LRRK2,LSP1,MIR17HG,MMP8,MMP9,PADI4,PIM1,RARA,S100A8,SELL,SLPI,THBS1,TNF
TLR3	-0.211	transmembrane receptor	Activated	3.89	8.71e-11	ARG2,C3,CD300E,CFB,CXCL3,FAS,GADD45B,IER3,IFI16,IL1B,IL1R2,LCN2,LILRB4,LMNB1,Mx1,NR4A1,PECAM1,PTGER2,PTGS2,S100A8,Saa3,SLPI,Stfa2/Stfa2l1,TNF,TREM1
CTNNB1	0.11	transcription regulator	Activated	3.82	0.000596	ACAP1,ANXA1,ASCL2,BMP1,CA9,CD44,Cd52,CDKN2D,CRIP1,CXCL3,CYFIP2,DGAT2,ECM1,FAS,FN1,GADD45B,GCK,IFI16,IL1B,ITGAL,ITGB7,LGALS3,LSP1,MIR17HG,MMP9,NR4A1,PECAM1,PLAUR,PTGS2,S100A4,S100A8,Saa3,SERPINA3,SLC38A5,SNAI1,TNF,VCAN,VIM
CHUK	0.004	kinase	Activated	3.805	2.21e-06	C3,CCR1,CXCL3,FAS,GADD45B,HLA-A,IFI16,IGFBP6,IL1B,LCN2,LIFR,MMP9,MXD1,PPARGC1B,PTGS2,Saa3,Slfn2,TNF
TICAM1	-0.072	other	Activated	3.801	3.09e-07	CFB,CXCL3,FAS,FPR1,FPR2,IFI16,IKBKE,IL15RA,IL1B,MEFV,Ms4a4c (includes others),Mx1,PILRA,PTGS2,TNF,TREM1
HGF	0.215	growth factor	Activated	3.783	0.000345	ASNS,CA9,CD44,CXCR4,EMP1,FKBP5,FLNA,FN1,FPR2,IER3,IL15RA,IL1B,LCN2,MMP8,MMP9,NR4A1,PIM1,PLAUR,PTGS2,S100A9,SLC7A1,SNAI1,TACSTD2,THBS1,TNF,VIM
CD38	0.951	enzyme	Activated	3.772	2.74e-07	ANXA2,ASNS,CD44,CRIP1,EPS8,FN1,GLIPR2,IL1R2,ITGB7,LGALS3,P4HA1,PIM1,PYCR1,RASGRP2,S100A4,S100A6,SELL,VIM
TLR4	-0.552	transmembrane receptor	Activated	3.758	7.58e-08	AGER,C3,Ccl8,CCR7,CD163,CD44,CFB,CXCL3,CXCR2,FAS,HDC,IFI16,IFITM3,IL15RA,IL1B,LCN2,LILRB4,LRRK2,MMP9,Mx1,NLRP12,NR4A1,PTGS2,SGMS2,TNF,TREM1,TREM3,Wfdc17
APP	0.302	other	Activated	3.752	0.0132	ADAM19,AGER,AK1,C3,CD44,Chil3/Chil4,CXCL3,CXCR2,CXCR4,CYBB,CYFIP2,ENG,FLNA,FN1,HCAR2,HSP90AB1,HSPA1A/HSPA1B,IFI16,IL1B,ITGAL,LGALS3,Ly6a (includes others),MMP8,MMP9,MTHFD1L,Mx1,NR1D1,OSM,PTGS2,RBM3,S100A8,TNF,TRIB3,TUBA4A,VCAN
IL18	0.01	cytokine	Activated	3.752	1.03e-09	ADAM19,CAMP,CCR2,CCR7,CD163,CD44,CXCL3,DDIT4,FAS,GADD45B,IL18RAP,IL1B,ITGAL,MMP9,PTGS2,SELL,SERPINB1,SLC2A3,TNF
FGF2		growth factor	Activated	3.676	0.00013	CXCR4,DMP1,FAS,FLNA,FN1,GADD45A,IFITM2,IL1B,MMP9,NOTCH4,NR4A1,PECAM1,PLAUR,PTGS2,S100A10,S100A4,S100A8,SEMA6D,SNAI1,THBS1,Tmsb4x (includes others),TNF,VIM
F2		peptidase	Activated	3.674	9.59e-05	CD44,CXCL3,CXCR4,CYBB,DHRS9,FN1,IER3,IL15RA,IL1B,MMP9,OSM,PLAUR,PTGS2,SLC2A3,SLC2A6,SLC7A1,THBS1,TNF
JUN	0.236	transcription regulator	Activated	3.671	1.42e-09	ANXA1,ANXA2,ASNS,C3,CAMP,Ccl8,CD44,CFP,CXCL3,EZR,FAS,FN1,GADD45A,IFI16,IGFBP6,IL1B,LGALS3,MMP8,MMP9,NQO1,NR4A1,OSM,PADI4,PIM1,PLAUR,PTGS2,RARA,S100A10,SLC7A1,THBS1,Tmsb4x (includes others),TNF,VIM
OSM	1.147	cytokine	Activated	3.637	3.78e-09	ANXA1,ANXA2,AQP9,ASNS,CAMP,CHI3L1,CXCL3,DNASE1L2,ECM1,FN1,GAS7,HLA-A,HP,IER3,IGFBP6,IL15RA,IL1B,IL1R2,ITGAL,LCN2,LIFR,LRG1,LY6D,MMP8,MMP9,OSM,PYGL,S100A8,S100A9,SERPINA3,SERPINB1,SLPI,STX11,SYNE1,TNF,VIM,XDH
PTGS2	1.362	enzyme	Activated	3.628	5.05e-08	ANXA1,ANXA2,CCR7,CD163,CD44,CXCL3,CXCR2,CXCR4,EZR,FN1,IL1B,ITGAL,MMP9,PTGER2,PTGS2,SELL,SNAI1,TNF
ATF4	0.17	transcription regulator	Activated	3.616	4.27e-05	ASNS,CA9,DDIT4,FN1,GADD45A,KLF9,LGALS3,MGST1,MTHFD2,PTGS2,PYCR1,SLC7A1,SOAT2,TNF,TRIB3,XDH
CEBPB	0.621	transcription regulator	Activated	3.593	2.64e-06	ASNS,C3,CCR1,CD163,CIRBP,CLEC4E,CXCL3,CXCR4,DGAT2,FAS,FN1,GADD45A,GLIPR2,HDC,HLA-A,HP,IER3,IFITM3,IKBKE,IL1B,ITGAL,LCN2,LMNB1,Mx1,PLAUR,PRTN3,PTGS2,Saa3,SLC7A1,TNF,TRIB3,VCAN,VIM,XDH
NPM1	0.236	transcription regulator	Activated	3.592	0.000129	ADAM8,CXCL3,ECM1,FN1,IL1B,MMP8,MMP9,NR1D1,NR4A1,RELT,RPS6KA2,TNF,XDH
IL22		cytokine	Activated	3.581	5.72e-09	C3,CAMP,CXCL3,CXCR2,HP,HSP90AB1,IL1B,LCN2,MMP9,PTGS2,S100A8,S100A9,SERPINA3,TNF
AR		ligand-dependent nuclear receptor	Activated	3.561	0.000523	ARG2,B4GALNT1,BEX1,C3,Cd24a,Chil3/Chil4,DDIT4,EMB,FKBP5,HLA-A,HOPX,HSPH1,Ly6a (includes others),MMP9,MTHFD2,P4HA1,PER1,SERPINA3,Sik1,SLC2A3,SLC38A5,SNAI1,SYNE1,TACSTD2,THBS1,TNF,VCAN,VIM,ZBTB16
PI3K (complex)		complex	Activated	3.533	4.42e-06	CCR1,CD44,CXCR4,CYBB,DDIT4,FN1,IL1B,LCN2,LSP1,MMP9,MTHFD2,NQO1,PIM1,PTGS2,RND3,SELL,SEMA6D,SNAI1,THBS1,TNF,TREM1
STING1		other	Activated	3.518	2.63e-07	C15orf48,GAS7,HDC,HLA-A,HOPX,IFI16,IFITM3,IL15RA,IL1B,LCN2,Mx1,PLAUR,THBS1,TNF
SMARCA4	0.075	transcription regulator	Activated	3.494	6.24e-09	AHNAK,ASNS,CCR1,CCR2,CD44,CDKN2D,CFP,CXCR4,DGKG,DHRS9,ENTPD3,FAS,FKBP5,FN1,GADD45A,GADD45B,HCST,IER3,IFI16,IFITM2,IFITM3,IL15RA,IL1B,IL20RB,LGALS3,MAPK13,MXD1,PLAUR,RBM4B,S100A6,STXBP6,TACSTD2,TMEM154,TMEM204,TREM1,VIM
CNTF		cytokine	Activated	3.479	2e-06	Ccl6,CCR1,CXCR4,CYBB,FXYD5,GPR65,HCAR2,IFI16,LCN2,LGALS3,LIFR,PDE1B,PTGS2,S100A6,SERPINA3,TNF,VIM,XDH
ARNT2	1.128	transcription regulator	Activated	3.464	0.000971	AGER,BST1,CCR1,Cd52,GPX3,HLA-A,IFI16,LIFR,MYCL,NFE2,SLC2A3,TNF
GATA2	-0.126	transcription regulator	Activated	3.453	5.01e-25	ADGRE5,AK1,ALOX5,AQP9,CAMP,CCR2,CD177,CD300LD,CHI3L1,CLEC4E,CXCR4,CYBB,E2F2,Ear2 (includes others),GDA,Gm9733,GPR141,GPR65,GPX3,HDC,LCN2,LTB4R,Ly6a (includes others),MCEMP1,MGST1,MYO18B,NFE2,Ngp,PECAM1,PPP1R13L,PRTN3,Retnlg,S100A8,S100A9,SERPINB10,Stfa1 (includes others),Stfa2/Stfa2l1,TACSTD2,THBS1,TMEM40,TNF,TREM3,TREML1,Wfdc21
NRG1		growth factor	Activated	3.375	0.00181	CXCR4,FLNA,FN1,GDA,GPX3,IER3,LIFR,MMP9,NR4A1,PLAUR,PTGS2,SLC2A3,SNAI1,THBS1,VIM
TNFSF12	0.194	cytokine	Activated	3.366	5.35e-07	ADAM8,BST1,CCR1,CLEC4D,CLEC4E,CXCL3,IL1B,IL1R2,MMP9,S100A8,S100A9,TNF
PDGF BB		complex	Activated	3.345	4.14e-07	ARG2,C3,CD44,FLNA,FN1,FXYD5,GADD45A,GDA,IER3,IL1B,LGALS3,MGST1,MMP9,NR4A1,PIM1,PTGS2,RND3,SERPINA3,SLC2A3,SLC7A1,SNAI1,SYNE1,THBS1,TRIB3,VCAN,XDH
ZBTB10	0.419	transcription regulator	Activated	3.326	6.78e-06	ADAM8,ANXA1,CCR7,CXCL3,CYBB,IFI16,Ifitm1,IFITM2,IFITM3,Ifitm6,IL1B,LRRK2,Mx1,PRKCQ,PTGS2,TNF
SIM1		transcription regulator	Activated	3.317	0.00293	AGER,BST1,CCR1,Cd52,GPX3,HLA-A,IFI16,LIFR,MYCL,NFE2,TNF
IL12 (family)		group	Activated	3.238	5.45e-05	ADAM19,CD44,DDIT4,IL18RAP,IL1B,METRNL,PIM1,SELL,SERPINB1,SLC2A3,TNF
Mek		group	Activated	3.229	0.00928	GDA,IER3,IL1B,MMP9,NQO1,NR4A1,OSM,PTGS2,RND3,SLC7A1,SORL1,STON1,TACSTD2,THBS1,TNF,VIM
IL1		group	Activated	3.201	3.55e-08	C3,CCR7,CFB,CHI3L1,CXCL3,FAS,FN1,FPR1,GCK,HP,IL1B,IL1R2,LYZ,MMP9,PTGS2,S100A9,Saa3,SELL,SLC2A3,TNF,VCAN,XDH
ESRRA		transcription regulator	Activated	3.162	0.0355	ADAM8,ANXA1,CCR2,CCR7,CXCR4,CYBB,LRG1,MMP9,NR1D1,PPARGC1B,RARA
YAP1		transcription regulator	Activated	3.156	0.00011	CCDC80,CCR7,Chil3/Chil4,CXCL3,CXCR4,CYTIP,FLNA,FN1,GADD45A,HP,IL1B,LIFR,LMNB1,MMP25,P4HA1,PECAM1,PTGS2,SLC2A3,TBC1D2,THBS1,TNF,VIM
FGF10		growth factor	Activated	3.138	6.3e-07	AGER,AHNAK,ANXA1,ANXA2,MMP9,PTGS2,S100A6,Saa3,SNAI1,TACSTD2
CD3		complex	Activated	3.13	0.00343	ANXA1,CCR1,CCR2,CD44,CXCR4,DNASE1L2,FAS,HSPA1A/HSPA1B,IGFBP6,IL15RA,IL1B,IL1RAP,ITGB7,LSP1,Ly6a (includes others),MTHFD2,NR4A1,PTGS2,PYGL,RBM3,SERPINB10,SLC5A3,SLC7A1,SLPI,SORL1,THBS1,TNF
EIF4E	-0.095	translation regulator	Activated	3.13	0.000309	Cd52,CYBB,Fcrls,FN1,GPR65,GPX3,HLA-A,IFI16,IL15RA,KLF13,LYZ,MMP9,PIM1,PLAUR,SNAI1,TNF
NOS2		enzyme	Activated	3.127	1.88e-07	CD44,CHI3L1,Chil3/Chil4,CLEC4D,COX6A2,CXCL3,FAS,IL1B,LCN2,LILRB4,MMP9,PTGS2,S100A8,Saa3,SERPINA3,Slfn2,TNF
TP53	-0.056	transcription regulator	Activated	3.12	8.18e-09	ADAM8,ADGRE5,AIFM2,AK1,ALOX5,ANXA1,ANXA2,ASNS,BMP1,BMX,CA9,CCDC80,CCR2,CCR7,CD44,CDKN2D,Chil3/Chil4,COL14A1,COX6A2,CXCL3,CXCR2,CYFIP2,DDIT4,DHRS9,E2F2,ECM1,ENG,EPS8,EZR,FAS,FKBP1B,FKBP5,FN1,G0S2,GADD45A,GADD45B,GAS7,GDA,GPX3,GSR,HDC,HSP90AB1,HSPA1A/HSPA1B,HSPH1,IER3,IFI16,IL1B,Irs3,ITGB7,LCN2,LGALS3,LSP1,LTB4R,Ly6a (includes others),LYZ,MIR17HG,MMP9,MSRB1,MTHFD2,Mx1,NFE2,NLRP12,OSGIN1,P4HA1,PADI4…
F2R	0.414	G-protein coupled receptor	Activated	3.116	1.22e-05	CD44,CXCL3,FN1,IL1B,MMP9,NR4A1,PLAUR,PTGS2,S100A4,THBS1,VIM
NGF		growth factor	Activated	3.113	0.00105	ANXA2,CCR7,E2F2,FAS,GADD45A,IER3,LIFR,MMP9,NR4A1,PLAUR,SEMA6D,SHTN1,TNF,TRPV4
PRL		cytokine	Activated	3.102	0.0466	ANXA2,CST3,ECM1,FN1,IER3,MGST1,PIM1,RARA,SERPINA3,Tmsb4x (includes others),TNF,VIM,XDH
mir-223		microRNA	Activated	3.098	9.97e-08	ASPRV1,BST1,C15orf48,CLEC4E,EMP1,GPR65,IFI16,Ifitm6,IL1B,Ly6a (includes others),MMP25,MMP8,NQO1,PADI4,PRTN3,S100A6,S100A9,Stfa2/Stfa2l1
ELAVL1	-0.105	other	Activated	3.083	0.000674	ARG2,Ccl8,Cd52,FLNA,HLA-A,IFI16,IFITM3,IL1R2,Ms4a4c (includes others),PLA2G7,PTGS2,Slfn2,TNF,VIM
DDX58	-0.142	enzyme	Activated	3.071	0.000653	AHNAK,CFB,HLA-A,IL15RA,IL1B,Mx1,PLAUR,PTGS2,THBS1,TNF
cytokine		group	Activated	3.065	0.000595	ALOX5,CCR7,CXCL3,FAS,Ly6a (includes others),MMP9,Mx1,PLAUR,PTGS2,S100A4
Pkc(s)		group	Activated	3.065	1.61e-07	ARG2,CCR2,CXCR4,CYBB,FAS,FN1,GADD45A,GADD45B,IL1B,MMP9,NOTCH4,NQO1,NR1D1,NR4A1,PER1,PTGS2,RARA,S100A8,TNF
FCGR2A	0.002	transmembrane receptor	Activated	3.062	6.3e-07	CLEC4E,CXCL3,FAS,IFITM3,IL1B,PECAM1,PTGS2,RASGRP1,SLC2A6,TNF
ITGB1	0.121	transmembrane receptor	Activated	3.062	5.04e-07	ADAM19,BMP1,FLNA,FN1,IL1B,ITGB7,MMP9,OLFML3,PLAUR,PTGS2,SNAI1,THBS1,TNF,VIM
CCL5	0.287	cytokine	Activated	3.059	7.83e-07	ADGRE5,CCR1,CD163,CD44,CXCL3,EMP1,HDC,IL1B,MMP9,PLAUR,THBS1,TNF
RAF1	0.357	kinase	Activated	3.054	1.19e-06	ANXA1,CD44,CXCL3,EMP1,FAS,HDC,IER3,IL1B,LIFR,MMP9,MXD1,NQO1,PLAUR,PTGS2,RND3,SCNN1A,TNF,TUBA4A
SPP1	-0.294	cytokine	Activated	3.012	0.000552	CCR2,CD163,CD44,CXCL3,FN1,IL1B,MMP9,PTGS2,S100A4,S100A6,SNAI1,TNF,VIM
CCL2	0.849	cytokine	Activated	3.005	9.23e-05	CCR2,Chil3/Chil4,CXCL3,HDC,IL1B,ITGAL,LCN2,MMP9,PTGS2,TNF
LDL		complex	Activated	2.992	2.35e-05	ARG2,C3,CCR2,CCR7,CXCL3,CYBB,EMB,FAS,G0S2,IL1B,MMP8,MMP9,NR4A1,PECAM1,PTGS2,RARA,RND3,S100A8,TNF
ERK1/2		group	Activated	2.975	4.37e-08	ALOX5,C3,CCR7,CD44,CXCL3,CXCR4,CYBB,EZR,FKBP5,FN1,HLA-A,IL1B,KLF13,MMP9,PLAUR,PTGER2,PTGS2,S100A6,Saa3,SNAI1,TNF,TREM1,VCAN
CEBPD	0.251	transcription regulator	Activated	2.945	1.9e-06	ASNS,C3,CXCL3,CXCR4,HP,IKBKE,IL1B,MMP8,PRTN3,PTGS2,Saa3,TNF
TRAF3IP2	1.021	enzyme	Activated	2.939	7.74e-08	AGER,CAMP,CCR2,CXCL3,IL1B,ITGAL,LCN2,MMP9,S100A8,Saa3,TNF
MAP3K14	0.018	kinase	Activated	2.924	1.38e-05	ADAM8,BST1,CD44,FAS,GADD45A,IL1B,IL1R2,MMP9,PTGS2,TNF
MAP2K1/2		group	Activated	2.914	4.05e-05	ARG2,C3,CHI3L1,CXCL3,IL1B,MMP9,Sik1,TNF,VIM
STAT4	0.808	transcription regulator	Activated	2.909	4.05e-06	ACAP1,AHNAK,ARHGAP15,BANP,C3,CXCL3,Hspa1b,IER3,IL18RAP,KLF9,Ms4a4c (includes others),Mx1,PER1,PLAC8,PPP1R13L,PYGL,S100A4,SERPINB1,SLC2A3,TNF
NFKB1	-0.413	transcription regulator	Activated	2.908	5.47e-07	CD44,CFB,CHI3L1,Chil3/Chil4,CXCL3,CYBB,FAS,FN1,GADD45A,IER3,IFI16,IKBKE,IL1B,MMP9,Mx1,NR4A1,PECAM1,PIM1,PTGS2,Saa3,TNF
Tlr		group	Activated	2.904	1.38e-05	CCR7,CXCL3,CXCR2,FPR2,HLA-A,IL1B,LCN2,PTGS2,TNF,TREM1
IKBKB	0.001	kinase	Activated	2.872	4.33e-09	AGER,C3,Ccl27a,CCR1,CCR7,CD44,CXCL3,CXCR4,FAS,GADD45A,HLA-A,IFI16,IGFBP6,IL1B,LCN2,LIFR,LMNB1,MMP9,PTGS2,S100A4,Saa3,Slfn2,SNAI1,Tmsb4x (includes others),TNF,VCAN
FOXO1	-0.204	transcription regulator	Activated	2.858	7.68e-05	AIFM2,ALOX5,AQP9,CCR7,CTSE,DDIT4,FAS,FN1,GADD45A,GADD45B,GCK,GPX3,HSP90AB1,IER3,IL1B,MMP9,PIK3IP1,PLA2G2D,PPARGC1B,SELL,SEMA6D,SERPINB1,SLC25A24,THBS1,TNF,TRIB3
KLF6	0.119	transcription regulator	Activated	2.857	1.71e-07	ALOX5,CCR1,CD44,CFB,CHI3L1,Chil3/Chil4,CXCL3,CYBB,ENG,F10,GADD45B,IL15RA,IL1B,LGALS3,MEFV,MMP9,NR1D1,NR4A1,OSM,PIM1,PLA2G7,PTGS2,SGMS2,SLC2A6,TNF,VCAN
Ige		complex	Activated	2.838	5.05e-06	ADAM8,ALOX5,ANXA1,C3,CLEC4E,CXCL3,FAS,GADD45B,HDC,IER3,IKBKE,IL1B,NXPE4,OSM,PECAM1,PIK3IP1,PILRA,PTGS2,RASGRP1,RFX2,RPS6KA2,SERPINB1,TNF,TPPP3,VIM
TCL1A		transcription regulator	Activated	2.813	6.83e-15	CAMP,CCR1,CD300LD,CFP,CLEC4D,CLEC4E,CTSE,CXCL3,CXCR2,CYBB,FKBP5,FPR1,IL1B,IL1R2,LCN2,Ly6a (includes others),MMP8,MMP9,Ngp,Retnlg,S100A8,S100A9
PRKCA	0.191	kinase	Activated	2.81	4.81e-05	CXCL3,CYBB,FN1,HSPA1A/HSPA1B,MMP9,NOTCH4,NQO1,PTGS2,S100A8,S100A9,TNF
NOD2	0.795	other	Activated	2.807	2.88e-05	CAMP,CLEC4E,CXCL3,IER3,IL1B,MEFV,RASGRP1,SLC2A6,TNF
Hbb-b1		transporter	Activated	2.804	0.0053	CCR2,CD44,COX6A2,CXCR2,CYBB,FN1,IL1B,PECAM1
BTK	-0.146	kinase	Activated	2.8	0.000653	CCR7,CXCL3,CXCR4,EMP1,IL1B,LILRB4,MTHFD2,PIM1,SLC2A3,TNF
Akt		group	Activated	2.784	0.000518	CCR7,CD44,CXCR4,E2F2,FAS,FKBP5,FN1,GCK,GSR,HIF3A,IER3,IL1B,LCN2,MMP9,PTGER2,PTGS2,SEMA6D,SNAI1,THBS1,TNF,VCAN,VIM
STAT1	-0.224	transcription regulator	Activated	2.782	3.45e-11	C3,Ccl8,CCR1,CCR2,CCR7,CD44,CFB,Chil3/Chil4,CXCL3,FAS,FN1,GCK,IFI16,IFITM2,IFITM3,IL15RA,IL1B,IL1R2,LCN2,Ly6a (includes others),MMP9,Mx1,NFE2,PECAM1,PIM1,PPARGC1B,PTGS2,S100A10,SELL,SERPINA3,Slfn1,Slfn2,TNF,Wfdc17
FOXC2		transcription regulator	Activated	2.781	0.000441	CXCR4,DMP1,FN1,MMP9,PTGS2,SNAI1,VILL,VIM
IL6R	-0.038	transmembrane receptor	Activated	2.778	3.42e-05	CXCL3,FN1,HP,IL1B,LCN2,MMP9,PTGS2,SERPINA3,TNF
IFI16	1.036	transcription regulator	Activated	2.772	8.84e-05	E2F2,GADD45A,IFI16,IL1B,MGST1,MTHFD2,Mx1,PIM1,TNF
Ap1		complex	Activated	2.754	2.38e-07	CAMP,CD44,EZR,FAS,FN1,IL1B,KLF9,MMP9,NOTCH4,NQO1,PADI4,PLAUR,PTGS2,S100A4,TNF
MAPK3	-0.187	kinase	Activated	2.747	5.43e-05	CCR2,FN1,HDC,MMP9,NR4A1,PLAUR,PTGS2,SELL,THBS1,TNF
MAP2K1	-0.391	kinase	Activated	2.74	0.000351	CD44,CXCL3,FLNA,HDC,LGALS3,MMP9,OSM,PECAM1,PIM1,PLAUR,PTGS2,THBS1,TNF
Ifn		group	Activated	2.735	1.32e-05	CD44,FAS,HLA-A,IFI16,IFITM3,IL15RA,LCN2,MMP9,Mx1,PECAM1,S100A8,XDH
IRF7	0.933	transcription regulator	Activated	2.724	0.00225	DNAJA1,IFI16,IFITM2,IFITM3,IL15RA,Ly6a (includes others),Ms4a4c (includes others),Mx1,PLAC8,S100A8,Slfn1
CD44	1.841	other	Activated	2.707	1.08e-09	ADAM8,CCR2,CCR7,CD44,ECM1,FAS,FKBP5,FN1,GADD45A,HSP90AB1,IFITM2,IL1B,IL1R2,LGALS3,Ly6a (includes others),LY6D,MMP8,MMP9,PECAM1,SELL,THBS1,TNF,VIM
IL12 (complex)		complex	Activated	2.701	2.43e-07	CCR2,CCR7,CD44,CYTIP,FAS,GADD45B,IL18RAP,IL1B,ITGAL,Ly6a (includes others),MMP9,Ms4a4c (includes others),Mx1,PIM1,PLAC8,PTGS2,SELL,TNF
PLAU	-0.438	peptidase	Activated	2.691	8.1e-08	Chil3/Chil4,CXCL3,FN1,IL1B,MMP9,PLAUR,S100A8,S100A9,SERPINB1,SLPI,SNAI1,TNF,VIM
MAVS	-0.213	other	Activated	2.675	0.00325	CFB,HLA-A,IFITM3,IL15RA,IL1B,PLAUR,THBS1,TNF
IL3		cytokine	Activated	2.674	3.42e-05	ADGRE5,Ccl6,Chil3/Chil4,CXCR4,FAS,GADD45A,GADD45B,HLA-A,IL1B,ITGB7,KLF13,KLF9,LCN2,LILRB4,OSM,PDE1B,PIM1,PLA2G7,RBM3,SELL,SERPINA3,SLC2A3,TNF
CG		complex	Activated	2.673	3.72e-06	CFB,CRISPLD2,CXCL3,CXCR4,EMB,EMP1,FAS,FKBP5,G0S2,GADD45B,HLA-A,IER3,IFI16,IL15RA,IL1B,IL1R2,MMP9,MYCL,NR4A1,PECAM1,PLAUR,PTGER2,PTGS2,RAB11FIP3,S100A10,S100A6,Saa3,TMOD1,TNF,TRIB3,VCAN
CSF		group	Activated	2.646	0.000742	C3,CCR1,CXCR2,IL1B,IL1R2,SLPI,TNF
IL17RA	0.187	transmembrane receptor	Activated	2.639	3.11e-08	CCR1,CXCL3,CXCR2,IL1B,MMP9,S100A8,S100A9,TNF
PARP1	-0.067	enzyme	Activated	2.638	0.0018	CCR2,CXCL3,CXCR2,FAS,IL1B,ITGAL,MMP9,PTGS2,SNAI1,TNF
ERK		group	Activated	2.635	6.93e-05	AGER,ARG2,CCR1,FAS,FN1,IER3,IL1B,LCN2,MMP9,PECAM1,PTGS2,RECK,SELL,THBS1,TNF,VCAN
MKNK1	0.111	kinase	Activated	2.63	0.000476	ANXA2,DMP1,FLNA,IFI16,KLF13,LCN2,MMP9,NREP,RUFY4,SGIP1,TNF,VIM,XDH
ELK1	-0.417	transcription regulator	Activated	2.621	0.000338	MIR17HG,MMP9,MTHFD2,NR4A1,PTGS2,SNAI1,THBS1,TNF
MIF	0.158	cytokine	Activated	2.61	0.000265	CCR1,CD44,CXCL3,CXCR4,DGAT2,IL15RA,IL1B,MMP9,PTGS2,TNF
PRMT1	0.375	enzyme	Activated	2.607	0.0003	ARG2,CXCL3,FN1,IGFBP6,NFE2,SNAI1,VIM
IL36A		cytokine	Activated	2.604	2.54e-07	CXCL3,IL1B,LCN2,MMP9,S100A8,S100A9,TNF
C3	1.382	peptidase	Activated	2.597	0.00125	C3,CXCL3,FN1,IL1B,LCN2,SELL,TNF
S100A4	2.935	other	Activated	2.596	1.17e-07	AGER,CXCL3,FN1,MMP9,S100A8,S100A9,Saa3,SNAI1,THBS1,VIM
HMGB1		transcription regulator	Activated	2.595	0.00223	AGER,CD163,CXCL3,IL1B,MMP9,PTGS2,TNF
MDK	0.234	growth factor	Activated	2.592	1.88e-05	CXCL3,IL1B,RELT,S100A6,S100A8,S100A9,TNF
Ifn gamma		complex	Activated	2.588	0.00248	CHI3L1,CYBB,FAS,IL1B,Ly6a (includes others),MMP9,TNF
FN1	3.086	enzyme	Activated	2.587	0.0199	CXCL3,FLNA,FN1,IL1B,MMP9,PLAUR,RECK,SNAI1,THBS1,TNF,VIM
IL-1R		group	Activated	2.586	2.46e-05	CXCL3,FAS,IL1B,MMP8,MMP9,PLAUR,TNF
IFIH1	0.098	enzyme	Activated	2.584	0.000147	CXCL3,FAS,IL1B,Ly6a (includes others),Mx1,RND3,TNF
PLAUR	1.7	transmembrane receptor	Activated	2.581	0.000147	CXCL3,CYBB,MMP9,PLAUR,SNAI1,TNF,VIM
MALT1	0.013	peptidase	Activated	2.573	7.65e-06	CD44,CXCL3,IL1B,LCN2,MMP9,S100A8,TNF
EP300	-0.176	transcription regulator	Activated	2.56	0.0233	CCR7,CRISPLD2,CTSE,CXCL3,CXCR4,FN1,GPR18,HSP90AB1,IGFBP6,IL15RA,IL18RAP,ITGB7,NR4A1,PIM1,PLA2G7,PTGS2,TNF
EDN1	-1.018	cytokine	Activated	2.544	8.3e-06	ADAM19,ANXA1,CCR7,CST3,CXCR4,CYBB,EZR,FN1,MMP9,PLAUR,PTGER2,PTGS2,SELL,THBS1,VCAN,VIM
RETNLB		other	Activated	2.53	3.54e-05	BMP1,Ccl8,CCR1,CCR2,CTSE,FN1,IL1B,LMNB1,NR4A1,Saa3
NUPR1	-0.088	transcription regulator	Activated	2.53	1	CXCL3,CXCR4,GADD45A,LMNB1,MXD1,NR1D1,PIM1,S100A4,TRIB3,VIM
SMARCB1	-0.064	transcription regulator	Activated	2.525	0.00505	CD44,COL14A1,CXCR4,F10,FAS,HP,IFI16,IL15RA,PGLYRP1,RND3,TMOD1
Tnf (family)		group	Activated	2.496	8.66e-06	CCR1,CD163,CIRBP,CXCL3,CXCR2,IKBKE,IL1B,IL1R2,LCN2,MMP9,PTGS2,Saa3,SELL,SLPI,TNF
SP1	-0.054	transcription regulator	Activated	2.496	6.31e-08	AGER,ALOX5,ASNS,CAMP,CDKN2D,CHI3L1,CIRBP,CXCL3,CXCR4,ENG,EZR,F10,FAS,FLNA,FN1,FPR2,HDC,Hspa1b,IFITM3,IL1B,LTB4R,MMP9,PADI4,PIM1,PLAUR,PTGS2,RARA,RASGRP2,RECK,SELL,SLC2A3,SLC7A1,TCEAL1,TNF,VIM
TLR7	0.389	transmembrane receptor	Activated	2.471	0.000868	ACAP1,BMX,CCR7,CD44,CXCL3,IER3,IL1B,Mx1,PTCHD1,TMEM154,TNF
IL4		cytokine	Activated	2.464	1.37e-21	ADAM19,ADAM8,AHNAK,ALOX5,ANXA1,ANXA2,ARG2,B4GALNT1,C15orf48,C3,Ccl27a,Ccl6,CCR1,CCR7,CD163,Cd24a,CD300LF,CD44,Chil3/Chil4,CRIP1,CRISPLD2,CXCL3,CXCR2,CXCR4,CYBB,DDIT4,DGAT2,FAS,Fcrls,FKBP5,FLNA,FN1,FPR1,FPR2,GADD45B,GLIPR2,GPR18,GSR,HDC,HDDC2,HOPX,HP,HSPA1A/HSPA1B,IER3,IFI16,IFITM3,IL15RA,IL18RAP,IL1B,IL1R2,IQCG,ITGAL,ITGB7,LGALS3,LIFR,LILRB4,LSP1,LSR,LTB4R,Ly6a (includes others),LY6D,MEFV,METRNL,…
CAMP	1.265	other	Activated	2.453	2.01e-10	BMP1,CAMP,CCR7,CXCL3,CXCR2,CXCR4,FPR2,IL1B,IL1R2,IL1RAP,LIFR,MYCL,NOTCH4,PTGS2,SNAI1,TNF
mir-182		microRNA	Activated	2.449	0.0185	Ccl8,CD163,CHI3L1,Chil3/Chil4,FN1,VIM
CEBPA	-0.309	transcription regulator	Activated	2.442	7.58e-08	ANXA1,ARG2,ASNS,ASPRV1,C3,CAMP,CCR1,CHI3L1,CXCR4,DGAT2,G0S2,GADD45A,HP,IER3,ITGAL,KLK8,LCN2,Ly6a (includes others),MMP8,PRTN3,PTGS2,RUNX3,S100A8,S100A9,Saa3,SERPINB1,THBS1,VCAN
ANGPT2		growth factor	Activated	2.44	0.000387	CD163,CFB,CYBB,FAS,FN1,HSPA1A/HSPA1B,IL1B,MGST1,MMP9,PTGS2,SCNN1A,SNAI1,THBS1,TNF,VIM
JAK1	0.079	kinase	Activated	2.433	0.0067	CHI3L1,HLA-A,IL1B,LRG1,SNAI1,TNF
Hbb-b2		other	Activated	2.433	0.00122	CCR2,CD44,CXCR2,CYBB,FN1,IL1B
Collagen type I (complex)		complex	Activated	2.433	0.000742	FN1,MMP9,PTGS2,RECK,S100A10,TNF,VIM
TAZ	-0.316	enzyme	Activated	2.433	4.55e-07	ANXA1,ANXA2,CCR2,CCR7,CD44,Chil3/Chil4,CXCL3,CXCR4,CYTIP,FN1,HLA-A,HP,IFI16,IL1B,ITGAL,LSP1,LY6D,MMP25,P4HA1,PECAM1,PTGS2,SERPINB1,TBC1D2,THBS1,TNF
RUNX2		transcription regulator	Activated	2.429	0.0118	CCR2,FN1,GADD45B,IL20RB,ITGAL,LGALS3,SNAI1
GNAI2	0.176	enzyme	Activated	2.429	5.25e-05	CCR7,CXCL3,CXCR4,ITGAL,SELL,TNF
MMP9	1.75	peptidase	Activated	2.425	0.00418	CD44,CXCR4,GADD45A,MMP9,PIM1,THBS1,TNF,VIM
ICAM1	-0.077	transmembrane receptor	Activated	2.423	0.000353	CXCL3,IL1B,ITGAL,MMP9,SNAI1,TNF,VIM
PRKD1		kinase	Activated	2.42	0.00277	CXCL3,IL1B,MMP9,NR4A1,PTGS2,TNF
ILK	0.069	kinase	Activated	2.413	0.000758	CD44,FN1,IL1B,MMP9,SNAI1,TNF
GIP		other	Activated	2.412	0.00547	Ccl8,CXCL3,IL1B,Mx1,STX11,TNF
ELANE	2.076	peptidase	Activated	2.408	0.000241	IL1B,LTB4R,MMP9,OSM,SLPI,TNF
IRF1	0.217	transcription regulator	Activated	2.407	0.000103	ADAM8,CFB,CXCL3,CYBB,FN1,FPR2,IFITM3,IL1B,MMP9,NFE2,PTGS2,SELL,SLPI,TNF
IRF3	-0.324	transcription regulator	Activated	2.405	6.12e-06	AHNAK,ARG2,FAS,FN1,IFI16,IFITM3,IL1B,LCN2,MMP9,Ms4a4c (includes others),Mx1,PLAC8,Slfn1,SORL1,TNF,VIM
RAS		group	Activated	2.404	0.000541	ARG2,FN1,IL1B,MIR17HG,MMP9,PLAUR,PTGS2,SNAI1,TNF,VIM
BRD4		kinase	Activated	2.402	0.0192	CCR1,CXCL3,CXCR4,FN1,MTHFD1L,NQO1,PIM1,SLC38A5,THBS1
NfkB1-RelA		complex	Activated	2.401	1.96e-05	CXCL3,IL1B,LCN2,MMP9,PTGS2,TNF
REL	-0.138	transcription regulator	Activated	2.4	0.00509	CXCL3,FAS,FN1,GADD45B,HLA-A,IER3,IL1B,MMP9,NFE2,NR4A1,SNAI1,TNF,VIM
NFATC1	-0.254	transcription regulator	Activated	2.4	0.000177	CYBB,FAS,GCK,IL1B,NQO1,PTGS2,SELL,THBS1,TNF
MUC1		other	Activated	2.397	0.0296	Ifitm1,MGST1,PYCR1,SNAI1,TNF,VIM
PF4	-0.199	cytokine	Activated	2.397	0.0136	CXCL3,E2F2,FN1,IL1B,RARA,TNF
CD36	-0.397	transmembrane receptor	Activated	2.395	0.0115	CXCL3,FAS,IGFBP6,IL1B,PLAUR,TNF
IL1R1	0.388	transmembrane receptor	Activated	2.395	0.000213	CXCL3,IL1B,IL1RAP,LIFR,MMP9,PTGS2,TNF
Mapk		group	Activated	2.392	0.000118	CYBB,IL1B,ITGB7,MMP9,PER1,PTGS2,S100A8,SNAI1,TNF
PGF		growth factor	Activated	2.378	0.000534	ALOX5,CXCR4,E2F2,IL1B,MMP9,TNF
ECSIT	0.137	transcription regulator	Activated	2.378	9.21e-05	CD44,IER3,IL1B,PIM1,PLAUR,PTGS2
CARD9	0.277	other	Activated	2.375	7.01e-05	C3,CCR1,CLEC4E,CXCL3,IL1B,TNF
CSF3		cytokine	Activated	2.375	2.63e-10	CCR7,CD177,CD300LD,CD300LF,CD44,CST3,CXCL3,CXCR2,CXCR4,CYBB,EPS8,FPR1,GADD45A,GADD45B,HDC,LCN2,Ly6a (includes others),LYZ,MMP8,MMP9,PIM1,PRTN3,RARA,SELL,TNF
BSG	-0.089	transporter	Activated	2.37	0.000638	CXCL3,IL1B,MMP9,PLAUR,TNF,VIM
CCR2	1.23	G-protein coupled receptor	Activated	2.368	1.61e-10	Ccl6,Ccl8,CCR1,CCR2,CD163,Chil3/Chil4,COL14A1,CXCL3,CXCR4,FN1,IL1B,ITGAL,MMP9,P4HA1,SLPI,THBS1,TNF,VCAN
KRAS	-0.02	enzyme	Activated	2.361	2.75e-05	AGER,AHNAK,Apoc1,ASCL2,BEX1,CCDC80,CD44,CHI3L1,CYBB,FAS,FN1,GADD45A,HOPX,IER3,IFITM2,IFITM3,IL1B,LCN2,LGALS3,LMNB1,Ly6a (includes others),LYZ,MMP9,NQO1,NR4A1,OR5V1,PECAM1,PIM1,PSTPIP1,PTGS2,S100A4,S100A6,SERPINA3,SLC7A1,Slfn2,SNAI1,TACSTD2,THBS1,TNF,TUBA4A,VCAN,VIM
IFN alpha/beta		group	Activated	2.359	1.9e-06	CCR2,CCR7,GAS7,HLA-A,IFI16,IL15RA,IL20RB,Ly6a (includes others),Mx1,SLPI,TREM1,TREM3
TAC1		other	Activated	2.35	0.00105	CXCL3,CXCR4,HDC,IL1B,PTGS2,TNF
CXCL12	0.364	cytokine	Activated	2.35	3.48e-07	BMP1,CD44,CXCR4,FAS,FLNA,FN1,GSR,IL1B,ITGAL,Ly6a (includes others),MMP9,NR4A1,PTGS2,RUNX3,THBS1,TNF,VIM,ZBTB16
TGFA	-0.198	growth factor	Activated	2.346	0.00409	LCN2,MMP9,PECAM1,PTGS2,S100A10,SLPI,VIM
CD40LG		cytokine	Activated	2.342	0.000123	CCR1,CCR2,CCR7,CD44,CFP,Chil3/Chil4,CXCR4,CYTIP,E2F2,FAS,G0S2,GADD45A,HDDC2,HSPA1A/HSPA1B,IL1B,IL1RAP,ITGB7,PIM1,PLAUR,PTGS2,RUNX3,SELL,TNF
MAP3K8	0.515	kinase	Activated	2.335	2.82e-05	BMP1,CCR1,CCR2,CXCL3,HP,IER3,IL1B,MMP9,NR4A1,PPARGC1B,PTGER2,PTGS2,TNF,ZC3H6
LEP		growth factor	Activated	2.334	0.00222	ADAM8,AQP9,Chil3/Chil4,CYBB,FAS,GADD45A,GCK,IL1B,IL1R2,LIFR,NOTCH4,PECAM1,PPARGC1B,PTGS2,Saa3,THBS1,THRSP,TNF,VIM
PTGS1	0.317	enzyme	Activated	2.329	0.000443	CYBB,IL1B,MMP9,PTGER2,PTGS2,TNF
Jnk		group	Activated	2.327	7.75e-07	AGER,CCR7,CD44,CXCL3,CXCR4,FAS,FN1,GADD45A,IL1B,ITGB7,MMP9,NQO1,NR4A1,PLAUR,PTGS2,RARA,TNF,VCAN
IGF1	-0.512	growth factor	Activated	2.3	4.4e-07	CAMP,CCDC80,Ccl8,CD44,COL14A1,CYBB,CYFIP2,DDIT4,FN1,GADD45A,GCK,HDC,HOPX,HSPA1A/HSPA1B,Hspa1b,IER3,IFITM3,IGFBP6,IL1B,JDP2,LCN2,Ly6a (includes others),NFE2,NR4A1,PIM1,PLAUR,PTGS2,RND1,SLPI,THBS1,THRSP,TNF,VIM
RIPK2	0.37	kinase	Activated	2.291	0.000501	CLEC4E,CXCL3,DGAT2,IL1B,MEFV,RASGRP1,SLC2A6,TNF
MET	2.179	kinase	Activated	2.289	2.09e-05	BMP1,CD44,FN1,HDC,Hspa1b,IL15RA,IL1B,NOTCH4,NREP,PIM1,PTGS2,SNAI1,VIM
IFNAR1	0.016	transmembrane receptor	Activated	2.288	1.75e-07	CLEC4D,CLEC4E,CXCL3,F10,FN1,HLA-A,IFI16,IL1B,Ly6a (includes others),Ms4a4c (includes others),Mx1,PLA2G7,PTGS2,THBS1,TNF,VCAN
NFKBIA	0.787	transcription regulator	Activated	2.282	2.65e-11	ADGRE5,ASCL2,C3,CAMP,CCR1,CD44,CDKN2D,CHI3L1,CXCL3,CXCR4,FAS,FN1,GADD45A,GADD45B,GPX3,HLA-A,IER3,IFI16,IGFBP6,IL15RA,IL1B,JDP2,LCN2,LIFR,Ly6a (includes others),LYZ,MMP9,NLRP12,NR4A1,PIM1,PTGS2,S100A8,S100A9,Saa3,Slfn2,SORL1,Tmsb4x (includes others),TNF
CXCL8		cytokine	Activated	2.267	1.56e-09	ANXA1,ARG2,CD44,CXCL3,CXCR2,FAS,IL1B,ITGAL,LGALS3,MMP9,PRTN3,PTGS2,SELL,SLC2A3,TNF
CD40	0.199	transmembrane receptor	Activated	2.248	5.86e-05	CD44,FAS,IL15RA,IL1B,ITGAL,KLF9,LGALS3,Ly6a (includes others),MMP9,PIM1,PTGER2,PTGS2,SELL,TNF,ZBTB16
IKBKG	0.02	kinase	Activated	2.248	2.48e-06	C3,Ccl8,CCR1,CXCL3,HLA-A,IFI16,IGFBP6,IKBKE,IL1B,LCN2,LIFR,Saa3,Slfn2,TNF
Brd4	-0.124	kinase	Activated	2.236	0.0115	CCR2,CFB,ITGAL,LGALS3,NFE2,Tmsb4x (includes others)
ABL1	-0.301	kinase	Activated	2.236	0.00229	C3,FAS,GADD45A,IER3,MMP9
Bvht		other	Activated	2.236	0.00162	LSP1,NFE2,SNAI1,TMOD1,VIM
LTA		cytokine	Activated	2.236	0.00162	CD44,HDC,IL1B,PTGS2,SELL
SGPP2	-0.858	phosphatase	Activated	2.236	0.000725	DNAJA1,Hspa1b,HSPH1,IL1B,TNF
GNAQ	0.068	enzyme	Activated	2.236	0.000527	C15orf48,CD44,CXCL3,EMP1,GADD45A,LGALS3,MGST1,NR4A1,PLAUR,PTGS2,PYGL
LUCAT1		other	Activated	2.236	0.000196	FN1,IER3,IL1B,PTGS2,SLC2A3
PPRC1	0.049	transcription regulator	Activated	2.236	5.25e-05	DDIT4,LCN2,PTGS2,RND3,Sik1,TMEM154
CHD1	-0.016	enzyme	Activated	2.236	2.89e-05	CXCL3,IER3,IL1B,PTGS2,TNF
KLK5		peptidase	Activated	2.236	9.73e-06	Ccl8,IL1B,S100A8,S100A9,TNF
TCR		complex	Activated	2.233	0.00705	CCR1,CCR2,CCR7,CD44,CXCR4,CYTIP,FAS,FLNA,GADD45B,ITGB7,LMNB1,NR4A1,PIM1,RASGRP1,SELL,SERPINA3,SLC2A3,TNF
MAP3K1	0.028	kinase	Activated	2.227	0.00622	FAS,PLAUR,PTGS2,THBS1,TNF
KITLG	-0.435	growth factor	Activated	2.224	0.00544	ALOX5,BMP1,Cd24a,CXCL3,CXCR4,IL1B,OSM,PIK3IP1,PIM1,PRKCQ,PRTN3,PTGS2,Tmsb4x (includes others),TNF
BAK1	-0.087	other	Activated	2.219	0.00162	HLA-A,Ifitm1,IFITM2,Mx1,TNF
VitaminD3-VDR-RXR		complex	Activated	2.219	0.000901	CAMP,GADD45A,IGFBP6,MXD1,SERPINB1
THPO		cytokine	Activated	2.216	0.0376	CD44,E2F2,IL1B,PIM1,RARA,TNF
Gm21596/Hmgb1	0.053	transcription regulator	Activated	2.215	0.000142	AGER,CXCL3,CXCR4,IL1B,TNF
Klrk1	0.072	transmembrane receptor	Activated	2.213	0.00162	HOPX,IL18RAP,Ly6a (includes others),TNF,XDH
LTB4R	2.244	G-protein coupled receptor	Activated	2.213	0.000725	ALOX5,CXCL3,MMP9,PTGS2,TNF
MAC		complex	Activated	2.213	0.000576	FN1,PTGER2,PTGS2,THBS1,TNF
ATF2	0.031	transcription regulator	Activated	2.209	0.00738	ASNS,FN1,GADD45A,PTGS2,TNF,TRIB3
C1QA	-0.07	other	Activated	2.209	2.1e-06	C3,CD163,CD44,LCN2,S100A10,SERPINA3,TNF,VIM
C5AR1	0.349	G-protein coupled receptor	Activated	2.207	0.0122	C3,CXCL3,IL1B,MMP9,TNF
IL17C		cytokine	Activated	2.207	9.73e-06	IL1B,LCN2,S100A8,S100A9,TNF
NOX4		enzyme	Activated	2.205	0.0162	CD44,CYBB,FN1,Saa3,VIM
TGFB1	-0.172	growth factor	Activated	2.205	7.8e-14	ACKR1,ADAM19,AHNAK,AK1,ALOX5,ANXA2,AQP9,ASNS,BMP1,C3,CAMP,Ccl8,CCR1,CCR2,CCR7,CD163,CD44,CFB,CHI3L1,CST3,CXCL3,CXCR2,CXCR4,CYBB,DDIT4,DNAJA1,DZIP3,E2F2,ECM1,ENG,FAS,FLNA,FN1,FPR2,FXYD5,GADD45A,GADD45B,GAS7,HCAR2,HCST,HOPX,HSPA1A/HSPA1B,IER3,IFI16,IGFBP6,IL1B,IQCG,ITGAL,ITGB7,KLF9,LCN2,LGALS3,LIFR,LSR,Ly6a (includes others),MAPK13,MEFV,METRNL,MMP9,MS4A8,MTHFD2,Mx1,NR4A1,OSM,P4HA1,PDLIM7,PECAM1,PIL…
INHBA		growth factor	Activated	2.204	0.0279	CCR2,CXCR4,FN1,KLF13,MYCL,S100A8,S100A9,VIM
GC-GCR dimer		complex	Activated	2.2	0.000576	ANXA1,CD163,HP,IL1R2,SLPI
NOTCH1	0.165	transcription regulator	Activated	2.2	0.000442	ADAM19,CD44,CXCR4,DNAJA1,HSP90AB1,HSPH1,IFI16,Ly6a (includes others),MYCL,PTGS2,RND3,RUNX3,SNAI1,TNF,TREM3
SRC (family)		group	Activated	2.194	0.00122	FGR,FN1,PTGS2,S100A4,SNAI1,TNF
PDGFB	-0.387	growth factor	Activated	2.19	0.0122	FN1,MMP9,NR4A1,PTGS2,THBS1
SPI1	0.425	transcription regulator	Activated	2.189	0.00011	CCR7,CHI3L1,CTSE,CYBB,E2F2,IFITM3,IL1B,IL1R2,JDP2,KLF13,LILRB3,LYZ,PRTN3,PTGS2,RUNX3,TNF,TREM1,VIM
ZEB1	0.463	transcription regulator	Activated	2.189	1.38e-05	CCR2,CD163,FN1,IL1B,MMP9,PTGS2,S100A10,THBS1,VIM,XDH
Hsp90		group	Activated	2.186	0.0249	FN1,HSPA1A/HSPA1B,ITGAL,SNAI1,TNF
CTSB	-0.041	peptidase	Activated	2.183	0.00134	CXCL3,CYBB,IL1B,PLAUR,TNF
NFkB (family)		group	Activated	2.177	0.00703	FN1,IL1B,MMP9,PTGS2,TNF
STAP2		other	Activated	2.177	2.09e-06	CCR1,CCR2,CCR7,CXCR2,CXCR4,TNF
Nfat (family)		group	Activated	2.176	0.0185	CYBB,DHRS9,FAS,PTGS2,SLC7A1,TNF
IL23A		cytokine	Activated	2.166	4.56e-05	HP,IL1B,S100A8,S100A9,TNF
STAT5B	-0.084	transcription regulator	Activated	2.165	5.35e-07	AHNAK,CIRBP,COX6A2,DGAT2,FAS,G0S2,GADD45A,GADD45B,GCK,GPX7,HLA-A,Ifitm1,IFITM2,IFITM3,KLF9,Ly6a (includes others),NQO1,OSM,PIK3IP1,PIM1,Slfn2,THRSP,TNF,TREM3
PLCE1	1.008	enzyme	Activated	2.164	1.73e-05	CCR2,CXCL3,CXCR2,PTGS2,TNF
CD28	-0.643	transmembrane receptor	Activated	2.161	0.00256	ANXA1,CXCR4,HSPA1A/HSPA1B,IGFBP6,IL15RA,IL1B,IL1RAP,ITGAL,ITGB7,LSP1,Mx1,NR4A1,PTGS2,SLC5A3,SLC7A1,THBS1,TNF
FOS	0.266	transcription regulator	Activated	2.157	7.6e-10	C3,CAMP,Ccl8,CD44,CFP,CHI3L1,CXCL3,EMB,EPS8,EZR,FN1,GSR,IFI16,IGFBP6,IL1B,LGALS3,MGST1,MMP8,MMP9,MXD1,NOTCH4,NQO1,NR4A1,PIM1,PLAUR,PTCHD1,PTGS2,RARA,S100A10,S100A8,S100A9,SEMA6D,SLPI,SNAI1,STX11,TNF,TREM1,VIM,XDH
ETV4	1.708	transcription regulator	Activated	2.153	0.00134	CXCR4,FN1,MMP9,PTGS2,VIM
PYCARD	-0.121	transcription regulator	Activated	2.15	1.96e-05	IL1B,MMP9,PTGS2,S100A8,Saa3,TNF
MMP3		peptidase	Activated	2.147	0.228	IL1B,MMP9,PTGS2,TNF,VIM
PDX1		transcription regulator	Activated	2.137	0.0442	ANXA2,ASNS,CD44,CXCR4,GCK,IER3,IL1B,NQO1,TRIB3
UCP1		transporter	Activated	2.131	1.48e-05	ASNS,Cd24a,CPNE2,EMB,GADD45A,GNMT,GPX3,GSR,IL1B,MTHFD1L,MTHFD2,PYCR1,SOAT2,STBD1,TNF,TRIB3
ETS1	0.135	transcription regulator	Activated	2.129	0.0185	CD44,FN1,HCST,HSPA1A/HSPA1B,MMP9,NQO1,RUNX3,SELL,SNAI1,TNF
CASR		G-protein coupled receptor	Activated	2.121	0.024	CD44,GADD45A,IER3,IQGAP1,ITGB7,PTGS2,S100A8,S100A9
PLAT	0.287	peptidase	Activated	2.113	0.000576	AGER,FN1,IL1B,MMP9,TNF
Srgn	0.935	other	Activated	2.111	6.06e-09	BANP,CD300LF,GPR65,IL1B,LY6D,LYZ,MMP9,S100A9,TBC1D10C,THBS1,TREM1
TLR2	-0.102	transmembrane receptor	Activated	2.093	3.09e-07	CCR1,CCR2,Chil3/Chil4,CXCL3,CYBB,FN1,FPR2,GADD45A,IL15RA,IL1B,ITGB7,MMP9,NLRP12,PTGS2,TNF,TREM1
BMP2	-0.962	growth factor	Activated	2.091	0.00424	DMP1,FN1,GADD45B,Gkn3,IFI16,KLF9,MMP9,PTGS2,RUNX3,VCAN,ZBTB16
CD2		transmembrane receptor	Activated	2.09	0.000119	CCR7,CD44,FAS,ITGAL,SELL,TNF
Ifnar		group	Activated	2.077	0.00663	C3,HLA-A,IFI16,IFITM3,IL1B,MMP9,Mx1,TNF
AKT1	-0.079	kinase	Activated	2.077	5.59e-06	Ccl6,Ccl8,CD44,CST3,CXCR4,EZR,FAS,FN1,FXYD5,GCK,GSR,LCN2,MMP9,NQO1,PTGS2,SEMA6D,SNAI1,THBS1,TNF,VCAN,VIM
IRF8	-0.194	transcription regulator	Activated	2.071	0.00693	CCR2,CCR7,CFB,CYBB,FAS,IL1B,LSP1,MMP9,TNF
CCN1		other	Activated	2.042	0.000577	C3,CXCL3,FN1,IL1B,MMP9,NR4A1,PECAM1,PTGS2,TNF
C5		cytokine	Activated	2.041	0.0136	CXCL3,CYBB,FN1,IL1B,MMP9,PRTN3,TNF
SMAD2	-0.188	transcription regulator	Activated	2.018	0.00337	CRISPLD2,FN1,GADD45B,MMP9,SNAI1,THBS1,VIM
MAPK7	-0.08	kinase	Activated	2.003	0.000577	CXCL3,IL1B,NQO1,NR4A1,PTGER2,PTGS2,SOAT2,TNF,VIM
JAK1/2		group	Activated	2	0.0425	DGKG,GDA,PLAC8,TNF
ARHGAP21	-0.097	other	Activated	2	0.0301	HDC,IL15RA,PTGS2,TNF
Pro-inflammatory Cytokine		group	Activated	2	0.0248	HP,LCN2,MMP9,NR4A1
TLR7/8		group	Activated	2	0.0142	PLAUR,PTGS2,TNF,TRIB3
HEIH		other	Activated	2	0.0109	FAS,FLNA,GADD45B,VIM
PTN	-0.099	growth factor	Activated	2	0.0079	AQP9,DGAT2,GCK,NR4A1,SOAT2
RNF138	0.041	enzyme	Activated	2	0.00341	CCR7,GADD45B,IER3,TNF
SOCS6	-0.517	other	Activated	2	0.00134	CXCL3,IL1B,PTGS2,TNF
IL19		cytokine	Activated	2	0.000145	CXCR4,FN1,MMP9,TNF
P2RX4	-0.011	ion channel	Activated	2	8.29e-05	CXCL3,IL1B,MMP9,TNF
TYR		enzyme	Activated	2	1.88e-05	CCR1,CCR2,CXCR2,CXCR4
ELOVL3		enzyme	Activated	2	0.0845	CYBB,IFI16,LYZ,PLA2G7
Usp17la (includes others)		peptidase		1.999	0.00101	CD44,IL1B,SNAI1,TNF
IFNA2		cytokine		1.999	0.00632	ALOX5,ANXA1,CORO2A,FAS,HLA-A,IFI16,IFITM2,IFITM3,IL1B,LILRB4,MMP9,TNF
TNFSF14	2.523	cytokine		1.998	0.00593	ADAM8,CXCL3,MMP9,TNF
CCL18		cytokine		1.997	1.88e-05	MMP9,S100A4,SNAI1,TNF
ATP6AP2	0.055	transporter		1.997	0.000145	CYBB,FN1,PTGS2,SCNN1A
NfkB-RelA		complex		1.993	0.00173	CXCL3,IL1B,PTGS2,TNF
SPZ1		transcription regulator		1.989	0.00221	CD44,FN1,SNAI1,VIM
TEK	-0.07	kinase		1.987	0.000739	CAMP,S100A8,S100A9,TNF
Saa3	7.816	other		1.982	0.000526	DMP1,MMP9,S100A8,S100A9
TRADD	-0.056	other		1.982	0.00276	CXCL3,MMP9,RND1,TNF
FCGR2B	0.11	transmembrane receptor		1.982	0.00415	CLEC4E,RASGRP1,SLC2A6,TNF
CTSS	-0.033	peptidase		1.982	0.00499	FAS,IL1B,MMP9,TNF
collagenase		group		1.982	0.00947	CXCL3,IER3,Saa3,TNF
RORC		ligand-dependent nuclear receptor		1.981	0.000183	ASNS,CXCL3,GADD45B,IL1B,LCN2,NAPSA,S100A8,S100A9,SLC25A24,SLC2A3,Sult1a1,TNF,ZBTB16
MAP2K4	0.368	kinase		1.98	0.00353	CD44,FAS,FLNA,GADD45A,PTGS2,TNF
HSPA9	0.313	other		1.98	0.016	FN1,MMP8,MMP9,VIM
MAPK14	-0.111	kinase		1.979	0.00038	CCR7,FAS,FN1,GADD45A,IL1B,MMP9,PECAM1,PLAUR,PPARGC1B,PTGS2,Slfn1,Slfn2,TNF
CEBPE		transcription regulator		1.976	1.3e-06	CAMP,LCN2,LYZ,MMP8,MMP9,Ngp,PTGS2,Retnlg,SELL,TNF
SAA		group		1.974	0.00193	Chil3/Chil4,IL1B,PTGS2,Saa3,TNF
FABP4		transporter		1.973	0.00499	IL1B,LTB4R,PTGS2,TNF
TRAF6	0.223	enzyme		1.973	0.0122	CXCL3,CYBB,IL1B,SERPINA3,TNF
PTGES	1.79	enzyme		1.972	3.23e-08	ANXA1,ANXA2,CXCL3,CYBB,EZR,IL1B,ITGAL,MMP9,PTGS2,TNF,VIM
IKBKE	3.077	kinase		1.97	0.000722	HLA-A,IFI16,IKBKE,MMP9,PTGS2,PYGL,SLC2A3,TNF
TCF/LEF		group		1.969	0.000739	FN1,IL1B,PTGS2,VIM
TRIM2	0.101	enzyme		1.969	0.00415	GPX3,GSR,ITGB7,NQO1
CXCR4	1.131	G-protein coupled receptor		1.969	0.0134	CD44,CXCR2,CXCR4,TNF,ZBTB16
IL17R		complex		1.964	0.000145	Chil3/Chil4,CXCL3,S100A8,S100A9
ALB	-0.974	transporter		1.964	0.0224	FN1,IL1B,PTGS2,TNF
IL7		cytokine		1.963	1.48e-07	CXCL3,CXCR4,E2F2,FAS,FN1,GSR,HCST,IL18RAP,ITGB7,Ly6a (includes others),MMP9,PIK3IP1,PIM1,SELL,TNF
TFAP4	0.474	transcription regulator		1.963	0.036	CD44,FN1,SNAI1,VIM
PRKD		group		1.961	0.00699	CXCL3,IL1B,PTGS2,TNF
LINC00963		other		1.96	0.00276	CXCR4,FN1,TNF,TRIB3
NR4A3		ligand-dependent nuclear receptor		1.96	0.0412	ADAM8,CXCL3,IL1B,NQO1,PPARGC1B
CXCL2	-0.371	cytokine		1.953	0.00134	CXCL3,CXCR2,IL1B,TNF
KDM6B	0.845	enzyme		1.952	0.00276	FN1,ITGAL,SNAI1,VIM
RETN		other		1.952	0.0162	AGER,CXCL3,IL1B,PTGS2,TNF
NCR2		transmembrane receptor		1.951	0.000145	NR4A1,PTGS2,THBS1,TNF
CLEC7A	0.793	transmembrane receptor		1.951	0.00134	CCR7,IL1B,PTGS2,TNF
CCL11		cytokine		1.951	0.00269	CCR2,CXCL3,FAS,IL1B,TNF
LAMA5	-1.012	other		1.949	0.000739	CCR1,CXCL3,MMP9,TNF
SOX2	0.769	transcription regulator		1.947	0.0317	ALOX5,ASCL2,ASPRV1,CD44,CXCL3,CXCR4,GADD45B,GCK,HHAT,HOPX,NOTCH4,PECAM1,PRKCQ,SNAI1,VCAN,VIM
HMGA1		transcription regulator		1.946	0.00376	CD44,COX6A2,IER3,ITGAL,Ly6a (includes others),MMP9,Ngp,PTGS2,RARA,SNAI1,VIM
SAA1		transporter		1.945	0.000298	Chil3/Chil4,IL1B,MMP9,S100A8,S100A9,TNF
SNAI1	4.428	transcription regulator		1.945	0.0122	FLNA,FN1,MMP9,PTGS2,SNAI1,TMOD1,VILL,VIM
SNAI2		transcription regulator		1.944	0.0301	CXCR4,FN1,MMP9,VIM
HNRNPAB	0.412	enzyme		1.94	0.00221	PTGS2,S100A4,SNAI1,VIM
CXCL10	0.581	cytokine		1.934	0.000196	Ccl6,CXCR2,IL1B,MMP9,TNF
NFKBIZ	0.599	transcription regulator		1.932	2.89e-05	CXCL3,LCN2,S100A8,S100A9,TNF
NCOA2	-0.213	transcription regulator		1.924	7.82e-07	C3,CCR7,Fcrls,GCK,GPX3,HCAR2,HLA-A,Ifitm1,IL1B,LYZ,Mx1,NQO1,NR1D1,PTGS2,RARA,TNF
JAK2	-0.081	kinase		1.921	1.63e-06	ALOX5,CYBB,F10,FN1,Ifitm1,IL1B,KLK8,LCN2,NR4A1,OSM,PECAM1,PTGS2,RARA,Saa3,THBS1,TNF
MOG	-0.585	other		1.919	8.06e-05	CCR1,CCR2,CD44,ITGAL,MMP9,PECAM1,TNF
PPP2CA	0.031	phosphatase		1.912	0.00014	CFB,CXCL3,HCAR2,ITGAL,PTGS2,Saa3,SELL,TNF
SMAD4	0.305	transcription regulator		1.897	1.62e-05	ACKR1,CXCL3,ENG,FN1,GADD45A,GADD45B,HP,IER3,IL1B,ITGB7,PILRA,PTGER2,PTGS2,RUNX3,SNAI1,THBS1,TNF,VIM
IL15	-0.285	cytokine		1.894	0.00432	ANXA1,Ccl27a,CCR1,CCR2,CD44,CXCR4,FAS,HCST,IL15RA,IL18RAP,IL1RAP,ITGB7,LSP1,LSR,PIM1,PPARGC1B,PYGL,SELL,SORL1,TNF
TRPV4	1.351	ion channel		1.89	1.41e-05	Ccl8,CXCL3,FAS,IL1B,Saa3,THBS1,TNF
JAG1	1.563	growth factor		1.89	0.00159	GADD45A,GPX3,LIFR,MMP9,NOTCH4,SNAI1,VIM
SREBF1	0.389	transcription regulator		1.89	0.00181	Chil3/Chil4,CYP4F2,FAS,FN1,GCK,GPX3,GSR,HSPA1A/HSPA1B,IL1B,IL1R2,LGALS3,PTGS2,SERPINA3,THRSP,TNF
AGER	1.682	transmembrane receptor		1.88	8.16e-06	AGER,CXCL3,FAS,FN1,IL1B,MMP9,PTGS2,S100A8,S100A9,TNF
JUNB	0.325	transcription regulator		1.877	3.22e-06	C3,Ccl8,CD44,CXCL3,FN1,IFI16,IL1B,LCN2,MMP9,PIM1,PLAUR,SLC7A1,SNAI1,TNF
EGFR	1.362	kinase		1.876	2.13e-05	ANXA1,ASCL2,CHI3L1,Chil3/Chil4,CST3,CXCR4,E2F2,GADD45A,HDC,HP,IER3,IL1B,LCN2,MMP9,PLAUR,PTGER2,PTGS2,SERPINA3,SLC2A3,SLC7A1,SLPI,SNAI1,TACSTD2,THBS1,TNF,TUBA4A,VCAN,VIM
SMAD3	-0.368	transcription regulator		1.871	2.63e-05	C3,CRISPLD2,CXCL3,ENG,FN1,FPR2,GADD45B,HP,IL1B,Ly6a (includes others),MMP9,MXD1,PTGS2,SNAI1,THBS1,TNF,VIM
INS		other		1.858	0.00732	AQP9,FAS,GCK,IER3,NR4A1,PTGS2,SNAI1,Tmsb4x (includes others),TNF,TRIB3
IL32		cytokine		1.842	1.75e-05	CXCL3,FAS,IL1B,MMP9,PRTN3,PTGS2,TNF,VIM
NR3C2	-0.283	ligand-dependent nuclear receptor		1.807	2.95e-10	Apoc1,Chil3/Chil4,CXCR2,CXCR4,CYFIP2,DDIT4,Fcrls,FKBP1B,FKBP5,FN1,GPX3,IL1B,KLF9,LCN2,MSRB1,PTGS2,SCNN1A,SERPINA3,TNF,TUBA4A
F2RL1		G-protein coupled receptor		1.807	0.000387	FAS,FPR2,IL1B,MMP9,PTGS2,SERPINA3,SERPINB1,TNF
MMP1		peptidase		1.805	0.00188	Chil3/Chil4,FN1,MMP9,PTGS2,S100A4,TNF
ITGAM	-0.225	transmembrane receptor		1.79	0.0109	IL1B,LCN2,PTGS2,TNF
SELP		transmembrane receptor		1.789	0.000241	BST1,CXCR4,IL1B,IL1R2,PLAUR,TNF
PTAFR	-0.307	G-protein coupled receptor		1.764	3.86e-05	IL1B,MMP9,PTGS2,SNAI1,TNF,VIM
PRKCE	-0.754	kinase		1.763	0.00811	HSP90AB1,IL1B,MMP9,PIM1,PTGS2,TNF
MAPK9	0.393	kinase		1.762	0.00613	BMP1,FAS,GADD45A,GADD45B,HDC,IFI16,IL15RA,IL1B,MMP9,TNF
EIF2AK2	0.452	kinase		1.761	0.0228	FAS,Hspa1b,IFITM2,IL1B,MMP9,TNF
CYBA	0.16	enzyme		1.732	0.00036	CYBB,FN1,PIM1,TNF
Pdgf (complex)		complex		1.73	0.0296	CD44,CXCL3,F10,FN1,PLAUR,PTGS2
PTHLH		other		1.727	0.0067	CDKN2D,ECM1,FN1,HSPA1A/HSPA1B,MMP9,PTGS2
NFKB2	-0.235	transcription regulator		1.72	0.000445	Ccl8,CCR7,CXCL3,CXCR4,IL1B,MMP9,PPARGC1B,PTGS2,SELL,TNF
PADI2	-0.429	enzyme		1.718	0.000526	CXCL3,PTGS2,SNAI1,VIM
Ikb		group		1.715	0.000576	CFB,CXCL3,NR4A1,PTGS2,TNF
MAPT	0.2	other		1.715	0.011	C3,Ccl6,Cd52,CYBB,CYFIP2,FGR,GAS7,HLA-A,HSPA1A/HSPA1B,HSPH1,IFI16,IFITM3,IL1B,LYZ,MMP9,MTHFD1L,Mx1,S100A6,SGIP1,SYNE1,THBS1,TNF,TUBA4A,VIM
ZAP70		kinase		1.706	0.00277	ANXA1,CCR7,DNASE1L2,FKBP5,NFE2,RBM3
TXNIP	-0.462	other		1.704	0.00215	AGER,DDIT4,G0S2,IL1B,PTGS2,THRSP
ERBB2		kinase		1.701	1.06e-05	ADAM19,ADAM8,AHNAK,ANXA2,BMP1,CCDC80,CLEC4E,CRIP1,CXCL3,DZIP3,E2F2,EMP1,FN1,GPX3,HP,HSPA1A/HSPA1B,IGFBP6,IL1B,LCN2,LGALS3,LSR,MAPK13,MMP9,NOTCH4,PER1,PLAC8,PLAUR,PLET1,PTGS2,RECK,S100A4,S100A6,SERPINA3,SLC7A1,SLPI,SNAI1,Sult1a1,TACSTD2,THBS1,Tmsb4x (includes others),TNF,TREM1,VCAN,VIM
FOXO4		transcription regulator		1.693	0.0146	GADD45A,GADD45B,GPX3,IER3,MMP9,PLA2G2D,SELL,SERPINB1
IL13		cytokine		1.677	4.81e-11	ADAM8,ARG2,C3,Ccl27a,Ccl6,Ccl8,CD163,CD44,CHI3L1,Chil3/Chil4,CLEC4E,CXCL3,CXCR2,CXCR4,CYBB,EZR,FAS,FN1,FPR2,G0S2,GAS7,GPX3,HDC,IL1B,IL1R2,LILRB3,MMP9,NFE2,PLA2G2D,PTGS2,RPS6KA2,S100A8,SLPI,THBS1,TNF
KRT17		other		1.673	2.46e-05	CCR1,CXCL3,CXCR2,IL1B,MMP9,TNF,VIM
BTNL2		transmembrane receptor		1.667	0.000118	EMB,FGR,Hspa1b,IFITM3,MXD1,S100A4,SELL,TNF,XDH
SCARB1	0.764	transporter		1.667	0.0248	DDIT4,IL1B,PTGS2,TNF
MAP3K7		kinase		1.665	0.00097	CCR7,CFB,IL1B,PTGS2,Saa3,SLPI,TNF
BAX	0.173	transporter		1.664	0.00313	HLA-A,Ifitm1,IFITM2,MMP9,Mx1,TNF
GAST		other		1.638	0.00102	DNAJA1,HDC,IL1B,MMP9,PLA2G7,PTGS2,RUNX3,S100A6
TNFSF10	-0.231	cytokine		1.637	2.83e-05	CXCR4,DDIT4,HLA-A,IFI16,IFITM2,IL1B,LILRB4,MMP9,PER1,PIK3IP1,PTGS2,TNF
PTGIS		enzyme		1.633	3.56e-06	CXCL3,CXCR2,IL1B,PECAM1,PTGS2,TNF
ADAM10	-0.095	peptidase		1.633	0.0155	C3,CCR2,Chil3/Chil4,IFI16,Ngp,PPP1R13L,S100A8,S100A9
PML	-0.047	transcription regulator		1.594	0.0119	CXCR4,FAS,GADD45A,IL1B,LYZ,Mx1,NQO1,SNAI1,TNF,VIM
TGFB3	-0.785	growth factor		1.588	0.0127	ADAM19,ENG,FN1,MMP9,PLAUR,SNAI1,THBS1
SRC	-0.915	kinase		1.582	0.0315	FGR,FN1,MMP9,PLAUR,PTGS2,VIM
PI3K (family)		group		1.572	0.0107	CXCR4,DDIT4,IL1B,MMP9,NQO1,PTGS2,THBS1,TNF
TBK1	0.074	kinase		1.564	0.00354	CXCL3,HDC,IFI16,IL15RA,IL1B,Mx1,PTGS2,TNF
CYP19A1		enzyme		1.561	0.0172	CD44,FKBP5,HLA-A,PTGS2,S100A10,TNF
DEF6	0.356	other		1.558	0.000142	FN1,MMP9,SNAI1,TNF,VIM
S100A9	2.137	other		1.535	4.94e-05	C3,COX6A2,CXCL3,DDIT4,FAS,IL1B,MMP9,PER1,PIK3IP1,S100A8,S100A9,TNF,VCAN
Ccl2	-0.099	cytokine		1.532	0.00703	CCR2,CXCL3,CYBB,IL1B,TNF
LEF1	0.274	transcription regulator		1.526	0.00138	CD44,CXCR4,ECM1,FAS,FN1,Gprasp2,MXD1,PTGER2,PTGS2,STX11,VIM
BRCA1	-1.628	transcription regulator		1.522	2.16e-05	AK1,ASCL2,Cd24a,DDIT4,EZR,FAS,FKBP5,GADD45A,GADD45B,Ly6a (includes others),NQO1,SNAI1,TNF,VCAN,VIM
TREM1	2.582	transmembrane receptor		1.506	0.000145	ASNS,CCR7,CFB,CXCL3,CXCR4,GADD45B,IL15RA,IL1B,OSGIN1,PGLYRP1,PLAC8,PTGS2,THBS1,TNF
IL12B	0.168	cytokine		1.501	0.00269	CDKN2D,IL1B,S100A8,S100A9,TNF
ARNTL	0.082	transcription regulator		1.49	0.00248	GCK,GSR,IL1B,NQO1,NR1D1,PER1,PPARGC1B
ERG		transcription regulator		1.489	0.0199	CDKN2D,CXCR4,FKBP5,MMP9,PECAM1,PIM1,PLAUR,SNAI1,THBS1,VIM,ZBTB16
FOXC1		transcription regulator		1.48	0.00298	CXCR4,DMP1,ECM1,IFITM3,JDP2,KLK8,MMP9,VILL
FOXL2		transcription regulator		1.477	0.00245	CXCL3,FAS,IER3,PRTN3,PTGER2,PTGS2
FLT3LG	0.107	cytokine		1.463	3.11e-06	ADGRE5,CCR7,CXCL3,CXCR4,CYBB,FLT3,IL15RA,IL1B,SCNN1A,TNF
SSTR2		G-protein coupled receptor		1.455	5.76e-06	GCK,HDC,MMP9,PYGL,THBS1,VIM
MAP2K5	-0.111	kinase		1.446	0.011	MMP9,NR4A1,PTGS2,SOAT2,THBS1
PIN1	-0.006	enzyme		1.445	0.002	Ear2 (includes others),FN1,IL1B,MMP9,PTGS2,RUNX3,TNF
CCR5	-0.712	G-protein coupled receptor		1.417	0.000241	CXCL3,FAS,IL1B,MMP9,SLPI,TNF
EHMT1	0.048	transcription regulator		1.414	0.000518	C3,CORO2A,LCN2,MGST1,MMP28,MSRB1,RAB11FIP3,SCNN1A,TNF
PPIF	0.429	enzyme		1.414	0.000811	Ccl6,Ccl8,CCR1,CCR2,CXCL3,CXCR2,CXCR4,TNF
SELPLG	-0.439	other		1.408	0.000365	BST1,CXCR4,IL1B,IL1R2,PLAUR,TNF
CD5		transmembrane receptor		1.408	0.00215	CCR7,FAS,NR4A1,PIM1,RARA,RUNX3
WNT5A	2	cytokine		1.396	0.00183	CXCR4,FLNA,FN1,IL1B,ITGB7,Ly6a (includes others),PECAM1,PTGS2,SNAI1,TNF,VIM
IL10	-1.973	cytokine		1.395	4.51e-13	ABCA6,AGER,ARG2,CAMP,Ccl6,Ccl8,CCR1,CCR2,CCR7,CD163,Cd24a,CD44,CDKN2D,Chil3/Chil4,CTSE,CXCL3,CXCR4,E2F2,FAS,Fcrls,FKBP5,FPR1,IL1B,IL1R2,ITGAL,ITGB7,LILRB4,MEFV,MMP8,MMP9,OSM,PTGS2,S100A8,S100A9,SELL,STX11,TNF,TREM1,VCAN
BMP10		growth factor		1.387	2.66e-07	CCR1,ECM1,ENG,FN1,GPR65,HLA-A,IL1B,ITGAL,LCN2,NR4A1,SERPINA3,THBS1,VCAN
PTPRJ	0.227	phosphatase		1.387	0.0148	CXCL3,HDC,PLAUR,PTGS2,TNF
ID1	0.707	transcription regulator		1.374	4.94e-05	FN1,IFI16,Ly6a (includes others),MMP9,SNAI1,THBS1,TNF,VIM
IFN Beta		group		1.366	0.000387	CCR7,CD163,CYBB,FKBP5,FN1,HLA-A,IFI16,IL15RA,IL1B,LILRB4,MMP9,Mx1,QPRT,THBS1,TNF
PTK2	-0.387	kinase		1.346	0.00215	FN1,MMP9,P4HA1,SERPINB1,SNAI1,THBS1
MARK2	0.052	kinase		1.342	0.000576	CD44,CXCL3,HDC,PTGS2,TNF
CD247		transmembrane receptor		1.342	0.0178	DNASE1L2,MTHFD2,NFE2,RBM3,SERPINB10
VEGFA	0.157	growth factor		1.332	0.00278	ARG2,CST3,CXCR4,E2F2,FN1,IKBKE,IL1B,MMP9,NOTCH4,NR4A1,PECAM1,PIM1,PTGS2,Stfa1 (includes others),THBS1,TNF
RAC1	-0.004	enzyme		1.31	0.0278	FAS,FN1,IL1B,MMP9,PLAUR,PTGS2
PRNP	0.356	other		1.281	0.00337	ADAM8,CD44,EPS8,HSPA1A/HSPA1B,IL1B,PLAUR,TNF
PLG		peptidase		1.275	0.0136	AGER,IL1B,MMP9,PECAM1,PTGS2,TNF
FCER1G	-0.09	transmembrane receptor		1.274	0.000101	CD300LD,IL1B,Mx1,PTGS2,TNF
LCK	-0.637	kinase		1.274	0.0468	ANXA1,GADD45B,ITGAL,MMP9,PRKCQ
IL27	-0.309	cytokine		1.267	0.00253	CD163,FAS,HLA-A,IL15RA,IL1B,PIM1,PTGS2,TNF,VIM
CD14	0.004	transmembrane receptor		1.26	0.0248	CXCR2,IL1B,PTGS2,TNF
Tcf7		transcription regulator		1.249	0.0145	CCR2,ECM1,Gprasp2,IL15RA,MMP25,MMP9,MXD1,PECAM1,PTGER2,SELL,STX11,TNF
CREBBP	-0.352	transcription regulator		1.206	0.0288	CCR7,CD44,CRISPLD2,CXCR4,CYBB,GPR18,IL18RAP,ITGB7,MMP9,NR4A1,PIM1,PTGS2,SERPINA3,THRSP,TNF
IFN type 1		group		1.195	0.0224	IFI16,MMP9,Mx1,XDH
DCN	0.255	other		1.179	0.00988	ENG,IL1B,MMP9,THBS1,TNF
MAPKAP1	-0.026	other		1.172	0.000142	CXCR4,IFI16,Mx1,Slfn2,SNAI1
NEDD9	0.594	other		1.168	0.000118	ALOX5,CA9,CD44,DDIT4,MMP9,PLAC8,SLC14A1,TPPP3,VIM
HRAS	0.309	enzyme		1.155	1.5e-07	ADGRE5,ANXA2,ARHGAP26,ASNS,BMP1,CCDC80,CD44,CDKN2D,CFB,CXCL3,FAS,FLNA,FN1,GPX3,HDC,IFITM2,IL1B,LMNB1,LSP1,LYZ,MMP9,MSRB1,MTHFD1L,NQO1,OSM,PLAUR,PPARGC1B,PTGS2,RASGRP1,RECK,RPS6KA2,S100A4,SCNN1A,SERPINA3,SNAI1,THBS1,Tmsb4x (includes others),TNF,VCAN,VIM
PIK3CA	-0.237	kinase		1.134	0.000441	CA9,Cd24a,CD44,GCK,GSR,HSP90AB1,SNAI1,VIM
EHF	-0.96	transcription regulator		1.134	0.000645	ALOX5,HOPX,KLK8,PLAUR,S100A8,S100A9,SERPINA3
FADD	-0.13	other		1.134	0.00228	CXCR4,FAS,GADD45B,MMP9,Mx1,PIM1,TIAM2,TNF
NR1I2		ligand-dependent nuclear receptor		1.131	0.000483	Apoc1,CCR2,CLEC4E,CXCL3,IL1B,LCN2,MGST1,OSM,S100A8,SORL1,TNF
CLOCK	-0.009	transcription regulator		1.119	0.0247	EFHC1,FKBP5,GADD45A,GADD45B,GCK,Gm12854/S100a11,Hspa1b,HSPH1,IKBKE,KLF13,NR1D1,PER1,THBS1
OLR1	0.842	transmembrane receptor		1.103	0.00229	CXCR2,CYBB,FN1,RARA,TNF
Creb		group		1.099	0.00209	ADCY8,ALOX5,CAMP,COX6A2,FAS,Fcrls,GDA,IER3,IFI16,IL1B,NR4A1,PER1,PTGS2,PYCR1,Saa3,TNF
GNA12	-0.499	enzyme		1.091	0.0439	EZR,GSR,IQGAP1,PTGS2,VIM
SNCA	-0.962	enzyme		1.085	2.18e-08	ADGRE5,CCDC80,CD44,Chil3/Chil4,CXCR4,CYBB,DGKG,EMP1,EPS8,EZR,GADD45A,GDA,Hspa1b,IL1B,LRRK2,METRNL,MMP8,MMP9,NQO1,PLAC8,PLAUR,PTGS2,S100A6,SERPINB1,SLC2A3,TNF,TRIB3
NEU1	-0.001	enzyme		1.067	0.000526	CXCL3,DGAT2,IL1B,TNF
CYP2J2	0.531	enzyme		1.067	0.00341	CD44,IL1B,MMP9,TNF
JINK1/2		group		1.067	0.00699	FAS,IL1B,PTGS2,TNF
ISL1		transcription regulator		1.067	0.0125	IL1B,LILRB3,RUNX3,TNF
NPY	0.165	other		1.067	0.0461	FAS,FKBP5,PER1,TNF
BCR (complex)		complex		1.056	0.000719	C15orf48,CCR7,CD44,CXCR4,FAS,IL1R2,KLF9,LRRK2,PIM1,PTGS2,S100A10,SELL,SIGLEC10,ZBTB16
Map3k7	-0.15	kinase		1.041	0.000387	CXCL3,IL15RA,IL1B,MMP9,PTGS2,S100A9,SNAI1,TNF
PGR		ligand-dependent nuclear receptor		1.015	0.0196	CD44,EZR,FKBP5,FN1,IER3,IFI16,KLF9,PTGS2,RASGRP2,S100A6,S100A8,SNPH,TNF,VCAN
Tgf beta		group		1.013	6.38e-09	ADGRE5,ASCL2,BST1,CCR2,CCR7,CD300LB,CXCL3,CXCR4,CYBB,ENG,F10,FN1,GADD45B,HIF3A,IL1B,Ly6a (includes others),MMP9,Ms4a4c (includes others),MXD1,MYCL,NQO1,NR4A1,PPP1R13L,PTGER2,PTGS2,RUNX3,SNAI1,THBS1,TNF,TREM1,VIM
TNFRSF1A	0.01	transmembrane receptor		1.012	7.02e-05	CD44,CXCL3,IER3,IL1B,LCN2,MMP9,Ngp,NQO1,PIM1,Saa3,SELL,TNF
CSF1	0.789	cytokine		1.009	0.000144	ADGRE5,CCR1,CCR2,CD163,CFP,Chil3/Chil4,CXCL3,CYBB,FAS,FN1,GAS7,HLA-A,IKBKE,IL1B,JDP2,MMP9,SIRPB1,THBS1,TNF
LHX1		transcription regulator		1	3.42e-05	CXCR4,EMB,FN1,Ly6a (includes others),MMP8,MMP9,NAPSA,SEMA6D,SNAI1
LIN28B		other		1	0.00111	ASCL2,CD44,SNAI1,TNF,VIM
STAT5a/b		group		1	0.0053	Chil3/Chil4,EMP1,OSM,PIM1,PTGS2,RARA,SLC2A3,Tmsb4x (includes others)
IPMK	0.047	kinase		1	0.0109	FLNA,HSP90AB1,PER1,TNF
PTPN1	0.218	phosphatase		1	0.018	CXCL3,Mx1,TMEM26,TNF
PAF1	-0.138	other		1	0.0201	IFITM3,MXD1,PLAUR,SNPH
TRPS1	0.634	transcription regulator		1	0.0392	DPEP2,FN1,GPR141,SNAI1
CRP		other		0.998	0.0201	AGER,IL1B,SELL,TNF
SPHK1		kinase		0.984	0.00988	FN1,IL1B,Mx1,PTGS2,TNF
BDNF		growth factor		0.958	0.00253	ANXA2,CXCR4,FLNA,GDA,IL1B,LCN2,NR4A1,P4HA1,S100A10,S100A9,Sik1,SORL1,THBS1,Tmsb4x (includes others),TNF,VIM
TET2	0.256	enzyme		0.943	1.77e-09	ADAM8,AHNAK,ANXA2,CLEC4D,FN1,IFI16,Ifitm1,IFITM3,IL1B,LILRB4,MMP8,NFE2,PPP1R13L,RND3,RPS6KA2,S100A8,SORL1,ZBTB16
MAPKAPK2	0.703	kinase		0.943	0.0162	CXCL3,HDC,IL1B,MMP9,TNF
TNFRSF1B	-0.198	transmembrane receptor		0.936	0.0211	Chil3/Chil4,FAS,MMP9,SELL,TNF
Collagen type II		complex		0.928	0.000193	CCR2,CXCL3,CXCR2,IL1B,NLRP12,TNF
TNFRSF8		transmembrane receptor		0.928	0.00164	AHNAK,CCR7,CXCR4,FAS,IFI16,TNF
TICAM2	-0.211	other		0.927	0.00134	IL1B,MMP8,S100A8,TNF
KDR	-0.882	kinase		0.927	0.00419	ANXA2,CXCR4,NR4A1,PIM1,PTGS2
NOS3	-0.052	enzyme		0.927	0.00481	CXCL3,FN1,PTGS2,SNAI1,TNF
PRKCB	0.136	kinase		0.927	0.0211	FN1,GCK,MMP9,Mx1,PTGS2
CAV1	-0.217	transmembrane receptor		0.917	0.00345	FAS,FN1,NQO1,NR4A1,SLC14A1,SLC2A3,SNAI1,THBS1,TNF,VIM
LGALS3	1.928	other		0.914	5.45e-05	AGER,CCR1,CCR2,Chil3/Chil4,CXCL3,FAS,FN1,IL1B,LMNB1,MGST1,TNF
RUNX1	0.21	transcription regulator		0.913	0.000647	ANXA2,CHI3L1,ENG,FAS,IFITM3,IL1B,ITGAL,LRRK2,LTB4R,Ly6a (includes others),MIR17HG,MMP8,NFE2,PRKCQ,S100A9,ZBTB16
RARB	-0.154	ligand-dependent nuclear receptor		0.907	0.00215	EZR,GADD45A,HP,IGFBP6,IL1B,LYZ,PTGS2,RARA,Saa3
mir-142		microRNA		0.88	0.0385	CXCL3,HLA-A,Ly6a (includes others),SELL,TNF
PEBP1	-0.156	other		0.871	0.00276	Apoc1,CXCL3,SNAI1,TNF
C3AR1	0.206	G-protein coupled receptor		0.862	0.0224	C3,IL1B,MEFV,TNF
MAPK8	0.017	kinase		0.859	0.00345	CYBB,GADD45A,GCK,IL1B,MMP9,PLAUR,PPARGC1B,PTGS2,RARA,TNF
CRH		cytokine		0.856	0.00188	CAMP,IL1B,NR4A1,PTGS2,SLC2A3,TNF
MYB		transcription regulator		0.855	1.19e-05	ACAP1,C15orf48,C3,COX6A2,CXCR4,FN1,GPR18,IKBKE,IQGAP1,LCN2,PRTN3,PTGS2,Slfn2,SNAI1,VIM
MAPK1	-0.141	kinase		0.855	2.37e-05	ARG2,CCDC80,CFB,DMP1,EMP1,FN1,HDC,IFI16,IFITM3,IGFBP6,IL1B,LGALS3,MAPK13,MMP28,MMP9,NR4A1,OSM,PTGER2,PTGS2,SCNN1A,SNAI1,TNF,VIM
ITGB3	0.068	transmembrane receptor		0.849	0.00547	FN1,IL1B,MMP9,OSM,PLAUR,PTGS2
F7		peptidase		0.845	5.17e-05	GADD45A,IL1B,PLAUR,PTGER2,PTGS2,RND3,TNF
HDAC3	0.08	transcription regulator		0.845	0.00155	ALOX5,E2F2,HP,IL1B,MMP9,PTGS2,TNF,VIM
LGR4	-0.014	transmembrane receptor		0.824	6.48e-05	AQP9,IL1B,MMP9,PLBD1,SNAI1,TNF,VIM
PPIA	0.121	enzyme		0.82	2.89e-05	IL1B,MMP9,PECAM1,SNAI1,TNF
LECT2		other		0.818	0.000235	C3,CXCL3,IL1B,TNF
NRIP1	-0.147	transcription regulator		0.815	0.00353	AIFM2,IL1B,PTGS2,PYGL,THRSP,TNF
IL21		cytokine		0.801	0.0279	ARG2,CCR7,HCST,IFI16,IL18RAP,MMP9,SELL,TNF
TP63		transcription regulator		0.796	0.000843	CXCR4,DDIT4,ECM1,EMP1,ENG,FAS,FN1,GADD45A,IER3,IGFBP6,IKBKE,IL1B,IL1RAP,PPP1R13L,S100A4,S100A8,SLC2A3,SNAI1,ST8SIA6,THBS1,VILL,VIM
SERPINE1	0.376	other		0.794	0.0194	FN1,IER3,PI16,PLAUR,VIM
EBI3	-0.51	cytokine		0.775	0.0301	CTSE,FAS,HLA-A,PIM1
CYBB	1.008	enzyme		0.766	0.000119	CAMP,CXCL3,CYBB,IL1B,PTGS2,TNF
GJA1	0.534	transporter		0.762	0.00162	IL1B,PTGS2,THBS1,TNF,VIM
CDX1		transcription regulator		0.762	0.00173	CTSE,Gkn3,HDC,PTGS2
BRD2	-0.036	kinase		0.762	0.00245	DNAJA1,IL1B,NFE2,NQO1,S100A6,TNF
T3-TR-RXR		complex		0.762	0.00699	F10,HP,KLF9,THRSP
TXN	0.584	enzyme		0.762	0.0248	IL1B,MMP9,SELL,TNF
CREM	-0.236	transcription regulator		0.761	0.0114	CAMP,CSRNP1,GADD45B,NR4A1,PER1,Sik1,THBS1,TNF
TCF3	0.184	transcription regulator		0.742	0.000129	CCR2,CTSE,FLT3,GADD45A,GADD45B,HCST,IFI16,IL18RAP,IL1B,ITGB7,JDP2,KLK8,LILRB4,Ly6a (includes others),LY6D,PLAC8,RASGRP2,SELL,SERPINB1,SNAI1,TNF,ZBTB16
PIK3R1	0.339	kinase		0.742	0.00814	CD44,ENG,IL1B,MMP9,PTGS2,TNF,TRIB3
LGALS1	0.67	other		0.692	0.00337	CCR1,FN1,IL1B,LGALS3,MMP9,SNAI1,TNF
LCN2	2.143	transporter		0.689	1.42e-05	Ccl6,Ccl8,CCR1,Chil3/Chil4,CXCL3,FAS,FN1,IL1B,RARA,TNF,VIM
RPS6KA5	0.146	kinase		0.689	0.000101	CCR7,IL1B,PTGS2,SNAI1,TNF
TNFRSF18		transmembrane receptor		0.686	0.000235	CXCL3,MMP9,PTGS2,TNF
SQSTM1	0.155	transcription regulator		0.672	0.0497	IL15RA,IL1B,NQO1,TNF
WNT3A		cytokine		0.662	0.000314	CCDC80,CD44,CXCL3,DDIT4,ENG,FN1,IL1B,JDP2,LCN2,PRICKLE1,PTGS2,SERPINB1,SLC7A1,SLPI,THBS1,TNF,TRIB3,VIM
IFNGR1	-0.089	transmembrane receptor		0.659	0.0155	CA9,CXCL3,FAS,FN1,IFITM3,IL1B,MMP9,TNF
TWIST1		transcription regulator		0.657	2.18e-06	C3,CD44,CHI3L1,FAS,FN1,IL1B,LRG1,OLFML3,OSGIN1,RUNX3,S100A4,SNAI1,TNF,VCAN,VIM
NFE2L2	-0.385	transcription regulator		0.655	0.00681	B4GALNT1,CXCL3,CYBB,F10,FKBP5,FN1,GABRA2,GPX3,GSR,HSP90AB1,IL1B,IL1R2,ITGB7,MGST1,MMP9,NQO1,OSGIN1,PTGS2,SERPINA3,THRSP,TNF
EPHA2	0.92	kinase		0.655	0.0274	IER3,IL1B,MMP9,NR4A1
NCOR1	0.003	transcription regulator		0.647	0.0014	HP,IL1B,LYZ,MMP9,NR1D1,PTGS2,RARA,THRSP
FOXM1	-1.578	transcription regulator		0.642	0.0442	ANXA1,FN1,MMP9,PECAM1,PLAUR,SNAI1,VCAN,VIM
FOSL1		transcription regulator		0.64	2.03e-06	Ccl6,Ccl8,CD44,IL1B,MMP9,PLAUR,SEMA6D,SNAI1,THBS1,TNF
PPARG	1.357	ligand-dependent nuclear receptor		0.628	0.000134	C3,CCR7,CXCL3,DGAT2,FN1,GCK,Gm12854/S100a11,HCAR2,HP,IGFBP6,IL1B,LY6D,MGST1,MMP9,NR1D1,NR4A1,PECAM1,PPARGC1B,PTGS2,PYGL,S100A8,TBC1D2,TNF,TRIB3,VIM
NFAT5	-0.163	transcription regulator		0.617	9.43e-08	CCR1,CD44,CXCL3,CYBB,DDIT4,DNA2,Hspa1b,IFI16,IL1B,LCN2,Ly6a (includes others),Mx1,S100A4,SCNN1A,SLC5A3,Slfn1,TNF
EZH2	0.615	transcription regulator		0.611	3.08e-06	BMP1,C15orf48,C3,CRISPLD2,CXCR4,DMP1,EZR,FKBP5,FLT3,GABRA2,IL18RAP,LCN2,MMP9,PER1,PIK3IP1,PRICKLE1,PTGS2,S100A4,S100A8,S100A9,SNAI1,TNF,ZBTB16
LOXL2		enzyme		0.6	9.73e-06	FN1,MMP9,PECAM1,SNAI1,VIM
HOXC8		transcription regulator		0.6	0.000576	ADAM19,EMB,IL1R2,Ly6a (includes others),NQO1
PRKCQ	-1.323	kinase		0.6	0.000576	CD44,EZR,ITGAL,MMP9,TNF
DPP4	-0.114	peptidase		0.585	0.016	IL1B,Mx1,THBS1,TNF
TERT		enzyme		0.579	0.0132	ASNS,IFI16,IFITM3,IL1B,MMP9,MTHFD1L,Mx1,PTGS2,TNF,VIM
ANXA2	2.234	other		0.577	0.00111	FAS,GADD45A,PTGS2,S100A10,TNF
HDAC2	-0.037	transcription regulator		0.577	0.0122	ALOX5,ASCL2,CYBB,FAS,MMP9,PTGS2,S100A9,TNF
RET		kinase		0.575	2.91e-05	ANXA1,CXCR4,DNAJA1,HSPA1A/HSPA1B,HSPH1,IL1B,MMP9,MYO18B,PLAUR,S100A9,SCARA3,SELL,TNF
KDM1A	-0.253	enzyme		0.555	0.000729	C3,Ccl6,Cd52,CYBB,FGR,FN1,GNMT,HLA-A,IFI16,IFITM3,LYZ,Mx1,OSM,PRICKLE1,S100A6,SERPINB1,SNAI1,THBS1,TNF,VIM
USP22	0.209	peptidase		0.555	0.0461	CHI3L1,CYBB,FN1,TNF
ETV5	0.412	transcription regulator		0.543	3.1e-06	AGER,AHNAK,BEX1,CHI3L1,CXCR4,FN1,FXYD5,HOPX,LCN2,LGALS3,LYZ,S100A6
PPARD	-0.325	ligand-dependent nuclear receptor		0.529	1.76e-05	Chil3/Chil4,CXCL3,DNASE1L2,FN1,GCK,IGFBP6,IKBKE,IL1B,MMP9,MYCL,NR4A1,PPARGC1B,PTGS2,RASGRP1,S100A6,STBD1,THBS1,TNF
LRP1	0.55	transmembrane receptor		0.527	0.00353	GSR,IL1B,MMP9,PTGS2,SLC2A3,TNF
mir-148		microRNA		0.514	0.00548	MMP9,PIK3IP1,RUNX3,TNF,VIM
IRF6	0.189	transcription regulator		0.478	0.000482	Chil3/Chil4,FPR2,IL1B,LCN2,PLA2G2D,PPARGC1B,PTGS2
CDX2		transcription regulator		0.469	0.00371	CDKN2D,CTSE,DHRS9,EZR,Gkn3,SNAI1,SOAT2
CDKN2A		transcription regulator		0.465	3.85e-05	AK1,ASNS,C3,Ccl6,Ccl8,CCR7,CDKN2D,CXCR2,E2F2,EPS8,FLT3,FN1,GAS7,IL1B,IL1R2,LGALS3,MMP9,PTGS2,PYCR1,S100A6,TNF,VIM,ZBTB16
Insulin		group		0.448	0.00326	AQP9,ARG2,COX6A2,CYBB,DDIT4,DGAT2,FN1,GCK,HIF3A,HP,IL1B,LIFR,MMP9,NR4A1,PER1,PPARGC1B,PRKCQ,PTGS2,Saa3,SLC2A3,SLC7A1,SNAI1,THBS1,THRSP,TNF,VIM
CTCF	-0.039	transcription regulator		0.447	0.0095	Cd52,CXCR4,LYZ,PTGS2,TNF,TUBA4A,ZBTB16
CNR2	0.723	G-protein coupled receptor		0.44	1.34e-05	CCR7,FN1,IL1B,ITGAL,PTGS2,TNF
PPARA		ligand-dependent nuclear receptor		0.419	1.23e-05	ANXA2,AQP9,ASNS,C3,CA9,Cd24a,CTSE,CYBB,G0S2,GCK,GNMT,IFITM3,IGFBP6,IL1B,LIFR,LY6D,MGST1,MMP9,NR1D1,PLA2G7,PTGS2,S100A8,S100A9,STBD1,TNF
XDH	2.318	enzyme		0.392	5.17e-05	CXCL3,CXCR4,CYBB,IL1B,PLAUR,TNF,VIM
TGFB2	-0.08	growth factor		0.39	0.0049	FAS,FN1,MMP9,PECAM1,S100A8,SELL,THBS1,VCAN
Growth hormone		group		0.388	0.00462	C3,FKBP5,FN1,IER3,IGFBP6,IL1B,MMP9,NR1D1,S100A4,SCNN1A,TNF,XDH
EGLN1	0.06	enzyme		0.378	0.000645	AGER,CXCR4,IL1B,MMP8,PTGS2,SELL,TNF
KCNIP3	0.13	transcription regulator		0.378	0.002	AGER,CCR2,CCR7,FPR2,IL1B,METRNL,PGLYRP1
DIO3		enzyme		0.365	4.81e-05	ALOX5,B4GALNT1,CIRBP,GCK,GDA,HLA-A,KLF9,MMP9,PCSK4,PYGL,Tmsb4x (includes others)
KLF5		transcription regulator		0.364	0.0278	CSRNP1,CXCR4,IL1B,MMP9,RARA,S100A9
MYC	0.583	transcription regulator		0.347	0.00011	ALOX5,Apoc1,ASCL2,ASNS,ASPRV1,Ccl6,CD44,COL14A1,CRIP1,CXCR4,CYFIP2,DDIT4,DNPH1,E2F2,Ear2 (includes others),ECM1,EMP1,EZR,FAS,FKBP5,FLNA,FN1,GADD45A,GADD45B,GCK,GSR,HLA-A,Hspa1b,HSPH1,IER3,IFI16,IL1RAP,ITGAL,Ly6a (includes others),LYZ,MIR17HG,MMP9,NQO1,PDLIM7,PECAM1,PLAC8,PLAUR,PTGS2,PYCR1,RARA,S100A10,S100A6,SLC2A3,SNAI1,THBS1,TNF,VIM
TWIST2		transcription regulator		0.321	2.32e-06	CD44,CDKN2D,FN1,IL1B,MMP9,OSGIN1,SNAI1,TNF,VIM
BCL2L1	0.123	other		0.311	4.79e-09	CD44,CXCL3,ECM1,FAS,FN1,GSR,IL1B,Ly6a (includes others),MMP9,NQO1,THBS1,TNF
ERBB3		kinase		0.308	0.000445	ADAM19,CXCR4,EZR,FN1,HP,PTGS2,SERPINA3,SLPI,SNAI1,THBS1
LRPAP1	-0.059	other		0.301	0.000576	IL1B,PTGS2,SERPINA3,SORL1,TNF
HLA-G	-0.176	other		0.293	6.42e-06	CCR2,CXCR4,FAS,LILRB4
NLRP3	0.128	other		0.29	0.000642	Chil3/Chil4,Ear2 (includes others),FN1,IL1B,MAPK13,MMP9,PTGS2,TNF,VIM
SLC2A1	0.384	transporter		0.277	4.39e-07	ALDH1L2,DHRS9,FN1,IL1B,NQO1,PTGS2,TNF
FASN	-0.012	enzyme		0.277	1.37e-05	ALOX5,Apoc1,DDIT4,DGAT2,IL1B,LRRK2,PTGS2,TNF,VIM
WWTR1	0.072	transcription regulator		0.277	0.00305	ARHGAP15,ASPRV1,CD44,CXCL3,EMP1,FN1,IL1B
POR	0.102	enzyme		0.277	0.00732	ASNS,GADD45B,GCK,HLA-A,HSPH1,Ifitm1,JDP2,PLA2G7,RPS6KA2,SERPINA3
OSCAR		other		0.277	0.00947	CCR2,CXCL3,NLRP12,TNF
ARHGAP31	-0.359	other		0.254	0.00499	FN1,GADD45B,MMP28,SNAI1
THBS4		other		0.254	0.00947	MMP8,MTHFD2,PECAM1,VIM
TREM2	-0.367	transmembrane receptor		0.247	6.54e-05	CCR7,Chil3/Chil4,CTSE,HLA-A,IL1B,LGALS3,PTGS2,TNF,TREM1
SHC1	0.061	other		0.246	0.0194	CCR7,GDA,LILRB4,NQO1,PLA2G2D
LTBR	0.076	transmembrane receptor		0.243	0.0142	BST1,GDA,LYZ,TNF
AXL	0.578	kinase		0.239	0.000101	IL1B,MMP9,SNAI1,TNF,VIM
MTOR	-0.023	kinase		0.238	0.00611	BEX1,CCR7,CXCR4,DDIT4,FN1,HSP90AB1,HSPH1,IFI16,IL1B,MEFV,MMP9,PECAM1,PIM1,PPARGC1B,SELL,SERPINB1,TNF
GDF15	1.105	growth factor		0.218	0.00173	CCR2,PLAUR,RND3,TNF
CCR1	1.404	G-protein coupled receptor		0.218	0.00415	CCR1,MMP9,TNF,VIM
ELF4	0.252	transcription regulator		0.218	0.0109	CCR7,HDC,LYZ,SELL
FOXA2		transcription regulator		0.213	4.6e-05	ALOX5,C3,Ccl8,CHI3L1,CXCR4,DDIT4,GCK,LYZ,PIM1,RARA,Saa3,SLC10A6,SNAI1,TNF
DDIT3	-0.266	transcription regulator		0.194	0.000152	ASNS,CCDC80,DNAJA1,FN1,IL1B,LCN2,MTHFD2,PER1,RUNX3,TRIB3,VIM
RELB	0.267	transcription regulator		0.179	0.0229	CHI3L1,IL1B,PPARGC1B,PTGS2,TNF
LIPE	0.002	enzyme		0.168	0.00183	DGAT2,FKBP5,G0S2,HSPA1A/HSPA1B,IL1B,NR4A1,PER1,PTGS2,RARA,THRSP,TNF
ZC3H12A	0.271	enzyme		0.156	0.0194	ADAM19,B4GALNT1,C15orf48,ENG,IL1B,IL1R2,PECAM1,RARA,SIGLEC10,TNF
EZR	1.31	other		0.152	4.08e-05	DDIT4,FAS,IL1B,MMP9,PTGS2,TNF,TRIB3
IGF2BP1		translation regulator		0.152	0.00111	ASCL2,CD44,COL14A1,CYFIP2,GADD45A
TARDBP	-0.052	transcription regulator		0.152	0.00811	C3,HLA-A,IL1B,LCN2,Mx1,TNF
CBFB	0.151	transcription regulator		0.152	0.0497	ITGAL,LTB4R,MMP9,NFE2,RUNX3
mir-130		microRNA		0.137	0.000298	CAMP,GADD45A,IL1B,LCN2,PTGS2,TNF
Calcineurin protein(s)		complex		0.136	0.0274	CXCL3,NR4A1,PTGS2,TNF
ABCA4	0.636	transporter		0.132	0.000145	AGER,C3,CFB,CFP
ITGB2	0.05	transmembrane receptor		0.113	1.04e-06	CD44,CRIP1,CXCL3,FN1,GADD45B,ITGAL,MMP9,PTGS2,TNF
NR1H3	-0.716	ligand-dependent nuclear receptor		0.111	4.36e-10	Apoc1,ARG2,Ccl8,CCR1,CCR2,CCR7,CD300E,CFB,CLEC4E,CYTIP,DHRS9,FPR1,FPR2,G0S2,GCK,GPX3,IL1B,ITGAL,LSP1,LYZ,MMP9,PTGS2,RARA,SNAI1,TNF,VCAN
HSPB1		other		0.106	0.00699	CXCL3,IL1B,PECAM1,TNF
Hdac		group		0.104	0.01	CXCR4,GADD45B,IL1B,KLF9,MXD1,NOTCH4,NR4A1,TNF
VTN	0.267	other		0.086	1.88e-05	CXCL3,IL1B,MMP9,PLAUR,PTGS2,S100A10,TNF
ALOX5	1.24	enzyme		0.068	3.19e-05	ALOX5,IL1B,MMP9,PTGS2,S100A8,Saa3,TNF
THBS1	1.854	other		0.068	0.000901	FN1,IL1B,MMP9,THBS1,TNF
CLU	0.209	other		0.068	0.00396	HSPA1A/HSPA1B,Hspa1b,IL1B,MMP9,TNF,XDH
VCAN	4.807	other		0.067	0.000168	C3,CRISPLD2,CXCL3,FAS,FN1,IL1B,LCN2,LGALS3,METRNL,MMP9,TMEM204,TNF,VCAN
estrogen receptor		group		0.053	0.006	ANXA1,C3,CD44,CXCR4,FN1,HSPA1A/HSPA1B,MMP9,PLAUR,SELL,SNAI1,TMOD1,VIM
S100A8	2.196	other		0.048	0.000129	ARG2,COX6A2,CXCL3,DDIT4,FAS,IL1B,MMP9,PER1,PIK3IP1,S100A8,Saa3,TNF,VCAN
ADIPOQ		other		0.046	0.000442	Apoc1,CD163,Chil3/Chil4,CXCL3,CYBB,FN1,GCK,IL1B,MMP9,PTGS2,SIGLEC10,SLC2A3,TNF
AHR	0.842	ligand-dependent nuclear receptor		0.042	4.39e-06	ADAM19,ALOX5,ARG2,CCR7,CDKN2D,CHI3L1,COL14A1,EMILIN2,FAS,FN1,GADD45A,HP,HSPH1,IL18RAP,IL1B,IL1R2,MMP25,MMP8,NQO1,PRKCQ,PTGS2,RASGRP1,Saa3,SNAI1,THBS1,TNF,VIM
FOXO3	0.247	transcription regulator		0.013	0.00011	ANXA1,CD44,CXCR4,DDIT4,FN1,GADD45A,GADD45B,GPX3,IER3,LCN2,MMP9,MTHFD2,MXD1,PECAM1,PIK3IP1,PLA2G2D,SELL,SERPINB1,SLC7A1,SNAI1,TNF,VIM
IRAK3	0.359	kinase		0.009	0.00415	CCR2,CXCL3,TNF,VIM
NQO1	1.182	enzyme		0	8.58e-06	Ccl6,Ccl8,CCR1,CCR2,CXCR4,FPR1,MMP9,PTGS2
LGALS9		other		0	0.000235	CXCR4,IL1B,SELL,TNF
STAT5A	0.262	transcription regulator		0	0.000536	ASCL2,C15orf48,FAS,GADD45A,Ifitm1,IFITM2,LCN2,OSM,PIM1,QPRT,SERPINA3,SLC2A3,TACSTD2,TCEAL1,TNF
DHCR24		enzyme		0	0.000739	ANXA1,IFITM3,Ly6a (includes others),TNF
APC	0.285	enzyme		0	0.0021	ASCL2,CD44,CXCL3,CXCR2,DHRS9,MMP9,PTGS2,SNAI1,THBS1,TNF
IL11		cytokine		0	0.00353	ANXA2,EZR,IL1B,MMP9,SERPINA3,STX11
BCL2	0.903	transporter		0	0.00693	FAS,GADD45A,IGFBP6,IL1B,MMP9,PLAUR,TNF
IKK (complex)		complex		0	0.00817	IL1B,MMP9,PTGS2,TNF
PAK2	0.082	kinase		0	0.00817	GADD45A,IFI16,PLAUR,S100A6
COLQ		other		0	0.0134	BMP1,ECM1,FN1,MMP9,VCAN
SOX7	0.23	transcription regulator		0	0.0142	ASPRV1,ENG,NOTCH4,VCAN
NFKBIB	-0.008	transcription regulator		0	0.0392	IL1B,MMP9,Saa3,TNF
KEAP1	-0.086	transcription regulator		-0.015	0.0109	IL1B,MMP9,NQO1,TNF
INSR	0.111	kinase		-0.017	0.00816	Ccl8,COX6A2,CXCR4,DGAT2,GADD45A,GCK,IER3,IFITM2,IL1B,IQGAP1,KLF9,LYZ,MMP9,MYCL,NR4A1,PIM1,PPARGC1B,PRKCQ,SERPINB1,SGMS2,SLC2A3,TNF
Laminin (complex)		complex		-0.019	0.0201	FN1,MMP9,PTGS2,VIM
CALCA		other		-0.032	0.00424	AHNAK,CD44,CXCR4,DGAT2,GADD45B,GPR65,IER3,LILRB4,NR4A1,SERPINB1,TNF
HCAR1		G-protein coupled receptor		-0.046	0.00341	CXCR4,IL1B,SNAI1,TNF
SGK1	-0.356	kinase		-0.054	0.018	SCNN1A,SLC2A3,SLC5A3,TNF
BAG1	0.385	other		-0.059	0.000443	FKBP5,GADD45A,Hspa1b,PTGS2,SNAI1,VIM
FST		other		-0.068	0.00817	FN1,HP,PPARGC1B,THRSP
SOX4	-0.003	transcription regulator		-0.074	3.59e-07	ADGRE5,EMB,EMP1,FN1,Gm12854/S100a11,Ifitm1,KLK8,Ly6a (includes others),LY6D,LYZ,NREP,PECAM1,PLXNA1,PYGL,SELL,SLC2A6,Tmsb4x (includes others),VIM,VOPP1
PTGDR		G-protein coupled receptor		-0.087	6.42e-06	IFI16,IL1B,PTGS2,TNF
KMT2D	-0.029	transcription regulator		-0.095	0.0082	CRIP1,GPX7,HDDC2,HOPX,METRNL,MIR17HG,MMP9,S100A8,STBD1,TCEAL1
CNR1		G-protein coupled receptor		-0.097	0.0107	CA9,Ccl8,CORO2A,EPS8,PECAM1,PTGS2,S100A6,TNF
FAS	1.04	transmembrane receptor		-0.098	7.5e-08	AGER,ANXA2,CCR1,CD44,CXCL3,CXCR2,FAS,FPR1,IER3,IL15RA,IL1B,IL1RAP,LGALS3,LILRB4,MMP9,NR4A1,OSM,PDLIM7,PECAM1,PGLYRP1,PSTPIP1,PTGER2,RARA,RASGRP2,RND1,SLPI,SORL1,TNF,TUBA4A
USP19	-0.347	peptidase		-0.108	0.000451	DDIT4,FKBP5,IL1B,LCN2,TNF
TNFAIP6	0.231	other		-0.115	1.34e-05	Chil3/Chil4,IL1B,MMP9,SNAI1,TNF,VIM
EIF2AK4	0.028	kinase		-0.116	0.0224	ASNS,IL1B,TNF,TRIB3
NR4A2	0.796	ligand-dependent nuclear receptor		-0.13	0.0211	CCR7,LILRB4,MMP9,PTGS2,TNF
FGF21		growth factor		-0.132	0.0194	DGAT2,MMP9,PPARGC1B,THRSP,TNF
ZBTB16	1.901	transcription regulator		-0.134	5.46e-05	B4GALNT1,CCR2,Cd24a,CD44,EMB,GALNT6,IL18RAP,LTB4R,Ly6a (includes others),MMP9,PTGS2,RUNX3,SELL,SGMS2,TNF,ZBTB16
TRAF2	-0.268	enzyme		-0.149	2.24e-05	CCR1,CXCL3,FAS,IKBKE,LILRB4,MMP9,PLBD1,PYGL,ST8SIA6,TNF
BMP7	-0.325	growth factor		-0.151	0.0057	BMP1,CCR2,CD44,CXCR4,FN1,IGFBP6,IL1B,MMP9,PPARGC1B,S100A4,VCAN,VIM
MYOC	-1.472	other		-0.152	0.00223	ANXA1,CD44,DDIT4,FN1,GPRASP1,JDP2,SLC2A3
Il3		cytokine		-0.158	0.000641	ADAM19,FAS,LCN2,Ly6a (includes others),LYZ,OSM,PIM1,PRTN3
Hsp70		group		-0.169	0.018	CXCL3,HCST,IL1B,TNF
AKT2	0.303	kinase		-0.187	0.00188	GSR,MMP9,NQO1,SEMA6D,TNF,VIM
KLF2	0.102	transcription regulator		-0.189	7.51e-06	CCR2,CCR7,CD44,CXCL3,CXCR4,ECM1,FGR,GADD45A,IL1B,ITGB7,NQO1,PECAM1,PTGS2,SELL,THBS1,TNF
FAT1	1.111	other		-0.193	6.9e-05	CD44,IL1B,PTGS2,SNAI1,VIM
OGA		enzyme		-0.209	0.00052	ADAM19,AIFM2,Ccl6,CCR1,Cd24a,CD44,CYFIP2,EPS8,FAS,FLNA,FN1,GABRA2,GADD45A,GALNT6,HSP90AB1,ITGB7,JDP2,PYGL,S100A6,Saa3,THBS1,TUBA4A,VIM
CLEC4G		other		-0.243	0.000758	Chil3/Chil4,FLT3,IL1B,NOTCH4,RUNX3,TNF
ARNT	-0.063	transcription regulator		-0.243	0.00225	CA9,CCR7,CXCR4,ENG,GADD45B,IL1R2,NQO1,SELL,SLC2A3,TUBA4A,VIM
GLI1		transcription regulator		-0.257	6.13e-08	AHNAK,ALOX5,ANXA1,Cd24a,CD44,CHI3L1,CSRNP1,EMB,EMP1,EZR,FAS,FLT3,GADD45B,GDA,IER3,IGFBP6,IL1R2,JDP2,KLF13,KLF9,MMP9,NREP,PIM1,PLAUR,PRICKLE1,PTGS2,S100A4,S100A6,S100A9,SCARA3,SNAI1,SYNE1,VIM
ANXA1	2.548	enzyme		-0.258	4.07e-05	ANXA1,ANXA2,CXCR4,FPR2,IL1B,LGALS3,PTGS2,SELL
CASP8	-0.239	peptidase		-0.258	0.000253	Ccl27a,CD44,FAS,IL1B,MMP9,S100A9,TNF
KCNK9		ion channel		-0.277	6.9e-05	CTSE,GADD45B,HP,LCN2,SLC14A1
LDB1	0.164	transcription regulator		-0.277	0.0466	ANXA1,CCR2,CLEC4E,CYFIP2,ENG,Ifitm1,IL1RAP,ITGB7,LSP1,NFE2,PSTPIP1,RASGRP1,RPS6KA2
LMO2	-0.132	transcription regulator		-0.277	0.048	ANXA1,CCR2,CLEC4E,CYFIP2,ENG,Ifitm1,IL1RAP,ITGB7,LSP1,NFE2,PSTPIP1,RASGRP1,RPS6KA2
PRDM1	-0.733	transcription regulator		-0.325	3e-10	ADAM8,ARG2,CA9,CCR7,CD44,CHI3L1,CRISPLD2,CXCL3,CXCR4,DDIT4,ECM1,FGR,HLA-A,IL18RAP,IL1B,LGALS3,MMP25,MYO18B,NLRP12,PLAC8,S100A8,S100A9,SELL,SERPINA3,SNAI1,TNF
FBXO32	-0.136	enzyme		-0.346	0.0067	ADSS1,CXCL3,GADD45A,IL1B,PTGS2,PYCR1
IFNB1		cytokine		-0.351	0.0052	Cd24a,CLEC4E,CXCL3,HLA-A,IFI16,Ifitm1,IL1B,MMP9,Mx1,PTGS2,RND3,SIRPB1,THBS1,TNF
ITK		kinase		-0.353	0.000501	CD44,FAS,HLA-A,IL18RAP,Ly6a (includes others),RUNX3,TNF,ZBTB16
KLF4	0.504	transcription regulator		-0.354	0.00431	ASPRV1,CD44,Chil3/Chil4,CXCL3,FN1,GADD45A,IFITM3,NOTCH4,OSM,PECAM1,PLAUR,SLPI,THBS1,VIM
ADCYAP1		other		-0.377	0.0361	AGER,CXCL3,EFHC1,EMB,IER3,NQO1,S100A10,SERPINA3,SERPINB1,TNF
CDKN1B	0.142	kinase		-0.378	0.024	ADGRE5,CDKN2D,DNASE1L2,LGALS3,MMP9,PCSK4,S100A9
HIPK2	0.163	kinase		-0.394	0.000213	IL1B,LGALS3,NQO1,PECAM1,TMEM26,TNF,VIM
mir-155		microRNA		-0.399	0.000404	ANXA2,ARG2,CD163,IKBKE,IL1B,Mx1,PECAM1,PTGS2,SLC2A6,SNAI1,TNF
PTEN	0.108	phosphatase		-0.4	0.000124	2010204K13Rik,ANXA1,BEX1,BMP1,C3,Ccl8,CCR7,CD44,CDKN2D,CXCR4,DNPH1,FAS,FN1,G0S2,GPX3,GSR,HDDC2,HSPA1A/HSPA1B,IGFBP6,IL1B,LGALS3,Ly6a (includes others),MMP9,NOTCH4,NQO1,PECAM1,PIM1,PTGS2,PYGL,SELL,SNAI1,THBS1,Tmsb4x (includes others),TNF,ZBTB16
NR0B2		ligand-dependent nuclear receptor		-0.415	0.0278	CD163,GCK,HDC,IL1B,LY6D,TNF
ID3	0.162	transcription regulator		-0.437	2.79e-05	ASCL2,CCR1,CCR7,CD44,CXCR4,E2F2,GADD45B,IFI16,IL20RB,JDP2,MMP9,NR4A1,PIK3IP1,RPS6KA2,SELL,ZBTB16
Igm		complex		-0.441	0.0412	CD44,FAS,IL1B,PIM1,TNF
RPL13A	0.592	other		-0.447	4.56e-05	Ccl8,ENG,LCN2,PECAM1,S100A8
histone deacetylase		complex		-0.447	0.000725	CXCR4,MMP9,PER1,THBS1,TNF
miR-343 (and other miRNAs w/seed CUCCCUC)		mature microRNA		-0.447	0.0335	DNPH1,G0S2,HOPX,LMNB1,RAB11FIP3
ID2	0.661	transcription regulator		-0.47	9.77e-06	ASCL2,CCR1,CCR2,CCR7,CD44,CXCR4,E2F2,FAS,GADD45B,IFI16,IL20RB,JDP2,KLF13,NR4A1,PIK3IP1,RPS6KA2,SELL,ZBTB16
TFAP2A		transcription regulator		-0.478	0.0214	ANXA1,E2F2,Ly6a (includes others),MMP9,PLAUR,S100A9,TNF
RORA	-0.135	ligand-dependent nuclear receptor		-0.5	1.07e-06	ASNS,Ccl8,CXCR2,GADD45A,GADD45B,IL1B,LCN2,NAPSA,NR1D1,PTGS2,S100A8,S100A9,Saa3,SLC25A24,SLC2A3,Sult1a1,TNF
HDAC1	-0.056	transcription regulator		-0.526	0.00416	ASCL2,CD44,E2F2,FAS,FN1,IL1B,LCN2,MMP9,PTGS2,RECK,S100A9,SNAI1,TNF
C1QTNF1		other		-0.549	8.29e-05	FN1,IL1B,SCNN1A,TNF
FBXW7	-0.018	enzyme		-0.555	0.0136	DGAT2,DNAJA1,HSPH1,MTHFD2,NOTCH4,NQO1
IHH		enzyme		-0.555	0.0385	CA9,CD163,PECAM1,PLBD1,TNF
SYK	-0.382	kinase		-0.559	0.00273	CCR7,CD44,CXCR4,GADD45A,IL1B,PIM1,PRKCQ,TNF
AIM2	0.332	other		-0.569	0.00699	HLA-A,IL1B,LCN2,Ly6a (includes others)
miR-4667-3p (miRNAs w/seed CCCUCCU)		mature microRNA		-0.577	0.0312	ADAM19,CD300E,DNPH1,DUOXA1,FPR1,GAPT,LMNB1,RHOV,RUFY4,SNPH,THRSP,ZBTB16
TSC22D3	0.594	transcription regulator		-0.585	0.00703	ANXA1,IL1B,LILRB4,PTGS2,TNF
TRAF3	-0.199	enzyme		-0.599	0.000201	CCR1,CXCL3,FAS,IL1B,LILRB4,PLBD1,PYGL,ST8SIA6,TNF
ERBB4		kinase		-0.649	0.00337	ADAM19,GADD45A,PTGS2,SERPINA3,SLPI,THBS1,Tmsb4x (includes others)
ESR1	0.261	ligand-dependent nuclear receptor		-0.66	0.0474	9830107B12Rik/A530064D06Rik,AHNAK,AK1,ALOX5,AQP9,C3,CXCL3,CYFIP2,DDIT4,DMP1,FAS,FLNA,GADD45B,GAS7,HSPH1,IER3,IFITM2,IFITM3,IKBKE,IL1B,IQGAP1,LCN2,LIFR,LTB4R,MMP9,NQO1,NR1D1,PADI4,PLAUR,PTGS2,PYCR1,PYGL,RARA,RND1,RND3,S100A9,SELL,SLC7A1,SNAI1,TMOD1,Tmsb4x (includes others),TNF,TRIB3,VIM
LIF		cytokine		-0.69	0.00138	AHNAK,E2F2,FN1,IFI16,IL1B,LIFR,PECAM1,PIM1,PTGS2,SERPINA3,TNF
DIO2	0.7	enzyme		-0.692	1.9e-06	CIRBP,DDIT4,DGKG,HSPA1A/HSPA1B,Hspa1b,IL1B,LILRB4,NR4A1,PCSK4,RBM3,SLC10A6,Sult1a1
CBX5	-0.007	transcription regulator		-0.707	0.00207	ASCL2,C15orf48,LCN2,QPRT,SERPINA3,SLC2A3,TACSTD2,TCEAL1
BTG2	0.119	transcription regulator		-0.728	0.000901	CXCL3,IGFBP6,IL1B,NQO1,RARA
TCF12	0.137	transcription regulator		-0.745	0.000136	CCR2,FLT3,FN1,IL18RAP,ITGB7,JDP2,KLK8,LILRB4,Ly6a (includes others),LY6D,ZBTB16
FGF1	-0.62	growth factor		-0.758	0.0049	IL1B,NQO1,PECAM1,PRICKLE1,PTGS2,SERPINB1,THBS1,TNF
CD5L		transmembrane receptor		-0.762	0.000145	Ccl8,IL1B,LCN2,TNF
HDAC4	0.739	transcription regulator		-0.765	0.0334	CYFIP2,GADD45A,IFITM3,MMP9,NR4A1,PTGS2,TNF
SFTPD		other		-0.771	0.000526	CXCL3,IL1B,MMP9,TNF
ADORA2B	1.018	G-protein coupled receptor		-0.778	0.00947	CXCL3,IL1B,MMP9,TNF
AMPK		complex		-0.805	0.00325	CYBB,CYP4F2,MMP9,PTGS2,SNAI1,THRSP,TNF,VIM
THRA	0.777	ligand-dependent nuclear receptor		-0.816	0.00215	CD44,CDKN2D,CIRBP,CXCL3,ENG,KLF9,THRSP,TNF,TREM1
TRAP1	-0.089	enzyme		-0.816	0.0398	ALDH1L2,ANXA1,CD44,MTHFD2,PECAM1,PTGS2
VHL	-0.043	transcription regulator		-0.831	0.00159	CA9,CXCR4,FN1,IER3,IFITM3,NFE2,NREP,QPRT,SLC2A3,TNF,VIM
Immunoglobulin		complex		-0.849	6.05e-16	ADAM19,AGER,AQP9,C3,CCR2,CCR7,CD163,CD300LF,CD44,Cd52,CFP,Chil3/Chil4,CORO2A,COX6A2,CRISPLD2,CST3,CXCL3,CXCR2,CXCR4,DDIT4,Ear2 (includes others),ENG,FAS,FKBP5,FN1,FPR1,GAS7,GCK,HLA-A,IER3,IFI16,IFITM3,Ifitm6,IL15RA,IL1B,IL1R2,LCN2,LGALS3,LILRB3,LILRB4,LSP1,LTB4R,Ly6a (includes others),MMP9,Ms4a4c (includes others),MTHFD2,Mx1,NR4A1,OLFML3,OSM,PECAM1,PIK3IP1,PLAC8,PRTN3,PTGER2,PTGS2,S100A8,S100A9,S…
GATA6		transcription regulator		-0.861	0.00395	ASPRV1,CD163,Chil3/Chil4,Fcna,IL1B,NAPSA,PECAM1,Saa3,SLPI,THRSP
SOCS1		other		-0.868	0.000483	CCR7,CD44,Chil3/Chil4,FAS,FKBP5,IFI16,IL1B,Mx1,PTGS2,SNAI1,TNF
RXRA	0.008	ligand-dependent nuclear receptor		-0.876	2.49e-07	ARG2,ASNS,C3,Ccl6,Ccl8,ECM1,ENG,GCK,IER3,IGFBP6,IL1B,KLF9,LCN2,LYZ,NR1D1,RARA,S100A4,S100A8,THRSP,TNF,VCAN
NEIL2		enzyme		-0.896	8.16e-06	C3,Ccl8,CCR1,CCR2,CXCL3,CXCR2,IL1B,IL1RAP,PTGS2,TNF
SLC16A2	0.227	transporter		-0.896	9.21e-05	CIRBP,DGKG,KLF9,PCSK4,RBM3,THRSP
DNMT3A	-0.191	enzyme		-0.905	0.000839	CXCL3,CXCR4,CYBB,DNA2,E2F2,MAPK13,NQO1,NR4A1,PLA2G7,PTGS2,S100A8,S100A9
TRIM3	0.647	enzyme		-0.908	0.000235	CXCL3,IL1B,MMP9,TNF
PTGER4	1.154	G-protein coupled receptor		-0.923	0.000839	CCR7,CD44,CXCR4,CYBB,HCAR2,IFI16,IL1B,MMP9,Mx1,OSM,PTGS2,TNF
TSC1	-0.123	other		-0.931	0.0334	ASCL2,BEX1,FLNA,GSR,NQO1,TNF
MSR1	0.89	transmembrane receptor		-0.97	0.00134	CXCL3,IL1B,MMP9,TNF
ACOX1	-0.248	enzyme		-0.971	0.000527	ANXA2,CTSE,GADD45A,GNMT,IL1RAP,LCN2,LGALS3,LY6D,RBM3,Saa3,TRIB3
NLRP12	2.602	other		-0.975	0.00817	CXCR4,HLA-A,IL1B,TNF
NRAS	0.185	enzyme		-0.99	0.0107	AK1,CTSE,CYBB,FN1,HLA-A,IFI16,IL1B,LCN2,LSP1,NQO1,PTGS2,RPS6KA2
Mir122a,b		group		-0.995	8.06e-05	CCR1,CXCL3,IL1B,MMP9,PLAUR,PTGS2,TNF
PLA2G2E		enzyme		-1	1.88e-05	ADAM8,CAMP,IL1B,S100A9
MACROH2A1		other		-1	0.000641	ANXA2,FN1,GADD45A,GCK,HIF3A,NOTCH4,SNAI1,THRSP
ARRB1	-0.134	transcription regulator		-1	0.00314	CAMP,IL1B,PTGS2,SNAI1,TNF
ENG	-1.2	transmembrane receptor		-1	0.016	CXCR4,FN1,PECAM1,THBS1
miR-2681-3p (miRNAs w/seed AUCAUGG)		mature microRNA		-1	0.018	CST3,DMP1,EMP1,SERPINB10
MED13	-0.016	transcription regulator		-1	0.018	Apoc1,PYGL,Sik1,THRSP
HDL-cholesterol		complex		-1	0.0224	ALDH1L2,MMP9,RASGRP1,TRIB3
miR-125b-1-3p (miRNAs w/seed CGGGUUA)		mature microRNA		-1	0.0224	C7orf50,IL1B,PRKCQ,TNF
miR-425-5p (and other miRNAs w/seed AUGACAC)		mature microRNA		-1	0.0461	ANXA2,BANP,CXCL3,FAS
CAT	-0.143	enzyme		-1.009	0.00885	FN1,MMP9,PTGS2,THBS1,VIM
PLCG2	0.03	enzyme		-1.013	0.0185	Ccl8,HLA-A,IFI16,IFITM3,PTGS2,TNF
COL18A1	-0.225	other		-1.026	0.00814	DDIT4,F10,FN1,PECAM1,PTGS2,THBS1,TNF
INPP5D	-0.025	phosphatase		-1.029	0.000901	Chil3/Chil4,FAS,PECAM1,SNAI1,TNF
PIAS3	-0.224	transcription regulator		-1.067	0.000235	HP,MMP9,SERPINA3,SNAI1
mir-124		microRNA		-1.067	0.00415	IL1B,IQGAP1,PPP1R13L,TNF
NOSTRIN	1.149	transcription regulator		-1.067	0.0142	FN1,MMP9,PECAM1,THBS1
WT1		transcription regulator		-1.071	0.000161	ADGRE5,ASNS,CIRBP,CXCL3,EPS8,EZR,GSR,IL1B,IL1RAP,LGALS3,MGST1,MMP9,OSM,PECAM1,PLAUR,RARA,SLC2A3,THBS1
CIITA	-0.579	transcription regulator		-1.072	0.00341	CTSE,FN1,HLA-A,MMP9
GFI1		transcription regulator		-1.082	3.12e-05	CCR7,CXCR4,DGKG,GPR18,HSP90AB1,IL1B,ITGB7,Ly6a (includes others),LYZ,OSM,RASGRP1,RUNX3,SERPINA3,TNF
LRP6	-0.092	transmembrane receptor		-1.088	0.00142	CXCL3,IL1B,MMP9,SLC2A3,TNF,VIM
RGS10	-0.472	enzyme		-1.091	2.71e-05	Ccl8,CCR1,Chil3/Chil4,FAS,IL1B,IL1R2,TNF,TREML1
MGAT5	-0.319	enzyme		-1.091	0.00134	ASCL2,CXCR2,SNAI1,TNF
Gsk3		group		-1.091	0.00738	Dleu2,IL1B,NR4A1,PTGS2,SNAI1,TNF
NR1H4		ligand-dependent nuclear receptor		-1.095	0.000272	C3,COL14A1,CXCL3,FAS,FN1,IL1B,LCN2,OSM,PPARGC1B,PTGS2,RARA,TNF
NR5A2		ligand-dependent nuclear receptor		-1.106	3.54e-05	ANXA2,C3,Ccl8,CFP,HP,Hspa1b,IL1B,MMP9,NR4A1,TNF
PTX3		other		-1.126	0.00162	Ccl8,CCR2,IL1B,MMP9,TNF
PLIN5		other		-1.131	0.0224	IL1B,NQO1,PPARGC1B,TNF
Notch		group		-1.155	0.000272	CD300LF,CRIP1,CYP4F2,GADD45B,GAPT,LRRK2,LTB4R,PIK3IP1,PRTN3,RUNX3,SORL1,TNF
PTPN11	0.36	phosphatase		-1.16	0.00889	CDKN2D,CYBB,PIM1,PLAUR,PRTN3,TNF
GATA4		transcription regulator		-1.196	9.63e-06	ASPRV1,Ccl6,Ccl8,COX6A2,CXCR4,F10,IFI16,IGFBP6,LCN2,LRG1,NOTCH4,PTGS2,S100A4,SERPINA3,VIM
mir-15		microRNA		-1.196	0.00171	HSPA1A/HSPA1B,IL1B,MMP9,PIM1,PLAUR,PTGS2,RECK,TNF
MTA1	0.042	transcription regulator		-1.198	0.00269	EMP1,MMP9,SERPINB1,SNAI1,TNF
MAS1		G-protein coupled receptor		-1.199	0.000526	Chil3/Chil4,CYBB,IL1B,TNF
STK11	0.134	kinase		-1.203	0.0126	CDKL3,CXCL3,FN1,GADD45A,GADD45B,IL1RAP,MMP9,NR1D1,NR4A1,PTGS2,PYCR1,RASGRP1,SNAI1,SORL1,TRIB3
IRF4	-0.082	transcription regulator		-1.233	0.0139	CXCL3,CXCR4,EZR,IL15RA,IL18RAP,IL1B,ITGAL,PLAUR,PRKCQ,TNF
GRN	0.018	growth factor		-1.268	0.00569	C3,CCR2,CD300LF,CST3,IL1B,LGALS3,OLFML3,SORL1,TNF
VIP		other		-1.315	0.0278	CXCL3,IL1B,LYZ,PTGS2,TNF,VIM
ZNF281	0.147	transcription regulator		-1.342	0.000443	Ccl6,Ccl8,CXCR4,GADD45A,OSM,PTGS2
GRIN1		ion channel		-1.342	0.00269	FN1,GALNT6,IL1B,TNF,XDH
HOXA10		transcription regulator		-1.342	0.0082	CYBB,DHRS9,FN1,KLF9,LCN2,LYZ,NR4A1,PPP1R13L,THRSP,XDH
miR-668-3p (and other miRNAs w/seed GUCACUC)		mature microRNA		-1.342	0.0194	HHAT,ITGB7,LIFR,PIK3IP1,PLA2G2D
miR-6800-3p (miRNAs w/seed ACCUCUC)		mature microRNA		-1.342	0.0412	AIFM2,CD300LF,CHI3L1,SLC2A3,ZMAT1
CISH	0.397	other		-1.343	5.66e-10	CLEC4E,CXCL3,CYP4F2,HCAR2,HDC,IL1B,MMP8,OSM,PECAM1,PLAUR,PTGS2,Retnlg,RHOV,SORL1,TNF
TP73		transcription regulator		-1.372	1.84e-05	ADAM19,C3,Ccl6,CCR7,CXCL3,DDIT4,ECM1,ENG,FAS,FKBP1B,FN1,G0S2,GADD45A,HSPA1A/HSPA1B,IER3,IL1B,LRG1,LY6D,LYZ,MMP28,RFX2,SERPINA3,SNAI1,TCEAL1,THBS1,Wfdc17
GATA3		transcription regulator		-1.378	4.13e-05	ASPRV1,CCR1,CCR2,CXCR4,FN1,IL18RAP,ITGAL,RUNX3,S100A8,S100A9,SLCO4C1,SLPI,TNF,VIM,ZBTB16
BACH2	0.007	transcription regulator		-1.387	0.0079	MYCL,RARA,S100A8,S100A9,TNF
COL5A1		other		-1.387	0.00817	FN1,Gm12854/S100a11,LGALS3,S100A6
mir-146		microRNA		-1.403	0.0134	CXCL3,IL1B,PTGS2,SLC2A6,TNF
MIR124		group		-1.41	0.00817	IL1B,IQGAP1,TNF,VIM
miR-4468 (miRNAs w/seed GAGCAGA)		mature microRNA		-1.414	0.0293	ARHGEF37,DHRS9,DNASE1L2,EMB,FKBP1B,HHAT,QPRT,STX11
LRP5	-0.071	transmembrane receptor		-1.484	0.00229	CXCL3,GCK,IL1B,SLC38A5,TNF
ATG5	-0.168	other		-1.501	0.0296	HLA-A,IKBKE,IL1B,NQO1,PECAM1,TNF
mir-30		microRNA		-1.503	0.000758	GADD45A,IL1B,KLF9,SNAI1,TNF,VIM
MRTFA		transcription regulator		-1.537	1.28e-12	CAMP,CD177,CXCR4,CYFIP2,FLNA,G0S2,GADD45A,HLA-A,Ifitm1,LCN2,LILRB4,MAPK13,MMP9,Ngp,NREP,PGLYRP1,PRTN3,PTGS2,S100A8,S100A9,Saa3,SERPINB10,SLPI,THBS1
ARRB2	0.042	other		-1.566	0.00269	CCR2,CXCL3,IL1B,PTGS2,TNF
APOA1		transporter		-1.571	0.00313	CCR2,CYBB,IL1B,PTGS2,TNF,XDH
PDPK1	0.096	kinase		-1.572	4.08e-05	ALOX5,CCR7,CST3,IL1B,SELL,SNAI1,TNF
IKZF1	0.262	transcription regulator		-1.607	0.000685	ADAM19,CCR1,EMP1,FLT3,FN1,IFI16,IL15RA,LILRB3,NFE2,PRKCQ,PYGL,SLC2A3,SLC2A6,SLPI,Sult1a1,TNF
1810019D21Rik		other		-1.633	0.000298	ENTPD3,MMP9,PLA2G7,S100A8,SYNE1,TCEAL1
NEUROG1		transcription regulator		-1.633	0.00122	BEX1,C3,FN1,MMP9,S100A4,THBS1
STEAP3	0.105	transporter		-1.633	0.00277	ANXA2,Cd24a,CD44,P4HA1,S100A10,TRPV4
TIMP3	0.33	other		-1.633	0.00353	ENG,FAS,MMP9,THBS1,TNF,VIM
miR-4264 (miRNAs w/seed CUCAGUC)		mature microRNA		-1.633	0.00396	ANGPTL7,GDA,HLA-A,MCEMP1,SIRPB1,TREML1
miR-767-3p (miRNAs w/seed CUGCUCA)		mature microRNA		-1.633	0.0213	BMX,CD300E,MTHFD2,RASGRP2,S100A10,SIRPB1
miR-1233-3p (miRNAs w/seed GAGCCCU)		mature microRNA		-1.633	0.0355	ARMCX6,CLEC4D,ENTPD3,PIK3IP1,SCNN1A,VOPP1
miR-5088-3p (miRNAs w/seed CCCUUCU)		mature microRNA		-1.633	0.0376	CCDC122,HOPX,PDE1B,RASGRP2,RBM4B,RUFY4
miR-4700-3p (miRNAs w/seed ACAGGAC)		mature microRNA		-1.633	0.0398	CYP4F2,HHAT,IFITM3,IQCG,JDP2,MGST1
miR-492 (miRNAs w/seed GGACCUG)		mature microRNA		-1.633	0.0494	CD44,CLEC4E,F10,LSP1,LY6D,TRIB3
ARID1A	-0.277	transcription regulator		-1.65	0.000338	ANXA1,ASCL2,CA9,CCDC80,EZR,FN1,GLIPR2,IL1B,LSR,P4HA1,PIK3IP1,SNAI1,TMEM40,VIM
STAT6	-0.017	transcription regulator		-1.659	4.57e-10	5830444B04Rik,ADAM19,AHNAK,ANXA1,Ccl6,CCR7,Cd24a,Chil3/Chil4,CRIP1,CTSE,CXCL3,CYBB,FKBP5,FN1,GADD45B,Gm12854/S100a11,IFI16,IFITM3,IL1B,ITGB7,LIFR,LILRB4,Ly6a (includes others),LY6D,MMP28,MMP9,Ms4a4c (includes others),Mx1,OCSTAMP,PLBD1,PSTPIP1,PTGS2,S100A10,STON1,TNF,VIM
HOXA3		transcription regulator		-1.664	0.000894	ALOX5,ANXA2,ENG,NFE2,PRTN3,PSTPIP1
KLF11	0.094	transcription regulator		-1.667	0.00167	CCR2,CXCR4,ENG,IL1B,MMP8,MMP9,SNAI1,THBS1,TNF
miR-6828-3p (miRNAs w/seed UCUGCUC)		mature microRNA		-1.667	0.01	BMX,CD163,CD300E,MTHFD2,RUFY4,S100A10,SIRPB1,THRSP,VCAN
miR-1225-3p (miRNAs w/seed GAGCCCC)		mature microRNA		-1.667	0.0377	ARMCX6,CD177,FKBP1B,KLF13,KLK8,LRG1,PDE1B,RHOV,TMEM40
miR-6747-3p (and other miRNAs w/seed CCUGCCU)		mature microRNA		-1.667	0.0409	BMX,DDIT4,FKBP1B,FPR1,PLA2G2D,RAB11FIP3,RHOV,TMEM154,TMEM40
IL27RA	0.137	transmembrane receptor		-1.671	0.00134	CD44,FAS,IL1B,LCN2,TNF
CDH1	2.322	other		-1.674	0.000164	CD44,FN1,LCN2,MMP9,PLAUR,S100A4,TNF,VIM
PROC		peptidase		-1.691	0.00215	CXCL3,IL1B,MMP9,NR4A1,THBS1,TNF
APOE	0.719	transporter		-1.705	2.68e-05	AGER,CD44,CXCL3,CYBB,ECM1,ENG,FKBP5,GAS7,GPX3,HSP90AB1,HSPA1A/HSPA1B,Hspa1b,IGFBP6,IL1B,LCN2,MMP9,PPARGC1B,PRKCQ,PTGS2,S100A8,S100A9,SERPINA3,TNF
HNF1B		transcription regulator		-1.706	3.05e-05	CCDC80,CD44,EPS8,FN1,PLAUR,S100A4,S100A6,SNAI1,SOAT2,TACSTD2
SERPINF1	-0.01	other		-1.71	0.00703	AGER,CYBB,G0S2,THBS1,VIM
ATG7	0.48	enzyme		-1.715	0.00572	CD44,IKBKE,IL1B,Ly6a (includes others),NQO1,PECAM1,S100A4,TNF
SCGB1A1		cytokine		-1.751	1.47e-08	C3,FN1,MMP9,PTGS2,S100A8,S100A9,SELL
NR3C1	-0.35	ligand-dependent nuclear receptor		-1.813	3.89e-11	ANGPTL7,ANXA1,CCR1,CCR2,CCR7,CORO2A,CSRNP1,CXCL3,CXCR2,CXCR4,DDIT4,DGAT2,EMP1,FKBP5,FN1,GADD45A,GADD45B,GNMT,GPR65,GPX3,HCAR2,HSP90AB1,IER3,IL15RA,IL1B,IL1RAP,KLF13,KLF9,LCN2,MMP8,MMP9,MSRB1,Mx1,NOTCH4,NQO1,PER1,PPP1R13L,PTGS2,PYGL,RELT,S100A8,S100A9,SCNN1A,SLC2A3,STON1,THBS1,TNF,TRIB3,TUBA4A
MRTFB		transcription regulator		-1.819	6.9e-11	CAMP,CD177,CXCR4,FLNA,G0S2,GADD45A,HLA-A,Ifitm1,LCN2,LILRB4,MAPK13,Ngp,NREP,PGLYRP1,PRTN3,PTGS2,S100A8,S100A9,Saa3,SERPINB10,SLPI,THBS1
SATB1	0.212	transcription regulator		-1.837	0.00038	CYBB,GADD45B,GPR18,IL18RAP,IL1R2,MYCL,PIK3IP1,PTGS2,RASGRP2,SELL,TNF,TUBA4A,VIM
COP1		enzyme		-1.842	2.66e-08	C3,CXCL3,CXCR2,FAS,FPR1,FPR2,IFI16,Ifitm1,Mx1,OLFML3,RARA,Saa3,TRIB3
CDKN1A	-0.02	kinase		-1.85	0.00398	CD44,CXCL3,E2F2,FAS,FN1,GADD45A,HSPA1A/HSPA1B,IFITM3,IL1B,LGALS3,MMP9,P4HA1,TNF,TREM1,VIM
SKIV2L	-0.096	enzyme		-1.89	0.000213	ASNS,DDIT4,MTHFD2,P4HA1,S100A8,S100A9,TRIB3
TFRC	0.315	transporter		-1.89	0.00418	ANXA2,DDIT4,GADD45A,GAS7,GPX3,GPX7,MCEMP1,PRTN3
miR-4446-5p (miRNAs w/seed UUUCCCU)		mature microRNA		-1.89	0.0409	ARHGEF37,CCDC122,HSPH1,MCEMP1,MTHFD2,RNF169,SGIP1
SIRT1	-0.161	transcription regulator		-1.901	0.00743	ACAP1,Apoc1,FAS,FN1,GADD45A,GCK,HLA-A,IFITM3,IL1B,LGALS3,MMP9,MTHFD1L,NR1D1,PER1,SCNN1A,Slfn2,TACSTD2,TBC1D10C,TNF
GPX1	0.8	enzyme		-1.91	2.71e-05	AGER,CXCL3,CYBB,FAS,GPX3,Hspa1b,MMP9,TNF
CIP2A		other		-1.912	0.00097	CFB,E2F2,GADD45A,IER3,PDLIM7,PLAUR,TUBA4A
TNFAIP3	0.409	enzyme		-1.913	0.0274	FAS,IL1B,MMP9,TNF
PRKAA		group		-1.917	0.036	FKBP5,SNAI1,TNF,VIM
ADM	0.678	other		-1.922	0.0142	FN1,IL1B,PTGS2,TNF
IgG		complex		-1.937	3.29e-07	C3,CCR2,EMP1,EZR,FN1,GADD45B,IFITM3,IL1B,IL1R2,ITGAL,KLK8,LCN2,LGALS3,Ly6a (includes others),MMP9,MXD1,PIM1,PLAUR,PTGS2,RND3,SLC2A3,SLC2A6,TACSTD2,THBS1,TNF
NR1H2	-0.008	ligand-dependent nuclear receptor		-1.937	0.00019	C3,CCR7,Chil3/Chil4,GCK,IL1B,ITGAL,MMP9,PTGS2,Saa3,TNF
TNFRSF9		transmembrane receptor		-1.941	0.00593	FAS,IL1B,MMP9,TNF
TRIB3	1.573	kinase		-1.951	0.0125	ASNS,DDIT4,MTHFD2,TRIB3
LDLR	0.463	transporter		-1.969	3.38e-05	Ccl8,CCR1,CCR2,CD300E,CFB,CLEC4E,CYTIP,DHRS9,ENG,FPR1,FPR2,IER3,IL1B,LCN2,LSP1,LYZ,MMP9,TNF,VCAN
RPSA	0.927	translation regulator		-1.969	0.00593	CXCL3,IL1B,PTGS2,TNF
UCP2	0.544	transporter		-1.974	0.00173	HDC,IL1B,LTB4R,TNF
ST8SIA1	1.242	enzyme		-1.977	0.00221	C3,IL1B,MMP9,TNF
PDCD4	0.051	other		-1.98	0.00134	IL1B,PLAUR,PTGS2,SNAI1
SOD2	0.282	enzyme		-1.98	0.00637	IL1B,JDP2,MMP8,MMP9,PTGS2,RDH12,TNF
miR-293-5p (and other miRNAs w/seed CUCAAAC)		mature microRNA		-1.98	0.0109	MGST1,MMP9,NR4A1,SYNE1
miR-374b-5p (and other miRNAs w/seed UAUAAUA)		mature microRNA		-1.98	0.0201	ANXA1,OSM,PLAC8,TNF
LETMD1	-0.263	other		-1.982	0.000526	CYBB,IL1B,PTGS2,TNF
mir-19		microRNA		-1.987	0.0301	ALOX5,E2F2,THBS1,TNF
BCL3		transcription regulator		-1.989	0.0003	CAMP,CXCL3,IL1B,NR4A1,PLAUR,S100A8,TNF
IL9		cytokine		-1.996	0.00481	IQGAP1,PECAM1,PIM1,S100A10,TNF
ABCD2	0.054	transporter		-1.999	6.42e-06	ALOX5,IL1B,PTGS2,TNF
ABCD1	-0.04	transporter		-1.999	4.26e-05	ALOX5,IL1B,PTGS2,TNF
miR-5681b (miRNAs w/seed GGUAUUG)		mature microRNA	Inhibited	-2	0.0201	GADD45A,LYZ,S100A8,TREML1
miR-7846-3p (miRNAs w/seed AGCGGAG)		mature microRNA	Inhibited	-2	0.0274	HOPX,KLF13,LSP1,STXBP6
miR-1183 (miRNAs w/seed ACUGUAG)		mature microRNA	Inhibited	-2	0.0461	ARG2,IL20RB,SGIP1,SHTN1
miR-425-3p (miRNAs w/seed UCGGGAA)		mature microRNA	Inhibited	-2	0.0497	CD300LB,CD300LG,CRISPLD2,FN1
RASSF5	0.333	other	Inhibited	-2	0.0142	CIRBP,DNAJA1,MMP9,TNF
UPF1	-0.007	enzyme	Inhibited	-2	0.0109	FXYD5,IQGAP1,LMNB1,PYGL
IKZF2	-0.18	transcription regulator	Inhibited	-2	0.00817	Cd52,Ly6a (includes others),NR4A1,RUNX3
L2HGDH	0.262	enzyme	Inhibited	-2	0.000526	Ccl6,CYBB,IL1B,TNF
PLA2G2D	-1.036	enzyme	Inhibited	-2	0.00036	CCR2,IL1B,S100A9,TNF
PPARGC1A	0.265	transcription regulator	Inhibited	-2.013	0.000884	AK1,C3,EMILIN2,FAS,GADD45B,IGFBP6,IL1R2,IL1RAP,LIFR,NR4A1,OLFML3,PLA2G7,PPARGC1B,PTGS2,Saa3,SERPINA3,Sik1,TNF,TRIB3,VCAN,XDH
THRB	-0.633	ligand-dependent nuclear receptor	Inhibited	-2.041	0.000256	CCR1,CDKN2D,CXCL3,CXCR4,ENG,KLF9,LYZ,MMP9,NR4A1,OR5V1,PER1,PTGS2,THRSP,TNF,TREM1
ABCA1	-0.414	transporter	Inhibited	-2.043	0.000353	ANXA1,CXCL3,DGAT2,IL1B,MMP9,PTGS2,TNF
PSMB11		peptidase	Inhibited	-2.1	1.05e-08	Ccl8,CCR7,CXCL3,GADD45A,GADD45B,HSPA1A/HSPA1B,Hspa1b,ITGB7,LGALS3,LIFR,LSP1,NR4A1,PTGS2,RELT,THBS1,VCAN
Nr1h		group	Inhibited	-2.116	8.87e-07	Apoc1,ARG2,C3,CCR2,CCR7,CLEC4E,GCK,IL1B,ITGAL,PRKCQ,PTGS2,RUNX3,Slfn1,THBS1,TNF,ZBTB16
miR-6776-5p (miRNAs w/seed CUGGGUG)		mature microRNA	Inhibited	-2.121	0.0228	CD177,CYTIP,F10,KCTD21,PILRA,PPARGC1B,RUFY4,TPPP3
miR-337-3p (and other miRNAs w/seed CAGCUCC)		mature microRNA	Inhibited	-2.121	0.0293	DDIT4,DNPH1,E2F2,FXYD5,GADD45B,NFE2,RASGRP2,TNF
miR-3575 (and other miRNAs w/seed CUGCUGG)		mature microRNA	Inhibited	-2.121	0.0354	CD177,DUOXA1,GLIPR2,PLP2,RELT,RUFY4,SLC7A1,TMOD1
miR-134-3p (and other miRNAs w/seed UGUGGGC)		mature microRNA	Inhibited	-2.121	0.0423	CD300LB,CRISPLD2,CST3,GLIPR2,MSRB1,NOTCH4,PI16,SLCO4C1
miR-193b-5p (miRNAs w/seed GGGGUUU)		mature microRNA	Inhibited	-2.121	0.048	B4GALNT1,CCR1,FAM167B,GCK,HCST,PGLYRP1,RBM3,SLC14A1
LAMA4	-1.334	enzyme	Inhibited	-2.121	0.00713	FN1,GPX7,GSR,IL1RAP,IL20RB,LIFR,MGST1,THBS1
GRIN3A		ion channel	Inhibited	-2.121	0.000908	ADAM19,ADCY8,GDA,LRRK2,MTHFD1L,MTHFD2,PTGS2,SORL1
RNF31	-0.106	enzyme	Inhibited	-2.121	2.01e-05	Ccl6,Ccl8,CXCL3,CXCR4,IL15RA,IL18RAP,IL1B,IL1R2,TNF
ILF3	-0.193	transcription regulator	Inhibited	-2.138	0.00207	CD163,CHI3L1,COL14A1,FKBP5,IL1B,LGALS3,PLA2G7,PLAUR
RUNX3	1.43	transcription regulator	Inhibited	-2.157	0.000364	CCR7,FLNA,IL1B,ITGAL,LIFR,LILRB3,MMP9,SCARA3,TNF,VIM
PRKAA1	-0.066	kinase	Inhibited	-2.16	0.0305	FKBP5,FN1,Ly6a (includes others),MGST1,MMP9,RND3,SORL1,THRSP,TNF
LILRB4	2.386	other	Inhibited	-2.166	0.000142	CLEC4E,FAS,Ifitm1,IL1B,TNF
BCL6	-0.261	transcription regulator	Inhibited	-2.18	0.0193	CCDC122,Ccl6,CCR7,CD44,CXCL3,FAS,GADD45A,IL1B,Ly6a (includes others),MIR17HG,TACSTD2,TNF
OPA1	0.062	enzyme	Inhibited	-2.186	0.000196	AGER,IL1B,S100A8,S100A9,TNF
SIRT3	0.191	enzyme	Inhibited	-2.19	0.00481	FAS,IL1B,PECAM1,TNF,VIM
CBL	-0.177	transcription regulator	Inhibited	-2.2	0.00142	CXCL3,FLT3,FN1,IL1B,NR4A1,TNF
SERPINE2	-0.373	other	Inhibited	-2.207	0.000576	Ccl8,CXCL3,IL1B,MMP9,TNF
IL17RD		other	Inhibited	-2.219	8.82e-07	CXCL3,HP,IL1B,Retnlg,S100A9
SIGIRR	0.8	transmembrane receptor	Inhibited	-2.222	0.000142	CXCL3,IL1B,S100A8,S100A9,TNF
miR-211-3p (miRNAs w/seed CAGGGAC)		mature microRNA	Inhibited	-2.236	0.0134	AGER,B4GALNT1,GLIPR2,HDC,PLAC8
miR-7109-3p (miRNAs w/seed AAGCCUC)		mature microRNA	Inhibited	-2.236	0.0335	CSRNP1,HHAT,MMP8,MTHFD2,RND3
miR-3975 (miRNAs w/seed GAGGCUA)		mature microRNA	Inhibited	-2.236	0.0497	CFP,GSR,TACSTD2,TMEM154,TPPP3
TRIM24	0.282	transcription regulator	Inhibited	-2.236	0.0301	EMB,Gm12854/S100a11,LGALS3,Ly6a (includes others),Ms4a4c (includes others),PLAC8,PRKCQ
FKBP10	1.45	enzyme	Inhibited	-2.236	0.00548	CHI3L1,CRISPLD2,PTGS2,Saa3,SNAI1
ZC3H12C	0.163	other	Inhibited	-2.236	0.00111	CCR2,CLEC4E,FPR2,Ly6a (includes others),PLA2G7
NFIL3	0.879	transcription regulator	Inhibited	-2.236	0.000264	FAS,GADD45A,GADD45B,PTGS2,TNF
SSB	0.093	enzyme	Inhibited	-2.236	0.000101	CTSE,CXCL3,CYBB,FGR,IL1B
PIM3	0.416	kinase	Inhibited	-2.236	1.73e-05	CD44,IL1B,PECAM1,SELL,TNF
miR-664-1-5p (and other miRNAs w/seed UGGCUGG)		mature microRNA	Inhibited	-2.309	0.049	FLNA,GALNT6,GAPT,GPX7,IQGAP1,METRNL,MGST1,RBM3,RUNX3,SLC2A6,SNPH,TMEM154
SRF	0.103	transcription regulator	Inhibited	-2.309	1e-10	CAMP,CD177,CXCR4,CYBB,EZR,FLNA,G0S2,GADD45A,GDA,HIF3A,LCN2,MAPK13,MGST1,MMP9,Ngp,NR4A1,PDLIM7,PGLYRP1,PRTN3,PTGS2,RND3,S100A8,S100A9,Saa3,SEMA6D,SERPINB10,SLC37A1,SLPI,TMEM40,VCAN
miR-1915-3p (and other miRNAs w/seed CCCAGGG)		mature microRNA	Inhibited	-2.324	0.00398	AGER,CD44,ENG,GLIPR2,IL18RAP,IL20RB,KLF13,MEFV,PDE1B,PRKCQ,PTCHD1,RELT,SLC2A6,TMEM154,VOPP1
HMOX1	0.335	enzyme	Inhibited	-2.325	9.8e-05	Chil3/Chil4,CXCL3,ENG,GPX3,IL1B,MMP9,NQO1,PECAM1,PTGS2,THBS1,TNF
miR-3090-3p (and other miRNAs w/seed CCCAGGU)		mature microRNA	Inhibited	-2.333	0.0202	CRISPLD2,HDDC2,MMP25,PIK3IP1,PLA2G2D,RHOV,SOAT2,TMEM154,TNF
HFE	-0.278	transmembrane receptor	Inhibited	-2.333	2.62e-05	CTSE,GABRA2,HP,HSP90AB1,HSPH1,LCN2,LYZ,Saa3,SERPINA3,SLC38A5
PRKAA2		kinase	Inhibited	-2.371	0.00786	CYBB,FN1,Ly6a (includes others),MGST1,MMP9,SNAI1,SORL1,TNF,VIM
TREX1	0.109	enzyme	Inhibited	-2.385	0.0139	CD44,CFB,CLEC4E,IFI16,IFITM3,IKBKE,Ly6a (includes others),MEFV,S100A6,TNF
PAX5		transcription regulator	Inhibited	-2.387	0.00097	Dleu2,FLT3,FN1,PYGL,SLC2A3,SLC2A6,VIM
ACKR2		G-protein coupled receptor	Inhibited	-2.4	0.00142	CCR2,IFI16,Ifitm1,Ifitm6,IL1B,TNF
CORT		other	Inhibited	-2.415	7.01e-05	CCR1,CCR2,CCR7,CXCL3,IL1B,TNF
DICER1	0.138	enzyme	Inhibited	-2.425	0.0141	CCR2,CD44,CXCR4,ENG,IL1B,MMP9,PRKCQ,RASGRP1,THBS1,TNF,VIM
JAG2	-0.39	growth factor	Inhibited	-2.425	0.000193	C3,CCR1,CXCL3,IL1B,LTB4R,TNF
HRH3		G-protein coupled receptor	Inhibited	-2.425	7.84e-12	CLEC4D,CXCL3,FPR2,GDA,Ngp,PRTN3,S100A8,S100A9,SERPINA3,SLPI,VCAN
CDK19	0.668	kinase	Inhibited	-2.433	0.0371	CYFIP2,DDIT4,FAS,GADD45A,MXD1,OSGIN1,TRIB3
miR-4506 (miRNAs w/seed AAUGGGU)		mature microRNA	Inhibited	-2.449	0.0159	AQP9,CDKN2D,ENTPD3,FPR1,LILRB4,NOTCH4
ZNF106	0.491	other	Inhibited	-2.449	0.000638	C3,IFITM3,LGALS3,LYZ,S100A8,SERPINA3
KLF3	-0.04	transcription regulator	Inhibited	-2.523	0.00795	AHNAK,CDKN2D,CFP,CIRBP,CXCL3,E2F2,GAPT,GLIPR2,ITGB7,LILRB3,LRRK2,OSM,PECAM1,PIK3IP1,RDH12,SELL,SLC14A1,TNF,VIM
miR-877-3p (miRNAs w/seed CCUCUUC)		mature microRNA	Inhibited	-2.53	0.00775	AGER,CSRNP1,FAM167B,GADD45B,JDP2,LTB4R,NFE2,PPARGC1B,SLC38A5,TMEM154
miR-3151-5p (and other miRNAs w/seed GUGGGGC)		mature microRNA	Inhibited	-2.53	0.045	E2F2,GCK,GLIPR2,GNMT,HCAR2,LCN2,LY6D,S100A10,SLC2A6,SNAI1
ACE2	-0.1	peptidase	Inhibited	-2.61	2.46e-05	CXCL3,CYBB,FN1,IL1B,MMP9,PTGS2,TNF
TGFBR1	-0.078	kinase	Inhibited	-2.615	1.32e-05	C3,Ccl8,CCR1,CCR2,CCR7,CFB,CXCL3,FN1,IL18RAP,IL1B,SNAI1,VIM
mir-10		microRNA	Inhibited	-2.616	0.024	ALOX5,CD44,FKBP5,HDC,KLF13,LIFR,TNF
miR-4800-5p (miRNAs w/seed GUGGACC)		mature microRNA	Inhibited	-2.646	0.00637	ARG2,CHI3L1,EMP1,GPX3,MXD1,PIK3IP1,TRIB3
MNT	0.225	transcription regulator	Inhibited	-2.646	7.14e-05	BST1,CD300LB,CYBB,E2F2,GADD45B,Ms4a4c (includes others),NQO1,TNF
miR-5193 (miRNAs w/seed CCUCCUC)		mature microRNA	Inhibited	-2.668	0.0269	AGER,ANKRD33B,CD300E,CSRNP1,EMP1,FAM167B,GADD45B,HP,JDP2,LMNB1,PPARGC1B,RHOV,RUFY4,SLC38A5,SNPH,TBC1D10C,ZBTB16
IL1RN	0.547	cytokine	Inhibited	-2.727	0.00188	CD44,CXCL3,IL1B,LIFR,MMP9,PTGS2,S100A9,TNF
PTPN6	0.051	phosphatase	Inhibited	-2.764	4.94e-05	CCR7,CD44,CYBB,FN1,IL1B,MMP9,TNF,VIM
ZMPSTE24	0.07	peptidase	Inhibited	-2.789	1.39e-05	Ccl6,Ccl8,CXCL3,CXCR2,DDIT4,GADD45A,GADD45B,TNF
ADAMTS12		peptidase	Inhibited	-2.8	5.42e-08	CHI3L1,Chil3/Chil4,CLEC4E,HDC,LCN2,S100A6,S100A8,S100A9
miR-204-3p (and other miRNAs w/seed CUGGGAA)		mature microRNA	Inhibited	-2.828	0.0405	CD177,ENTPD3,GAS7,IL20RB,LRG1,MYCL,RBM3,RUNX3
miR-615-5p (and other miRNAs w/seed GGGGUCC)		mature microRNA	Inhibited	-2.887	0.0035	BMP1,C19orf38,C7orf50,CD300LF,GPX3,HIF3A,LILRB4,PIK3IP1,SNAI1,TBC1D10C,TNF,VILL
miR-3064-5p (and other miRNAs w/seed CUGGCUG)		mature microRNA	Inhibited	-2.887	0.0089	CA9,CYFIP2,GAPT,GLIPR2,HHAT,JDP2,LSP1,MEFV,PTGER2,SLC7A1,THRSP,TMEM154
TNIP1	-0.151	other	Inhibited	-2.887	8.45e-16	CCDC80,CCR1,CXCL3,HLA-A,IL1B,LCN2,MMP8,S100A8,S100A9,Saa3,Stfa2/Stfa2l1,TNF
TGFBR2	-0.037	kinase	Inhibited	-2.897	3.49e-12	ADAM8,ALOX5,C15orf48,CD44,CRISPLD2,DDIT4,DGAT2,FKBP5,FN1,FPR1,GADD45B,GPR18,GSR,HDC,HP,IL1B,IL1R2,IL1RAP,LTB4R,Ly6a (includes others),LY6D,METRNL,MMP9,MXD1,PTGS2,Retnlg,S100A8,S100A9,Saa3,SLC2A3,SNAI1,TACSTD2,THBS1,TNF
let-7		microRNA	Inhibited	-2.907	0.012	CCR7,CD44,E2F2,FN1,GPX7,IL1B,NQO1,PLAUR,PTGS2,S100A4,THBS1,TNF,VIM
Alpha catenin		group	Inhibited	-2.957	4.08e-06	ADAM8,ENG,IGFBP6,IL1B,LYZ,MMP9,PTGS2,S100A8,S100A9,Saa3,SNAI1,TNF,VIM
CFTR		ion channel	Inhibited	-2.975	2.66e-08	ASNS,CXCL3,FAS,GSR,IL1B,LRG1,PGLYRP1,PTGS2,S100A8,Saa3,Slfn2,Tmsb4x (includes others),TNF
miR-34a-5p (and other miRNAs w/seed GGCAGUG)		mature microRNA	Inhibited	-2.998	0.0133	ACKR1,ARHGAP26,B4GALNT1,CCR1,E2F2,FKBP1B,GPX3,HCST,HSPA1A/HSPA1B,IFITM2,IKBKE,KLHDC8B,MAPK13,PLET1,PRKCQ,RECK,SELL,SNAI1,TMEM154
miR-6859-3p (miRNAs w/seed GACCCCC)		mature microRNA	Inhibited	-3	0.0305	ASPRV1,GPX3,HIF3A,KLF13,LRG1,OSM,RND1,S100A6,TMEM154
miR-6081 (miRNAs w/seed GGAGCAG)		mature microRNA	Inhibited	-3.051	0.0131	CCR7,CD177,DHRS9,EMB,HIF3A,IL20RB,PDE1B,PYCR1,RBM4B,SCNN1A,SLC14A1,TPPP3,TREML1
INSIG1	0.967	other	Inhibited	-3.051	1.86e-05	Apoc1,Ccl8,CCR7,CLEC4D,CLEC4E,CXCL3,CXCR4,CYP4F2,LCN2,PLA2G7,S100A8,S100A9,TRIB3
ZFP36	0.018	transcription regulator	Inhibited	-3.118	1.49e-10	CAMP,CXCL3,CYBB,IER3,IL1B,LCN2,MEFV,MXD1,Ngp,OSM,PIM1,PLAUR,PTGS2,S100A8,S100A9,TNF,Wfdc21
CLEC10A	0.351	other	Inhibited	-3.132	1.4e-08	CXCR2,HSPA1A/HSPA1B,IL1B,MMP8,MMP9,NLRP12,Retnlg,S100A9,TNF,ZBTB16
TSC2	-0.299	other	Inhibited	-3.244	0.00743	ANXA1,ANXA2,ASCL2,BEX1,CRIP1,IFITM3,LGALS3,PLP2,S100A6,SLC14A1,THRSP
SCD	-0.304	enzyme	Inhibited	-3.298	9.48e-09	CD44,CXCL3,DGAT2,ENG,FAS,G0S2,GADD45A,IL1B,LCN2,LIFR,PPARGC1B,RDH12,S100A8,S100A9,Saa3,SGMS2,THBS1,THRSP,TMEM26,TNF
SMARCA5	0.034	transcription regulator	Inhibited	-3.347	3.74e-07	ATP8B4,BST1,CD44,CORO2A,CRIP1,FAS,FKBP5,HLA-A,IFITM2,Ly6a (includes others),OSGIN1,PADI4,PLAC8,RPS6KA2,SERPINB1
let-7a-5p (and other miRNAs w/seed GAGGUAG)		mature microRNA	Inhibited	-3.583	0.00253	ARG2,CCR7,CYP4F2,DOCK5,FAS,FN1,KCTD21,KLHDC8B,MMP9,MXD1,NQO1,PPARGC1B,PTGS2,S100A4,S100A8,SLC25A24,THBS1,THRSP,TNF,TREML1,VCAN,VIM,ZBTB16
DUSP1	0.682	phosphatase	Inhibited	-3.709	2.85e-09	CAMP,CFB,CXCL3,CYBB,IER3,IFI16,IFITM3,Ifitm6,IL1B,MEFV,Mx1,MXD1,Ngp,OSM,PLAUR,PTGS2,S100A9,TNF,Wfdc21
CITED2	-0.167	transcription regulator	Inhibited	-3.731	4.51e-07	ARMCX6,C15orf48,C3,Ccl8,Chil3/Chil4,CXCL3,CYBB,GADD45B,GPR141,HCAR2,HLA-A,HOPX,IFI16,IL1B,Ms4a4c (includes others),MXD1,OSM,PIM1,PLAC8,Slfn1,Tmsb4x (includes others),TNF
miR-7974 (miRNAs w/seed GGCUGUG)		mature microRNA	Inhibited	-3.873	0.00172	ARG2,CYFIP2,CYP4F2,DMP1,FKBP5,GAPT,HHAT,IL20RB,JDP2,KLF13,PLET1,RND3,S100A9,SESTD1,TMEM154
IL10RA	-0.133	transmembrane receptor	Inhibited	-3.95	5.13e-21	ALOX5,ARG2,C3,CCR7,Cd24a,CD300LF,CDKN2D,CFB,CLEC4E,COL14A1,CTSE,CYFIP2,DDIT4,ECM1,F10,FAS,Fcrls,FN1,GDA,GPR18,HCAR2,HLA-A,IFI16,IKBKE,IL15RA,IL1B,ITGB7,LCN2,LRG1,Ly6a (includes others),MMP25,MSRB1,PYGL,Saa3,SELL,SIRPB1,SLC2A6,Slfn1,Sult1a1,TARM1,TNF,TREM1,TREM3
miR-6721-5p (miRNAs w/seed GGGCAGG)		mature microRNA	Inhibited	-4.426	0.0155	AGER,CD177,CD300LB,CD300LF,CDKN2D,CHI3L1,CLEC4E,CSRNP1,CXCR2,CYBB,DHRS9,ECM1,EMP1,IFITM2,IFITM3,INF2,JDP2,KLF13,PLA2G2D,PPP1R13L,RARA,RELT,RUFY4,SLC38A5,SOAT2,TRPV4,VOPP1

## Sheet: IPA Ups Reg Astro 14d
Upstream Regulator	Expr Log Ratio	Molecule Type	Predicted Activation State	Activation z-score	p-value of overlap	Target Molecules in Dataset
CSF2		cytokine	Activated	3.137	8.04e-06	ABCG1,CDKN1A,CFH,FCGR2B,ICOSLG/LOC102723996,IFITM3,IL16,JUNB,MYC,NFKB2,PTGER4,RBM3,SGK1,SLC2A4,ZFP36
ATF4	-0.026	transcription regulator	Activated	2.745	0.000108	ASNS,BCAT1,CDKN1A,EIF4EBP1,LGALS3,NDRG1,PYCR1,SLC7A1,SLC7A5
NFkB (complex)		complex	Activated	2.614	0.00132	ABCG1,CDKN1A,HIF3A,ICOSLG/LOC102723996,JUNB,MYC,NFKB2,SERPINA3,SLC2A4,SLC7A1,SLC7A5,ZFP36
UCP1		transporter	Activated	2.611	0.00147	ALDH18A1,ASNS,EIF4EBP1,GPX3,MYC,PHYHD1,PYCR1
ERK		group	Activated	2.596	0.000436	CDKN1A,GPRC5C,JUNB,MAL,MYC,NDRG1,STMN4,ZFP36
NGF		growth factor	Activated	2.579	0.00617	ANXA2,CDKN1A,JUNB,MAFK,MYC,STMN4,ZFP36
NR3C1	-0.565	ligand-dependent nuclear receptor	Activated	2.511	0.00207	CD70,CDKN1A,FKBP5,GEM,GPX3,HMGCS2,LRRC8A,MAL,MYC,NFKB2,PER1,PLEKHF1,RELT,SGK1,TSC22D3
STAT3	0.015	transcription regulator	Activated	2.488	0.000107	APLN,CDKN1A,CFH,CP,IFITM3,JUNB,MGAT5,MYC,NDRG1,NFKB2,PROM1,SERPINA3,SGK1,SOX11,ZFP36
IL1B		cytokine	Activated	2.486	2.7e-06	C2,CDKN1A,CP,EIF4EBP1,FCGR2B,FKBP5,GEM,HLA-E,ICOSLG/LOC102723996,IFITM3,IL16,JUNB,LGALS9B,METRNL,MYC,NFKB2,PLA2G3,PTGDS,SERPINA3,SLC2A4,TSC22D3,TXNIP,ZFP36
Lh		complex	Activated	2.433	0.0284	DYRK3,FKBP5,GEM,JUNB,MYC,PER1,SGK1,SLC7A1
HIF1A	-0.759	transcription regulator	Activated	2.426	0.00832	APLN,ASNS,CD70,CDKN1A,HIF3A,MYC,NDRG1,NFKB2,PROM1,SLC2A4,TP53RK
IL10		cytokine	Activated	2.418	0.0865	CDKN1A,FCGR2B,FKBP5,SLC7A5,TSC22D3,ZFP36
NR3C2	-0.055	ligand-dependent nuclear receptor	Activated	2.414	4.98e-05	FKBP5,GPX3,JUNB,PLIN4,PTGDS,SERPINA3,SGK1,TSC22D3
CG		complex	Activated	2.373	0.0123	APLN,BCAT1,C2,CDKN1A,CLDN11,CPM,CRISPLD2,FKBP5,HLA-E,JUNB,MYC
IFNG		cytokine	Activated	2.298	0.000536	ASNS,C2,CDKN1A,CIRBP,CP,FCGR2B,FKBP5,HLA-E,ICOSLG/LOC102723996,IFITM3,JUNB,LGALS3,LGALS9B,METRNL,MYC,NCAN,NFKB2,PROM1,SERPING1,SLC2A4,SLC7A5,TSC22D3,TXNIP,ZFP36
SMARCA4	-0.057	transcription regulator	Activated	2.289	0.00106	ASNS,CCDC153,CDKN1A,CP,CPM,FKBP5,HLA-E,IFITM3,LGALS3,MYC,NFKB2,SLC2A4,WNT7A
TGFB1		growth factor	Activated	2.285	2.5e-07	ABCG1,ALDH18A1,ANXA2,APLN,ASNS,BCAT1,C2,CDKN1A,CFH,CHRNA7,CNN2,DNAH2,EIF4EBP1,FBLN5,GEM,JUNB,LGALS3,METRNL,MGAT5,MYC,NCAN,NFKB2,OLFM2,PROM1,PTGDS,PTGER4,RBM3,RHOU,SERPINA3,SGK1,SLC22A18,SLC7A1,SLC7A5,SMOC2,TNC,TSC22D3,TXNIP,WNT7A,ZFP36
MYCN	-2.458	transcription regulator	Activated	2.236	0.0689	CDKN1A,CLDN11,Grifin,JUNB,NDRG1,PROM1,RHOU
KAT2A	-0.951	enzyme	Activated	2.236	0.00939	CLDN11,Grifin,JUNB,PROM1,RHOU
IFN Beta		group	Activated	2.213	0.0189	C2,CDKN1A,FKBP5,MAL,MYC
FOXO4		transcription regulator	Activated	2.191	0.00633	APLN,CDKN1A,GPX3,SGK1,TXNIP
IL1A	-0.744	cytokine	Activated	2.186	0.0138	APOD,CDKN1A,JUNB,MYC,SERPINA3
Growth hormone		group	Activated	2.186	0.0369	FKBP5,JUNB,MYC,SGK1,TXNIP
PPARG	-0.664	ligand-dependent nuclear receptor	Activated	2.161	0.00248	ABCG1,ARL4D,CDKN1A,EIF4EBP1,HMGCS2,NDRG1,PLA2G3,PLIN4,SGK1,SLC2A4,TSC22D3
CD3		complex	Activated	2.056	0.172	C2,IL16,JUNB,MYC,PTGER4,RBM3,SLC7A1,ZFP36
TCF7L2	-0.067	transcription regulator	Activated	2.053	0.00224	ACY3,APOD,CDKN1A,CLDN11,HMGCS2,KLHL2,MAL,MOBP,MYC,SGK1,SYDE2
NOS2		enzyme		1.982	0.0298	CDKN1A,CP,SERPINA3,SLC2A4
IGF1R	-0.007	transmembrane receptor		1.96	0.089	CDKN1A,IL16,MYC,PROM1,RBM3
NR1H3	-0.432	ligand-dependent nuclear receptor		1.96	0.0281	ABCG1,APOD,CDKN1A,GPX3,SLC2A4
MKNK1	0.092	kinase		1.951	0.0298	ANXA2,CFH,CP,MYC,TXNIP
EIF2AK3	0.28	kinase		1.94	3.36e-05	ALDH18A1,ASNS,EIF4EBP1,MYC,NDRG1,NFKB2,SLC7A1,TXNIP,ZFP36
IL3		cytokine		1.906	0.0289	CDKN1A,FCGR2B,JUNB,MYC,RBM3,SERPINA3,SLC7A5
HGF	-0.326	growth factor		1.89	0.012	ASNS,CDKN1A,FKBP5,GEM,JUNB,MYC,RCC1,SGK1,SLC7A1,ZFP36
IL6		cytokine		1.828	0.000332	CDKN1A,CFH,CP,FGL1,ICOSLG/LOC102723996,IFITM3,JUNB,LRG1,MYC,PROM1,PTGER4,SERPINA3,SGK1,SLC2A4,TNC
NRG1		growth factor		1.828	0.00278	CDKN1A,GPX3,JUNB,MYC,NDRG1,SGK1,SLC2A4,ZFP36
TP53	-0.131	transcription regulator		1.826	0.00124	ALDH18A1,ANXA2,ASNS,BCAT1,C2,CD70,CDKN1A,CNN2,CP,DDIT4L,FKBP5,GPRC5C,GPX3,IL16,INMT,JUNB,LGALS3,MYC,NDRG1,NFKB2,PROM1,PTGDS,RBM3,SERPINA3,SERPING1,SGK1,SLC2A4,SLC7A5,TNC,TSC22D3,WNT7A,ZFP36
P38 MAPK		group		1.813	0.0124	CD70,CDKN1A,JUNB,MAL,MYC,SGK1,ZFP36
AR		ligand-dependent nuclear receptor		1.803	0.0023	ABCG1,CDKN1A,CLDN11,FABP7,FKBP5,KCNA1,MYC,NDRG1,PER1,PTGDS,SCEL,SERPINA3,SGK1,TMEM52
Insulin		group		1.803	0.0248	APLN,CDKN1A,EIF4EBP1,HIF3A,JUNB,MYC,PER1,SGK1,SLC2A4,SLC7A1,TNC
CREB1	-0.329	transcription regulator		1.795	0.0317	CDKN1A,CIART,GEM,JUNB,MYC,PER1,RELT,SGK1,SLC2A4,ZFP36
FSH		complex		1.765	0.0358	APLN,DYRK3,FKBP5,GEM,JUNB,MYC,SGK1,SLC2A4
CD38	0.514	enzyme		1.757	2.42e-05	ANXA2,ASNS,CRELD2,EIF4EBP1,LGALS3,NDRG1,PYCR1,SCEL,SLC7A5
NR1I3		ligand-dependent nuclear receptor		1.673	0.000177	CDKN1A,EIF4EBP1,LRG1,MYC,SLCO1C1,Sult1a1
FOXA2		transcription regulator		1.671	0.000827	CPM,GPRC5C,HMGCS2,NFKB2,PTGDS,SLC2A4,WNT7A
IGF1	1.076	growth factor		1.658	0.00332	CD70,CDKN1A,CP,IFITM3,IL16,JUNB,MYC,PTGER4,SGK1,SLC2A4,TXNIP,ZFP36
STAT5B	-0.194	transcription regulator		1.633	0.00766	C2orf50,CD70,CDKN1A,CIRBP,IFITM3,MYC,PROM1,ZFP36
SP1	-0.343	transcription regulator		1.598	0.00816	ASNS,CDKN1A,CIRBP,IFITM3,MYC,NDRG1,PROM1,PTGER4,SGK1,SLC7A1,TNC
KLF6	0.059	transcription regulator		1.596	0.0466	CDKN1A,JUNB,LGALS3,MYC,NFKB2,SGK1
PGR	-2.247	ligand-dependent nuclear receptor		1.577	0.00707	CDKN1A,FKBP5,MYC,NDRG1,SGK1,SLC7A5,TNC,TSC22D3
IL4		cytokine		1.544	0.000759	ANXA2,BCAT1,CDKN1A,CRISPLD2,FCGR2B,FKBP5,ICOSLG/LOC102723996,IFITM3,IL16,JUNB,LGALS3,MAL,MED11,METRNL,MYC,NDRG1,NFKB2,RCC1,SLC7A5,TNC,ZFP36
STAT5A	-0.404	transcription regulator		1.512	0.00253	ABCG1,CD70,CDKN1A,MYC,SERPINA3,TXNIP,ZFP36
FOXO3	-0.659	transcription regulator		1.451	0.00113	APLN,CDKN1A,EIF4EBP1,GPX3,JUNB,MYC,NDRG1,SGK1,SLC7A1,TXNIP
TERT		enzyme		1.445	0.0195	ASNS,CDKN1A,IFITM3,MYC,PROM1
Pkc(s)		group		1.443	0.0195	APLN,CDKN1A,JUNB,MAFK,PER1
Mapk		group		1.408	0.000507	APLN,CDKN1A,JUNB,MYC,PER1
EIF4E	-0.035	translation regulator		1.4	0.0202	CD70,CDKN1A,EIF4EBP1,GPX3,MYC,TNC
IL1		group		1.387	0.0399	C2,CDKN1A,CP,MYC,TNC
PDGF BB		complex		1.356	4.45e-06	CDKN1A,CP,FBLN5,GEM,HLA-E,JUNB,LGALS3,MAFK,MYC,SERPINA3,SGK1,SLC7A1,TNC,ZFP36
miR-609 (miRNAs w/seed GGGUGUU)		mature microRNA		1.342	0.00549	CCKBR,GEM,NFKB2,PLEKHF1,WNT7A
miR-7113-3p (miRNAs w/seed CUCCCUG)		mature microRNA		1.342	0.009	AKAP5,APLN,MED11,MGAT5,TMEM116
BCR (complex)		complex		1.341	0.000827	CDKN1A,FCGR2B,ICOSLG/LOC102723996,JUNB,LGALS9B,MYC,NFKB2
IFNA2		cytokine		1.32	0.000323	CD70,CDKN1A,GEM,HLA-E,IFITM3,MAL,MYC,UGT1A6
EZH2	0.263	transcription regulator		1.306	5.21e-05	CD70,CDKN1A,CRISPLD2,DNAH2,FKBP5,GABRA2,ICOSLG/LOC102723996,KCNA1,MYC,NDRG1,PER1,PROM1
EGF	0.607	growth factor		1.288	0.00278	CDKN1A,FABP7,JUNB,MYC,NCAN,PER1,PROM1,SERPINA3,SLC2A4,TNC,WNT7A,ZFP36
PTEN	-0.129	phosphatase		1.23	0.00751	CDKN1A,EIF4EBP1,GPRC5C,GPX3,INMT,LGALS3,MAFK,MAL,MYC,NDRG1,RCC1,SLC30A10,TRAF3IP1,TSC22D3
Tgf beta		group		1.211	0.00818	CDKN1A,HIF3A,IL16,JUNB,MAFK,MYC,PROM1,SGK1,VTN
IL5		cytokine		1.192	1.02e-07	ANXA2,ASNS,CDKN1A,CRELD2,EIF4EBP1,FCGR2B,METRNL,MYC,NDRG1,PYCR1,RBM3,SCEL,SGK1,SLC7A5
NFKB2	-1.444	transcription regulator		1.192	0.00364	CDKN1A,ICOSLG/LOC102723996,MYC,NFKB2,UGT1A6
WNT1		cytokine		1.154	0.0014	CDKN1A,DDIT4L,EIF4EBP1,JUNB,MYC,RHOU
miR-605-3p (miRNAs w/seed GAAGGCA)		mature microRNA		1.134	0.0049	APLN,FABP7,HIF3A,HMGCS2,MACROD2,NIPAL2,NR2E1
miR-4667-3p (miRNAs w/seed CCCUCCU)		mature microRNA		1.134	0.0228	APLN,BSPRY,FZD10,GEM,MACROD2,RCC1,TSPAN4
OSM	2.784	cytokine		1.121	0.000252	ABCG1,ANXA2,ASNS,CDKN1A,CPM,DYRK3,EIF4EBP1,JUNB,LRG1,MYC,SERPINA3,SERPING1,TNC,ZFP36
IGF2	1.478	growth factor		1.121	0.00457	CDKN1A,FABP7,JUNB,MYC,NDRG1,SLC2A4
PDX1		transcription regulator		1.109	0.000323	ANXA2,ARL4D,ASNS,CRELD2,EIF4EBP1,JUNB,MYC,TXNIP
SLC15A4	0.405	transporter		1.109	0.00939	ALDH18A1,ANXA2,ASNS,CRELD2,LGALS3
CSF1	-0.126	cytokine		1.077	0.0097	CDKN1A,CPM,ICOSLG/LOC102723996,JUNB,MYC,NFKB2,SLC7A5
TSH		complex		1.067	0.0013	CDKN1A,JUNB,MYC,SLC2A4
ETS2	-1.33	transcription regulator		1.067	0.0013	CDKN1A,JUNB,MGAT5,MYC
CD40		transmembrane receptor		1.033	0.000408	CD70,CDKN1A,FCGR2B,ICOSLG/LOC102723996,LGALS3,MYC,NFKB2
SUMO2	-0.038	enzyme		1	0.000581	CHRNA7,PLA2G3,TNC,TSC22D3
NR1H4		ligand-dependent nuclear receptor		1	0.00173	ABCG1,FABP7,FBLN5,MYC,PNPLA3,TXNIP
GPER1	0.709	G-protein coupled receptor		1	0.0025	CDKN1A,MYC,PTGER4,ZFP36
CCL5		cytokine		1	0.00344	CHRNA7,PTGDS,SGK1,ZFP36
CNTF		cytokine		1	0.00959	APOD,CP,JUNB,LGALS3,SERPINA3,ZFP36
HMOX1	0.373	enzyme		1	0.0137	ABCG1,CDKN1A,GPX3,ZFP36
INHA		growth factor		1	0.0164	DNAH2,MYC,Obsl1,SGK1
NR5A2		ligand-dependent nuclear receptor		0.987	0.00042	ANXA2,CDKN1A,JUNB,MYC,PTGDS
Vegf		group		0.971	0.00509	APLN,ASNS,FKBP5,GEM,HMGCS2,MYC,NRROS,RCC1,SGK1,SLC7A1,TNC
SMAD4	-0.083	transcription regulator		0.965	0.00398	CDKN1A,DNAH2,EIF4EBP1,MYC,SGK1,TNC,ZFP36
Interferon alpha		group		0.962	0.00584	ALDH18A1,ANXA2,ASNS,CD70,CDKN1A,CRELD2,FCGR2B,IFITM3,LGALS3,MYC
STAT1	0.148	transcription regulator		0.905	0.00829	CDKN1A,FCGR2B,HLA-E,IFITM3,MYC,SERPINA3,SERPING1,TNC
CD28		transmembrane receptor		0.841	0.0475	C2,MYC,NFKB2,PTGER4,SLC7A1,SLC7A5
EGFR	-0.232	kinase		0.827	0.000178	CDKN1A,CPM,FABP7,JUNB,MGAT5,MYC,PROM1,PTGER4,SERPINA3,SLC7A1,SLC7A5,SLCO4A1,TNC,TXNIP
KCNIP3	-0.275	transcription regulator		0.816	3.04e-05	CHRNA7,FCGR2B,IL16,METRNL,PTGER4,ZFP36
miR-1268a (and other miRNAs w/seed GGGCGUG)		mature microRNA		0.816	0.0167	DNAJC28,HIF3A,INMT,PNPLA3,RCC1,ZMYM1
RELA	-0.012	transcription regulator		0.787	0.0138	CDKN1A,JUNB,MYC,NFKB2,PTGDS,PTGER4,SLC2A4,SMOC2
PRKCD	0.274	kinase		0.786	5.88e-06	CD70,CDKN1A,GEM,ICOSLG/LOC102723996,JUNB,MYC,NFKB2,PROM1,ZFP36
SMAD3	0.049	transcription regulator		0.774	0.00331	CDKN1A,CRISPLD2,JUNB,LGALS9B,MYC,TNC,ZFP36
ERBB2	-0.383	kinase		0.768	9.01e-05	ANXA2,CDKN1A,CPM,EIF4EBP1,GPX3,JUNB,LGALS3,MGAT5,MYC,NDRG1,NFKB2,PER1,PROM1,SERPINA3,SLC7A1,SLC7A5,SLCO4A1,Sult1a1,TNC,TP53RK,UGT1A6
G protein alphai		group		0.762	0.0081	FCGR2B,GEM,IFITM3,SERPING1
Nr1h		group		0.757	0.00148	ABCG1,APOD,C2,ICOSLG/LOC102723996,NFKB2,SLC2A4
IL17A		cytokine		0.744	0.0399	IL16,METRNL,MYC,SGK1,TNC
EGR1	0.05	transcription regulator		0.727	0.00111	CDKN1A,CHRNA7,EIF4EBP1,JUNB,MYC,NDRG1,SGK1
PRL		cytokine		0.713	0.026	ANXA2,CDKN1A,ICOSLG/LOC102723996,MYC,SERPINA3,TSC22D3,TXNIP
SREBF1	0.415	transcription regulator		0.685	0.00235	CDKN1A,FABP7,GPX3,LGALS3,PLA2G3,PNPLA3,PTGDS,SERPINA3
ELAVL1	0.162	other		0.684	0.000376	APOD,CDKN1A,IFITM3,LGALS9B,MYC,PROM1,TSC22D3,ZFP36
AGT	0.701	growth factor		0.674	2.07e-05	AKAP5,APLN,CDKN1A,CP,FBLN5,FCGR2B,FKBP5,HHIPL1,LGALS3,MYC,NDRG1,NFKB2,PROM1,PTGDS,RELT,SERPINA3,SGK1,TNC,TXNIP,VTN,ZFP36
CHUK	-0.61	kinase		0.651	0.00167	CDKN1A,CP,JUNB,MYC,NFKB2,SGK1,SMOC2
IKBKG	-0.113	kinase		0.651	0.022	CP,JUNB,NFKB2,SGK1
JAG1	0.608	growth factor		0.6	0.000462	APOD,CDKN1A,GPX3,MYC,TNC
FOXO1	0.247	transcription regulator		0.58	0.00813	APLN,CD70,CDKN1A,EIF4EBP1,GPX3,JUNB,MYC,SGK1,SLC2A4,TXNIP
MAP3K8	-0.143	kinase		0.555	0.00827	CD70,JUNB,PTGER4,SLCO4A1,TXNIP
ESR1		ligand-dependent nuclear receptor		0.544	0.00302	ARL4D,BCAT1,CDKN1A,CP,CPM,GEM,HLA-E,HMGCS2,ICOSLG/LOC102723996,IFITM3,INMT,JUNB,MYC,NFKB2,PROM1,PTGDS,PYCR1,SGK1,SLC2A4,SLC7A1,SLC7A5,SLCO1C1,TSC22D3,TXNIP
TCR		complex		0.494	0.00449	APOD,BCAT1,CD70,IL16,JUNB,MYC,NFKB2,SERPINA3,TSC22D3
STK11	-0.138	kinase		0.478	0.0314	CDKN1A,JUNB,LGALS9B,MAFK,MYC,NFKB2,PYCR1
ILF3	-0.062	transcription regulator		0.447	0.000782	CFH,FKBP5,LGALS3,PTGER4,TNC
NPM1	0.151	transcription regulator		0.447	0.0115	GEM,ICOSLG/LOC102723996,JUNB,RELT,SGK1
miR-4493 (miRNAs w/seed GAAGGCC)		mature microRNA		0.447	0.0243	APLN,FBLN5,MACROD2,NR2E1,ZFP36
miR-3667-3p (miRNAs w/seed CCUUCCU)		mature microRNA		0.447	0.0419	APLN,MED11,NDRG1,SEC14L5,SNX29
NOTCH3	0.15	transcription regulator		0.44	0.00144	APOD,CDKN1A,FABP7,PROM1
KRAS	0.52	enzyme		0.429	0.00315	ABCG1,AKAP5,CDKN1A,CPM,FCGR2B,IFITM3,JUNB,LGALS3,LGALS9B,MGAT5,MYC,NFKB2,SERPINA3,SLC7A1,SLCO4A1,TNC,TXNIP
PI3K (complex)		complex		0.404	0.00767	APLN,CDKN1A,FBLN5,MYC,NFKB2,SGK1,TXNIP
TNF		cytokine		0.353	4.33e-06	APLN,CD70,CDKN1A,CHRNA7,CLDN11,CP,CRISPLD2,FCGR2B,GABRA2,GEM,HLA-E,ICOSLG/LOC102723996,IL16,JUNB,LGALS3,LGALS9B,LRG1,METRNL,MYC,NCAN,NFKB2,NRROS,PLA2G3,PLIN4,PTGER4,SERPINA3,SGK1,SLC2A4,SLC7A1,TNC,TSC22D3,TXNIP,WNT7A,ZFP36
IKBKB	-0.059	kinase		0.314	0.00814	CDKN1A,CP,JUNB,MYC,NFKB2,SGK1,TNC
26s Proteasome		complex		0.236	0.0124	CDKN1A,JUNB,MYC,NFKB2,TXNIP
REL	-1.167	transcription regulator		0.218	0.044	CDKN1A,DCLRE1B,MYC,NFKB2,PTGDS
EDN1	0.767	cytokine		0.192	0.0202	APLN,JUNB,MYC,PTGER4,TNC
IKZF1	-1.647	transcription regulator		0.186	0.0249	CDKN1A,Grifin,MYC,NFKB2,Sult1a1,TXNIP
ERK1/2		group		0.179	0.00524	APLN,CDKN1A,FKBP5,JUNB,MYC,PTGER4,SGK1
KLF2		transcription regulator		0.176	0.000458	APLN,CDKN1A,ICOSLG/LOC102723996,JUNB,MYC,NDRG1,PTGDS
CD40LG		cytokine		0.16	0.0145	CD70,CDKN1A,FCGR2B,ICOSLG/LOC102723996,JUNB,MYC,NFKB2,RCC1
GFI1		transcription regulator		0.152	0.00758	CDKN1A,MYC,NFKB2,SERPINA3,SGK1
GATA2	-0.475	transcription regulator		0.13	0.00344	CDKN1A,DDIT4L,GPX3,Grifin,IL16,MYC,UGT1A6
NOTCH1	-0.262	transcription regulator		0.12	0.0037	CDKN1A,FABP7,FCGR2B,MYC,NFKB2,PTGDS,RHOU
DIO3		enzyme		0.104	1.68e-05	BSPRY,CFH,CIRBP,CLDN11,CPM,Dio3os,PROKR2,PTGDS
FOXM1		transcription regulator		0.101	0.0377	CDKN1A,MYC,NFKB2,PROM1
ERBB4	-0.526	kinase		0.067	0.00116	CDKN1A,MYC,SERPINA3,TNC,WNT7A
NFKBIA	0.726	transcription regulator		0.05	0.0197	CDKN1A,CP,GPX3,JUNB,MYC,NCAN,NFKB2,SGK1,TNC
CREBBP	0.307	transcription regulator		0.041	0.000278	CDKN1A,CRISPLD2,FGL1,Grifin,HMGCS2,MYC,NDRG1,PLEKHF1,SERPINA3,TNC,WNT7A
WT1		transcription regulator		0.019	0.00942	ASNS,CDKN1A,CIRBP,JUNB,LGALS3,MYC,NDRG1
HDAC5	-1.015	transcription regulator		0	0.000849	CDKN1A,ETNPPL,HMGCS2,MYC,SLC2A4
miR-3617-5p (and other miRNAs w/seed AAGACAU)		mature microRNA		0	0.00399	APLN,CPED1,GEM,MAL
miR-4475 (miRNAs w/seed AAGGGAC)		mature microRNA		0	0.00678	CRELD2,GEM,TSC22D3,VTN
MAVS	-0.429	other		0	0.0112	CD70,IFITM3,NFKB2,SERPING1
THRB	-0.097	ligand-dependent nuclear receptor		0	0.0128	MYC,PER1,PROM1,PTGDS,SLC2A4,WNT7A
miR-503-5p (miRNAs w/seed AGCAGCG)		mature microRNA		0	0.0195	APLN,CDKN1A,SYDE2,WNT7A
miR-4276 (and other miRNAs w/seed UCAGUGA)		mature microRNA		0	0.0212	CCKBR,FABP7,KCNIP4,ST6GALNAC3
miR-6799-5p (miRNAs w/seed GGGAGGU)		mature microRNA		0	0.0287	APLN,C2orf50,DNAJC28,HIF3A
miR-3689d (and other miRNAs w/seed GGAGGUG)		mature microRNA		0	0.0421	APLN,CDKN1A,HIF3A,MAL,SYT15,TP53RK
TCF3	-0.148	transcription regulator		-0.024	0.0295	CDKN1A,CRELD2,EIF4EBP1,IL16,MAL,MYC,SLC7A5
PPARA	-0.039	ligand-dependent nuclear receptor		-0.029	0.000932	ANXA2,ASNS,C2,CDKN1A,CFH,HLA-E,HMGCS2,IFITM3,MYC,PLIN4,SLC2A4
WNT3A		cytokine		-0.05	0.0239	MYC,PNPLA3,RHOU,SLC7A1,TNC,TXNIP,WNT7A
TNFSF13B		cytokine		-0.071	2.96e-05	APLN,C2,CD70,FCGR2B,ICOSLG/LOC102723996,MYC,NFKB2,SOX11
CEBPB		transcription regulator		-0.098	0.00429	APLN,ASNS,C2,CDKN1A,CIRBP,CP,IFITM3,INMT,MYC,SGK1,SLC7A1,UGT1A6
TNFRSF8		transmembrane receptor		-0.13	3.83e-05	ALDH18A1,CDKN1A,JUNB,MYC,NFKB2
PI3K (family)		group		-0.13	0.015	ABCG1,MYC,TNC,TXNIP
IL33	-0.173	cytokine		-0.14	0.041	ABCG1,CD70,JUNB,MYC,NFKB2,PTGER4,ZFP36
HDAC4	-0.097	transcription regulator		-0.152	0.00827	CDKN1A,ETNPPL,IFITM3,KLHL2,SLC2A4
NR1I2		ligand-dependent nuclear receptor		-0.152	0.0319	CDKN1A,HMGCS2,SLCO1C1,UGT1A6
MYC	1.108	transcription regulator		-0.153	0.00555	ABCG1,ALDH18A1,ASNS,BCAT1,CDKN1A,EIF4EBP1,FBLN5,FKBP5,HLA-E,MYC,NDRG1,PROM1,PYCR1,RCC1,SCEL,SGK1,SLC7A5,TNC,TXNIP,UGT1A6,ZFP36
TGFBR2	0.011	kinase		-0.156	0.000332	BCAT1,CDKN1A,CHRNA7,CRISPLD2,FKBP5,ICOSLG/LOC102723996,MED11,METRNL,PTGDS,SLC7A5,TXNIP
RB1	0.042	transcription regulator		-0.216	0.00249	CDKN1A,GEM,GPRC5C,IFITM3,IL16,INMT,JUNB,MYC,NFKB2,PER1,PROM1,ZFP36
VCAN	-0.888	other		-0.239	0.000542	CDKN1A,CRISPLD2,FBLN5,LGALS3,LGALS9B,METRNL,SERPING1
IgG		complex		-0.266	1.61e-06	CDKN1A,FCGR2B,HLA-E,IFITM3,IL16,JUNB,LGALS3,MYC,PTGER4,SGK1,TNC,TSC22D3,ZFP36
PPARGC1A	-0.222	transcription regulator		-0.275	0.00831	APOD,C2,CDKN1A,HMGCS2,LGALS9B,MAL,MYC,NFKB2,SERPINA3,SLC2A4
S100A9	3.086	other		-0.282	6.65e-08	ABCG1,APLN,CP,CPM,DYRK3,MYC,PER1,SGK1,TRAF3IP1,TXNIP,UGT1A6
S100A8	2.901	other		-0.282	9.05e-08	ABCG1,APLN,CP,CPM,DYRK3,MYC,PER1,SGK1,TRAF3IP1,TXNIP,UGT1A6
PRDM1		transcription regulator		-0.3	0.0102	CFH,CRISPLD2,ICOSLG/LOC102723996,LGALS3,MYC,SERPINA3
KDM1A	-0.038	enzyme		-0.33	0.0499	CDKN1A,FCGR2B,IFITM3,MYC,PLIN4,PROM1,RHOU
PKD1	0.194	ion channel		-0.365	0.0324	BCAT1,CDKN1A,EIF4EBP1,ITIH2,MYC
let-7		microRNA		-0.367	0.00839	BCAT1,CHRNA7,CPED1,MYC,NR2E1,PROM1,ZFP36
ERBB3	1.79	kinase		-0.372	0.00384	CDKN1A,NDRG1,SERPINA3,SGK1,TNC
ESR2		ligand-dependent nuclear receptor		-0.373	0.000758	BCAT1,CDKN1A,CLDN11,CPM,FBLN5,FKBP5,GPX3,ICOSLG/LOC102723996,JUNB,MYC,NDRG1,NFKB2,PROM1,PTGDS,PYCR1,SGK1,SOX11
CEBPA		transcription regulator		-0.402	0.0367	APLN,ASNS,CDKN1A,JUNB,MYC,SLC2A4,TSC22D3
Akt		group		-0.406	7.63e-05	CDKN1A,CP,CPM,FKBP5,HIF3A,MGAT5,MYC,NDRG1,PTGER4,SGK1,SLC2A4,SLC7A5,TNC
SLC16A2	0.024	transporter		-0.447	1.51e-05	CIRBP,ICOSLG/LOC102723996,RBM3,SLC7A5,SLCO1C1
miR-452-3p (miRNAs w/seed UCAUCUG)		mature microRNA		-0.447	0.00325	AKAP5,ANXA2,GCFC2,NR2E1,RHOU
TREM1		transmembrane receptor		-0.447	0.0143	ASNS,GEM,NFKB2,RHOU,SLCO4A1
miR-3191-3p (miRNAs w/seed GGGGACG)		mature microRNA		-0.447	0.025	GPX3,ICOSLG/LOC102723996,NFKB2,PNPLA3,SLC7A5
Ige		complex		-0.478	0.00341	BCAT1,CDKN1A,FCGR2B,JUNB,MYC,NFKB2,SLC2A4,SLCO4A1,TNC
TWIST1		transcription regulator		-0.64	0.0154	APOD,CDKN1A,LRG1,PROM1,PXDN
Immunoglobulin		complex		-0.7	0.00146	APLN,BCAT1,CRISPLD2,FKBP5,HLA-E,ICOSLG/LOC102723996,IFITM3,LGALS3,MYC,NFKB2,PLA2G3,PLIN4,SERPINA3,SLC7A5,Sult1a1,TSC22D3,TXNIP
miR-185-3p (and other miRNAs w/seed GGGGCUG)		mature microRNA		-0.706	0.0398	APLN,CCDC78,ICOSLG/LOC102723996,LGALS9B,MED11,MYC,NIPAL2,RELT,SLC7A1,TMEM52,UGT1A6,WNT7A
miR-5008-5p (miRNAs w/seed GAGGCCC)		mature microRNA		-0.816	0.0421	CDKN1A,CLDN11,HIF3A,KLHL25,RELT,TSPAN4
miR-6762-5p (and other miRNAs w/seed GGGGCCA)		mature microRNA		-0.832	0.00691	APLN,CDKN1A,EARS2,HHIPL1,ICOSLG/LOC102723996,KLHL25,MUSTN1,RELT,SLC6A20,SLC7A1,SMOC2,TMEM52,TSPAN4
NRAS	-0.272	enzyme		-0.849	0.0167	CDKN1A,CFH,ITIH2,MYC,SLC2A4,UGT1A6
OGA		enzyme		-0.854	0.0212	CDKN1A,FABP7,FZD10,GABRA2,PROM1,PTGDS,TEKT5,TNC,TSPAN4
SIRT1	1.335	transcription regulator		-0.928	0.0112	ABCG1,APLN,CDKN1A,IFITM3,KCNA1,LGALS3,MYC,PER1,PNPLA3
miR-4257 (miRNAs w/seed CAGAGGU)		mature microRNA		-1	0.0101	C2,CCKBR,HIF3A,INMT
miR-3115 (miRNAs w/seed UAUGGGU)		mature microRNA		-1	0.0112	CDKL4,PTGER4,ST6GALNAC3,ZFP36
miR-202-3p (and other miRNAs w/seed GAGGUAU)		mature microRNA		-1	0.0157	CPED1,GPX3,RBM3,SCEL
DDX58	-0.148	enzyme		-1	0.0187	CD70,GEM,NFKB2,SERPING1
miR-4421 (and other miRNAs w/seed CCUGUCU)		mature microRNA		-1	0.0212	DDIT4L,GCFC2,OTOA,PLEKHF1
miR-4782-5p (and other miRNAs w/seed UCUGGAU)		mature microRNA		-1	0.0248	GCFC2,HMGCS2,KCNIP4,PTGER4
EP300	0.345	transcription regulator		-1.067	0.0038	CDKN1A,CRISPLD2,Grifin,HMGCS2,MYC,NDRG1,PLEKHF1,TNC,TXNIP,WNT7A
ITGB1	-0.009	transmembrane receptor		-1.091	0.0238	CDKN1A,EIF4EBP1,JUNB,MYC
MAPK8	0.515	kinase		-1.114	0.00726	APOD,CDKN1A,MYC,TSC22D3,ZFP36
DIO2	-0.194	enzyme		-1.131	0.0112	CIRBP,ICOSLG/LOC102723996,RBM3,Sult1a1
miR-4472 (and other miRNAs w/seed GUGGGGG)		mature microRNA		-1.134	0.0367	APLN,GPX3,MAL,MUSTN1,OLFM2,PLEKHF1,SNX29
GPS2	-0.23	transcription regulator		-1.172	0.000312	ABCG1,CDKN1A,MYC,PLA2G3,SGK1
CDKN2A		transcription regulator		-1.194	0.0374	ASNS,BCAT1,CDKN1A,LGALS3,MYC,NFKB2,PYCR1
miR-4667-5p (and other miRNAs w/seed CUGGGGA)		mature microRNA		-1.265	0.0351	APLN,CDKN1A,FZD10,GPX3,HIF3A,ICOSLG/LOC102723996,INMT,MOBP,SLC7A1,WNT7A
miR-1273h-5p (and other miRNAs w/seed UGGGAGG)		mature microRNA		-1.265	0.0476	APLN,C2orf50,CCDC78,CLDN11,DNAJC28,FKBP5,HIF3A,PNPLA3,SLC2A4,VTN
miR-542-5p (miRNAs w/seed CGGGGAU)		mature microRNA		-1.342	0.00154	LRRC8A,PLEKHF1,PTGDS,SYT15,UCMA
miR-12197-3p (and other miRNAs w/seed CGGGGCU)		mature microRNA		-1.342	0.00307	FBLN5,RELT,SLC7A1,SLC7A5,VTN
RNASEH2B	0.134	other		-1.342	0.00344	CDKN1A,CFH,IFITM3,NFKB2,TXNIP
miR-3183 (and other miRNAs w/seed CCUCUCU)		mature microRNA		-1.342	0.0306	ARL4D,C2orf50,EIF4EBP1,FBLN5,WNT7A
miR-12201-5p (and other miRNAs w/seed GGAAGGA)		mature microRNA		-1.342	0.0409	APLN,EIF4EBP1,JUNB,SGK1,UCMA
GATA4		transcription regulator		-1.353	0.00516	INMT,LRG1,MYC,PLIN4,PTGDS,SERPINA3
MAPK9	-0.727	kinase		-1.406	0.00978	CD70,CDKN1A,JUNB,MYC,ZFP36
mir-8		microRNA		-1.408	0.0369	CDKN1A,DDIT4L,MYC,PROM1,ZFP36
miR-4706 (and other miRNAs w/seed GCGGGGA)		mature microRNA		-1.414	0.00873	ADAP2,CNN2,MAFK,MGAT5,OLFM2,PLIN4,SLC7A5,SYT15
MECP2	0.016	transcription regulator		-1.584	3.15e-05	ETNPPL,FKBP5,GABRA2,JUNB,KCNA1,MYC,PROM1,SGK1,TXNIP
miR-377-5p (and other miRNAs w/seed GAGGUUG)		mature microRNA		-1.633	4.36e-05	ACY3,ANXA2,FABP7,GPRC5C,HIF3A,MYC
miR-3547 (and other miRNAs w/seed GAGCACC)		mature microRNA		-1.633	0.0065	ANXA2,BCAT1,CDKN1A,MED11,TSPAN4,ZFP36
miR-6873-5p (miRNAs w/seed AGAGGGA)		mature microRNA		-1.633	0.0475	CDKN1A,FKBP5,HIF3A,LGALS3,SLC2A4,ZMYM1
JUN	-1.933	transcription regulator		-1.658	1.09e-06	ANXA2,ASNS,CDKN1A,FABP7,FBLN5,JUNB,LGALS3,MYC,NDRG1,NFKB2,PTGDS,PXDN,SGK1,SLC7A1,TNC,ZFP36
miR-3104-5p (and other miRNAs w/seed AGGGGGC)		mature microRNA		-1.667	0.0387	CDKN1A,CRISPLD2,EIF4EBP1,HIF3A,JUNB,MAFK,NDRG1,NFKB2,SNX29
miR-4731-5p (miRNAs w/seed GCUGGGG)		mature microRNA		-1.732	0.0235	APLN,CCDC78,CDKN1A,HIF3A,ICOSLG/LOC102723996,MOBP,MUSTN1,RELT,SLC7A1,TMEM52,VTN,WNT7A
ZBTB16	1.262	transcription regulator		-1.741	0.00626	CDKN1A,EARS2,FABP7,ICOSLG/LOC102723996,MYC,TSC22D3
miR-4707-3p (miRNAs w/seed GCCCGCC)		mature microRNA		-1.89	0.00839	CPM,GPRC5C,LGALS9B,MAFK,PROM1,RELT,SLCO4A1
miR-5090 (and other miRNAs w/seed CGGGGCA)		mature microRNA		-1.89	0.0181	CNN2,MAFK,PLIN4,RELT,SLC7A1,SLC7A5,VTN
DICER1	0.157	enzyme		-1.969	0.13	APOD,CDKN1A,MYC,WNT7A
APC	0.086	enzyme		-1.974	0.0453	CDKN1A,CHRNA7,MYC,SGK1
miR-379-5p (and other miRNAs w/seed GGUAGAC)		mature microRNA	Inhibited	-2	0.00294	GCFC2,GPX3,HLA-E,INMT
miR-4520-5p (miRNAs w/seed CUGCGUG)		mature microRNA	Inhibited	-2	0.0143	ADAP2,PROM1,PYCR1,SLC2A4
miR-4537 (miRNAs w/seed GAGCCGA)		mature microRNA	Inhibited	-2	0.0157	CLDN11,INMT,MOBP,SMOC2
miR-365-3p (and other miRNAs w/seed AAUGCCC)		mature microRNA	Inhibited	-2	0.0164	BSPRY,CDKN1A,CLDN11,SGK1
miR-4436a (and other miRNAs w/seed CAGGACA)		mature microRNA	Inhibited	-2	0.0238	FCGR2B,MYC,PYCR1,UCMA
miR-4638-3p (and other miRNAs w/seed CUGGACA)		mature microRNA	Inhibited	-2	0.0308	ACY3,ETNPPL,PLIN4,SEC14L5
miR-6511a-5p (and other miRNAs w/seed AGGCAGA)		mature microRNA	Inhibited	-2	0.0389	HIF3A,OLFM2,RBM3,RHOU
HOXB13		transcription regulator	Inhibited	-2	3.37e-05	CDKN1A,GABRA2,MYC,SLC30A10
RUNX1	0.072	transcription regulator	Inhibited	-2	0.063	ANXA2,CDKN1A,IFITM3,LGALS9B,MYC
APOE	0.153	transporter	Inhibited	-2.183	0.00499	APOD,C2,FCGR2B,FKBP5,GPX3,HMGCS2,MYC,SERPINA3,TXNIP
SATB1	0.314	transcription regulator	Inhibited	-2.219	0.0129	CDKN1A,IL16,MAL,SGK1,TSC22D3
miR-204-3p (and other miRNAs w/seed CUGGGAA)		mature microRNA	Inhibited	-2.236	0.0222	ICOSLG/LOC102723996,LGALS9B,LRG1,RBM3,TMEM116
miR-128-3p (and other miRNAs w/seed CACAGUG)		mature microRNA	Inhibited	-2.236	0.0258	CIART,IL16,LGALS3,ST6GALNAC3,TXNIP
miR-6873-3p (miRNAs w/seed UCUCUCU)		mature microRNA	Inhibited	-2.236	0.0472	FBLN5,HMGCS2,INMT,PROM1,TMEM52
DDIT3	-0.146	transcription regulator	Inhibited	-2.236	0.00384	ASNS,NDRG1,PER1,TSC22D3,TXNIP
ACOX1	0.238	enzyme	Inhibited	-2.236	0.00863	ANXA2,CDKN1A,LGALS3,RBM3,SGK1
TSC2	-0.023	other	Inhibited	-2.433	0.00253	ANXA2,CDKN1A,CP,HMGCS2,IFITM3,LGALS3,ZFP36

## Sheet: IPA Ups Reg Astro 28d
Upstream Regulator	Expr Log Ratio	Molecule Type	Predicted Activation State	Activation z-score	p-value of overlap	Target Molecules in Dataset
CSF2		cytokine	Activated	4.703	1.11e-07	ABCG1,ACTA2,ANXA1,C4A/C4B,CD101,CD14,CDKN1A,CFH,Chil3/Chil4,CSF1R,CXCL10,FCGR2B,HILPDA,HLA-DQB1,ICOSLG/LOC102723996,IER3,IFITM3,IL16,ITGAM,JUNB,LCP1,MYC,NR4A1,OSM,PTGER4,RBM3,RGCC,SGK1,SLC2A4,SPP1,TGFBI,ZFP36
IFNG		cytokine	Activated	4.34	1.09e-16	AADAT,ACTA2,ACTB,ADCY7,AGT,ALDH1A2,C1QB,C2,C4A/C4B,CALB1,CALB2,CAMK4,Ccl6,CD14,Cd24a,CDKN1A,Chil3/Chil4,CIRBP,CKMT1A/CKMT1B,CNR1,CORO1A,CP,CRIM1,CSF1R,CTSH,CXADR,CXCL10,CXCL12,DDX60,E2F1,F11R,FCER1G,FCGR2A,FCGR2B,FGL2,FKBP5,FN1,GADD45B,HLA-DMA,HLA-DQB1,HLA-DRB5,HLA-E,HLA-G,ICOSLG/LOC102723996,IER3,IFIT1B,IFITM3,IL18BP,IRF7,IRF8,ITGAM,JUNB,KLF4,LIX1,Ly6a (includes others),LY6E,Mt1,MYC,NBN,NCAN,NEU…
PRL		cytokine	Activated	3.841	3.7e-06	ACTB,ANXA2,CDKN1A,CTSH,CXCL10,FN1,ICOSLG/LOC102723996,IER3,IGF2,IRF7,LY6E,MGP,MYC,PARP12,PENK,RNASE4,SERPINA3,SPP1,Tmsb4x (includes others),TSC22D3,TXNIP,USP18,XAF1,XDH
IRF7	1.745	transcription regulator	Activated	3.523	4.1e-05	CXCL10,IFIT1B,IFITM3,IRF7,IRF8,ITGAM,Ly6a (includes others),MICB,PARP12,PSMB8,S100A8,USP18,XAF1
SMARCA4	0.172	transcription regulator	Activated	3.486	1.84e-07	ACTA2,AGT,ARHGDIB,CALB2,CCDC153,CDKN1A,CP,CPM,CTSH,E2F1,EBF1,ELOVL6,FCGR2A,FKBP5,FN1,GADD45B,HEPH,HLA-E,IER3,IFITM3,IL20RB,MAP1B,MGP,MICB,Mt1,MYC,MYH11,MYLK,OCIAD2,SLAMF9,SLC11A1,SLC2A4,SPP1,STXBP6,UNC13D,WNT7A
NFkB (complex)		complex	Activated	3.447	9.39e-06	ABCG1,AGT,BEX1,CALB1,Cd24a,CDKN1A,CGREF1,COL18A1,CXCL10,CXCL12,FN1,GADD45B,GRK5,HIF3A,ICOSLG/LOC102723996,IER3,IRF7,ITGAM,JUNB,LSP1,LTC4S,MYC,MYLK,SERPINA3,SLC2A4,SLC7A5,SPP1,TDO2,TNFRSF11B,ZFP36
IL1B		cytokine	Activated	3.443	7.18e-15	ACKR1,ACTA2,ANXA1,C2,CALB1,CD14,Cd24a,CDKN1A,CLDN1,CP,CXCL10,CXCL12,E2F1,F13A1,FCGR2B,FKBP5,FN1,FOXJ1,GADD45B,GEM,HLA-E,ICOSLG/LOC102723996,IER3,IFIT1B,IFITM3,IL16,IRF7,IRF8,ITGA8,ITGAM,JUNB,KLF4,LBP,LCP1,Mt1,Mt2,MYC,MYH11,MYLK,NEUROD1,NR4A1,OSGIN2,OSM,PDGFD,PENK,PLA2G5,PSMB8,PTGDS,PTGS1,S100A8,S100A9,SCUBE1,SERPINA3,SLC2A4,Slco1a4,SNAP25,SPP1,TGFBR3,TNFRSF11B,TSC22D3,TXNIP,USP18,VCAN,XDH,ZFP36
IL6		cytokine	Activated	3.426	5.67e-09	ACER2,ACTA2,AGT,ANXA1,CD14,CDKN1A,CFH,Chil3/Chil4,CP,CSF1R,CSF3R,CXCL10,E2F1,FN1,GADD45B,HLA-DMA,HLA-DRB5,ICOSLG/LOC102723996,IFIT1B,IFITM3,IGF2,ITGAM,JUNB,LBP,LRG1,LYZ,Mt1,Mt2,MYC,PENK,PROM1,PSMB8,PTGER4,S100A9,SERPINA3,SGK1,SLC2A4,Slco1a4,SPP1,TNC,TNFRSF11B,Tnfrsf22/Tnfrsf23
IFN Beta		group	Activated	3.378	2.1e-06	AADAT,C2,CDKN1A,CXCL10,E2F1,FKBP5,FN1,HLA-G,IFIT1B,IRF7,MAL,Mt2,MYC,SPP1,TDO2,USP18,XAF1
MYD88	-0.72	other	Activated	3.321	0.00196	ALDH1A2,CD14,CXCL10,CXCL12,FCER1G,IFIT1B,IRF7,IRF8,ITGAM,MYC,S100A8,SPP1,USP18
OSM	4.474	cytokine	Activated	3.32	9.94e-08	ABCG1,ACTA2,ANXA1,ANXA2,BAIAP2,CALB2,CDKN1A,CPM,CTSH,CXADR,CXCL10,CXCL12,DNASE1L2,FN1,IER3,IRF7,JUNB,LBP,LRG1,Mt2,MYC,OSM,PLLP,PSMB8,PYGL,RNASE4,S100A8,S100A9,SERPINA3,SPP1,TDO2,TM4SF1,TNC,TNFRSF11B,XDH,ZFP36
SPI1	2.328	transcription regulator	Activated	3.288	1.3e-10	ACTA2,ACTB,CD14,CDKN1A,CSF1R,CSF3R,CXCL10,E2F1,EBF1,FCER1G,FCGR2B,IFIT1B,IFITM3,IRF7,ITGAM,KLF4,LY6E,LYZ,MYC,PARP12,PRDX4,PSMB8,PTPN6,SPP1,USP18
TP53	-0.386	transcription regulator	Activated	3.194	0.00015	ACACB,ACER2,ACSM5,ACTA2,ACTB,AK4,ALDH1A2,ANXA1,ANXA2,BCAT1,BRCA1,C2,CD70,CDKN1A,CGREF1,Chil3/Chil4,CKMT1A/CKMT1B,CNN2,COL18A1,CORO1A,CP,CRACR2B,CSF1R,CSF3R,CSMD3,CTSH,CXCL10,CXCL12,DDIT4L,E2F1,F11R,F5,FKBP5,FN1,GADD45B,GPRC5C,GPX3,IER3,IGF2,IL16,INMT,IRF7,IRF8,JUNB,KLF4,LSP1,Ly6a (includes others),LYZ,Mt2,MYC,NDRG1,PADI2,PALLD,PRKCZ,PROM1,PTGDS,PTGER1,PTGS1,PTPN6,PTPRO,RBM3,RNASE4,SALL2,SERPINA3,…
MAPK14	-0.535	kinase	Activated	3.171	0.00109	ACTA2,ADCY7,CXCL10,FN1,IGF2,JUNB,MYH11,PLA2G5,SGK1,SPP1,Tpm2,ZFP36
IKBKG	-0.3	kinase	Activated	3.088	0.00103	CP,CXCL10,CXCL12,IFIT1B,IRF7,JUNB,MGP,Mt1,Mt2,SGK1
TNF		cytokine	Activated	3.079	6.3e-14	ACTA2,ACTB,AGT,ANXA1,ANXA11,APLN,ARHGDIB,C4A/C4B,CA12,Ccl6,CD14,CD70,CDKN1A,CHRNA7,CLDN1,CLDN11,CLEC11A,CP,CRISPLD2,CSF1R,CXCL10,CXCL12,DEPTOR,E2F1,EGFL7,ELMO1,F11R,FCER1G,FCGR2B,FN1,FOXJ1,GABRA2,GADD45B,GEM,HLA-DRB5,HLA-E,ICOSLG/LOC102723996,IER3,IFIT1B,IGF2,IL16,IL18BP,IL34,IRF7,IRF8,ITGAM,JUNB,KLF4,LBP,LRG1,LTC4S,MGP,Mt1,Mt2,MYC,MYLK,NAPEPLD,NCAN,NEUROD1,NR4A1,NRROS,OSM,PCP4,PDE7B,PENK,PGLYRP1…
ERK		group	Activated	3.026	6.67e-05	ACTA2,AGT,CDKN1A,CXCL10,FN1,GPRC5C,IER3,ITGAM,JUNB,MAL,MYC,MYLK,NDRG1,STMN4,VCAN,ZFP36
NOS2		enzyme	Activated	2.975	0.00211	CD14,CDKN1A,Chil3/Chil4,CP,CSF3R,IFIT1B,PTGS1,S100A8,SERPINA3,SLC2A4
IL3		cytokine	Activated	2.972	0.00104	ARHGDIB,Ccl6,CD14,CDKN1A,Chil3/Chil4,CLEC11A,CSF1R,ELAVL3,FCGR2A,FCGR2B,GADD45B,ITGAM,JUNB,Mt1,MYC,OSM,RBM3,SERPINA3,SLC7A5
IL5		cytokine	Activated	2.955	0.00019	ANXA2,CDKN1A,CRELD2,CRIP1,CSF3R,FCGR2B,FGL2,IER3,IL18BP,IRF7,ITGAM,MYC,NDRG1,PCP4,PRDX4,RBM3,SGK1,SLC7A5
IRF1	0.643	transcription regulator	Activated	2.916	4.61e-05	ACTA2,CDKN1A,CXCL10,E2F1,FGL2,FN1,HLA-G,IFITM3,IL18BP,IRF7,MYC,PSMB8,XAF1
MAVS	-0.335	other	Activated	2.899	6.89e-06	CD70,CXCL10,CXCL12,IFIT1B,IFITM3,IRF7,IRF8,PARP12,SLC11A1,SPP1,TNFRSF11B,USP18
Ifnar		group	Activated	2.882	3.52e-06	CXCL10,FCER1G,HLA-E,HLA-G,IFIT1B,IFITM3,IRF7,IRF8,PSMB8,SPP1,USP18,XAF1
IL17A		cytokine	Activated	2.833	8.33e-06	ACTA2,ACTB,CD14,CXCL10,CXCL12,FN1,IFIT1B,IL16,MYC,S100A8,S100A9,SERPIND1,SGK1,SPP1,SPSB1,TNC,TNFRSF11B,VWF
ZBTB10	0.693	transcription regulator	Activated	2.828	0.022	ANXA1,CXCL10,FCER1G,HLA-E,HLA-G,IFIT1B,IFITM3,XAF1
IFNA2		cytokine	Activated	2.821	9.92e-06	ANXA1,CD70,CDKN1A,CXCL10,DDX60,EFNB3,GEM,HLA-E,IFITM3,IRF7,LY6E,MAL,MYC,PARP12,UGT1A6,USP18,XAF1
Interferon alpha		group	Activated	2.82	0.00241	ANXA1,ANXA2,CD70,CDKN1A,CRELD2,CRIP1,CXCL10,E2F1,FAM13B,FCGR2B,HLA-G,IFIT1B,IFITM3,IRF7,IRF8,ITGAM,MYC,PARP12,PSMB8,PTPN6,S100A9,USP18
P38 MAPK		group	Activated	2.794	0.000346	CD70,CDKN1A,CXCL10,CXCL12,FLNA,FN1,IER3,IRF7,ITGAM,JUNB,KLF4,MAL,MYC,MYH11,NR4A1,SGK1,SPP1,ZFP36
TGFB1		growth factor	Activated	2.733	2.94e-08	ABCG1,ACKR1,ACTA2,ANXA11,ANXA2,APLN,ARHGAP24,BCAT1,C1QB,C2,CALB2,CCR10,CD14,CD300A,CDKN1A,CFH,CHRNA7,CLDN1,CNN2,COL18A1,CSF1R,CTSH,CXADR,CXCL10,CXCL12,DEPTOR,E2F1,ELMO1,F13A1,F5,FBLN5,FCER1G,FLNA,FN1,FOXJ1,FXYD5,GADD45B,GEM,HLA-DMA,HLA-DQB1,HLA-DRB5,IER3,IGF2,ITGAM,ITIH3,JUNB,KLF4,LTC4S,Ly6a (includes others),MAP1B,MGP,MYC,MYH11,MYLK,NCAN,NR4A1,OLFM2,OSM,PRDX4,PROM1,PTGDS,PTGER4,PTGS1,PTPN6,RBM3,…
IL21		cytokine	Activated	2.726	2.5e-05	CCR10,CDKN1A,CXCL10,FCER1G,FCGR2B,FGL2,HLA-DRB5,IFIT1B,IRF7,SGK1,USP18
TCF7L2	-0.099	transcription regulator	Activated	2.674	0.00665	ALDH1A2,ANXA1,APOD,CDKN1A,CLDN11,CSF3R,EVI2A,FN1,HMGCS2,KLHL2,KNDC1,MAL,MOBP,MYC,RNASE4,SGK1,SPP1,SYDE2,TMEM63A,TMEM88B,VCAN
TGM2	0.908	enzyme	Activated	2.673	0.000231	CD101,CXCL10,DDX60,FCER1G,FN1,ITGAM,LSP1,LY6E,MGP,MYC,PTGS1,S100A8,SPP1,TNFRSF11B,XAF1
INHBA	-0.803	growth factor	Activated	2.66	0.000181	ACTA2,CALB1,CDKN1A,F13A1,FN1,HLA-G,JUNB,KLF4,LEFTY1,MGP,S100A8,S100A9,SLC5A8
CSF1	0.184	cytokine	Activated	2.658	0.00019	CDKN1A,Chil3/Chil4,CPM,CSF1R,CTSH,FCER1G,FCGR2A,FN1,ICOSLG/LOC102723996,IL18BP,IRF7,IRF8,ITGAM,JUNB,MYC,NBN,SLC7A5,SPP1
ETS2	-0.345	transcription regulator	Activated	2.63	0.000413	BRCA1,CDKN1A,CSF1R,JUNB,LYZ,MYC,SPP1
HIF1A	-0.35	transcription regulator	Activated	2.614	0.00649	ACTA2,AGT,AK4,APLN,BRCA1,CD70,CDKN1A,CLDN1,CORO1A,CXCL10,CXCL12,FN1,GADD45B,HIF3A,HILPDA,IGF2,MYC,NBN,NDRG1,NEFL,NR4A1,PROM1,SLC2A4,TNFRSF11B
Ige		complex	Activated	2.61	6.2e-08	ANXA1,BAIAP2,BCAT1,Cd33,CDKN1A,COL18A1,CXADR,ELMO1,FCER1G,FCGR2B,GADD45B,HLA-DMA,IER3,JUNB,LRRC38,MYC,OSM,PENK,PIP4K2B,PTPN6,RHOD,SLC11A1,SLC2A4,SLCO4A1,SPP1,TNC,TNFRSF11B,Tnfrsf22/Tnfrsf23
PLAU		peptidase	Activated	2.608	0.000791	ABCG1,ACTA2,Chil3/Chil4,FN1,HLA-DMA,S100A8,S100A9
MKNK1	0.006	kinase	Activated	2.598	0.0123	ANXA2,CFH,CP,F11R,FLNA,MAP1B,MGP,MYC,SNAP25,TXNIP,XDH
NGF		growth factor	Activated	2.594	0.00451	ACER2,ANXA2,ASIC2,CDKN1A,IER3,IGF2,JUNB,KLF4,MAFK,MYC,NR4A1,SNAP25,STMN4,ZFP36
STAT1	0.123	transcription regulator	Activated	2.584	5.74e-11	AGT,ALPK1,C4A/C4B,CD14,CDKN1A,Chil3/Chil4,CSF3R,CXCL10,DDX60,FCER1G,FCGR2B,FGL2,FN1,HLA-DRB5,HLA-E,IFIT1B,IFITM3,IL18BP,IRF7,IRF8,KLF4,Ly6a (includes others),LY6E,MYC,NEUROD1,PSMB8,PTGS1,SERPINA3,TNC,USP18,VWF,XAF1
IFN alpha/beta		group	Activated	2.578	0.00122	CXCL10,FGL2,IL20RB,IRF7,IRF8,Ly6a (includes others),LY6E
CD38	0.928	enzyme	Activated	2.562	0.0149	ACTA2,ANXA2,CRELD2,CRIP1,FGL2,FN1,NDRG1,PCP4,PRDX4,SLC7A5
Ifn		group	Activated	2.559	0.00182	CFH,CXCL10,IFITM3,IRF7,IRF8,S100A8,SPP1,XDH
NR3C2	0.004	ligand-dependent nuclear receptor	Activated	2.547	5.7e-06	AGT,Apoc1,Chil3/Chil4,FKBP5,FN1,GPX3,HLA-DQB1,JUNB,PLIN4,PRDX4,PTGDS,SERPINA3,SGK1,TGFBI,TSC22D3
FOXO3	-0.44	transcription regulator	Activated	2.547	0.000302	ACTA2,ANXA1,APLN,CDKN1A,CLDN1,CXCL10,FMOD,FN1,GADD45B,GPX3,IER3,ITGAM,JUNB,Mt1,Mt2,MYC,NDRG1,OSGIN2,PTGS1,SGK1,TXNIP
CHUK	-0.568	kinase	Activated	2.53	9.92e-06	CDKN1A,CLDN1,COL18A1,CP,CXCL10,CXCL12,E2F1,GADD45B,IFIT1B,JUNB,MGP,Mt1,Mt2,MYC,SGK1,SPP1,TNFRSF11B
SIM1		transcription regulator	Activated	2.53	0.0272	ABCG1,CALB2,FCGR2A,GPX3,ITIH3,LCP1,NGEF,PLA2G5,TSC22D3,UGT1A6
ARNT2	0.191	transcription regulator	Activated	2.53	0.0285	ABCG1,CALB2,FCGR2A,GPX3,ITIH3,LCP1,NGEF,PLA2G5,TSC22D3,UGT1A6
RAF1	-0.605	kinase	Activated	2.512	0.00553	ANXA1,CD37,CDKN1A,CLDN1,CTSH,E2F1,HPCAL1,IER3,ITGAM,MYC,Tpm2,TXNIP
IL1A	3.196	cytokine	Activated	2.501	6.17e-05	APOD,ASIC2,C4A/C4B,CDKN1A,CXCL10,CXCL12,IER3,JUNB,MYC,S100A8,S100A9,SERPINA3,SPP1,TNFRSF11B
IL2		cytokine	Activated	2.473	0.00168	ANXA1,BCAT1,CAPG,CDKN1A,CSF1R,CXCL10,CXCL12,FAM13B,FCER1G,FGL2,GADD45B,HLA-DQB1,HLA-DRB5,IER3,IL18BP,Ly6a (includes others),LY6E,MYC,NDRG1,OSM,PENK,PTPN6,RGCC,S100A8,SLC7A5,SPP1,STARD4,TGFBR3,TNFRSF11B
STAT3	-0.053	transcription regulator	Activated	2.464	8.92e-09	ACTA2,AGT,APLN,BCL9L,BEX1,CDKN1A,CFH,CP,CXCL10,EBF1,FCER1G,FGL2,FN1,HLA-DMA,HLA-DRB5,IFIT1B,IFITM3,IGF2,IRF7,ITGAM,JUNB,KLF4,LBP,LYZ,Mt1,MYC,NDRG1,PROM1,PSMB8,PTPN6,RPE65,S100A9,SERPINA3,SGK1,SPP1,USP18,VCAN,XAF1,ZFP36
FOXC1		transcription regulator	Activated	2.449	0.0386	HLA-DQB1,IFITM3,PSMB8,SPP1,USP18,XAF1
CGAS		enzyme	Activated	2.438	3.62e-05	CDKN1A,CXCL10,DDX60,IFIT1B,IRF7,USP18
IL4		cytokine	Activated	2.432	1.94e-09	ACTA2,ACTB,ALDH1A2,ANXA1,ANXA2,APOLD1,BCAT1,CAPG,Ccl6,CD14,Cd24a,CD300A,CDKN1A,Chil3/Chil4,COL18A1,CRIP1,CRISPLD2,CSF1R,CSF3R,Ctla2a/Ctla2b,CXCL10,D17H6S56E-5,F13A1,FCER1G,FCGR2A,FCGR2B,FKBP5,FLNA,FN1,FOXJ1,GADD45B,HILPDA,HLA-DMA,HLA-DQB1,HLA-DRB5,ICOSLG/LOC102723996,IER3,IFIT1B,IFITM3,IL16,IRF7,IRF8,JUNB,KLF4,LSP1,LTC4S,Ly6a (includes others),MAL,MYC,NDRG1,OSM,PSMB8,RCC1,S100A8,S100A9,SLC7A5,SPP…
NONO	-0.01	transcription regulator	Activated	2.425	0.0362	CXCL10,DDX60,LY6E,PDE7B,USP18,XAF1
IL27		cytokine	Activated	2.418	0.00163	CD14,CXCL10,HLA-DMA,HLA-DQB1,HLA-E,IL18BP,ITGAM,MYC
ETV5	-0.342	transcription regulator	Activated	2.393	0.0104	BEX1,CLDN1,CXCL12,FN1,FXYD5,LYZ,SPP1
IL12 (complex)		complex	Activated	2.387	0.0141	Ctla2a/Ctla2b,CXCL10,GADD45B,IFIT1B,IL18BP,IRF8,Ly6a (includes others),MYC
LEP		growth factor	Activated	2.376	0.025	ACTA2,CD14,CDKN1A,Chil3/Chil4,CXCL10,DLK1,ELOVL6,ITGAM,JUNB,LTC4S,MYC,NPY1R,SLC2A4,SNAP25,SPP1,TNFRSF11B,ZFP36
Growth hormone		group	Activated	2.375	0.000293	ACTB,AGT,CALB1,COL18A1,DLK1,FKBP5,FN1,IER3,IGF2,JUNB,MYC,SGK1,SPP1,TXNIP,XDH
mir-223		microRNA	Activated	2.356	0.00698	ACTA2,Cd33,E2F1,FGL2,Ly6a (includes others),Mt2,S100A9,SLC2A4,TGFBI
FOXO1	0.38	transcription regulator	Activated	2.321	0.000166	AGT,APLN,BANK1,CAMK4,CD70,CDKN1A,CNR1,CXCL10,EBF1,ELOVL6,FMOD,FN1,GADD45B,GPX3,IER3,ITGAM,JUNB,KLF4,MYC,NEUROD1,PSMB8,PTGS1,SGK1,SLC2A4,TDO2,TXNIP
AGT	1.197	growth factor	Activated	2.316	1.6e-08	ACTA2,ACTB,AGT,ANXA1,APLN,ARNTL,BRCA1,C4A/C4B,CD14,CDKN1A,CGREF1,CNR1,COL11A2,COL18A1,CP,CRIM1,CXADR,CXCL10,CXCL12,E2F1,FBLN5,FCGR2B,FKBP5,FN1,GRK5,Hspa1b,IRF7,ITGA8,KCNJ8,KLF4,MYC,MYH11,NDRG1,NR4A1,PALLD,PDGFD,PROM1,PSMB8,PTGDS,PTGS1,S100A8,S100A9,SERPINA3,SGK1,SPP1,SSH2,TNC,TNFRSF11B,TXNIP,VTN,ZFP36
NRG1		growth factor	Activated	2.307	0.000218	BDH2,BRCA1,CDKN1A,CRIM1,E2F1,FLNA,FN1,GPX3,IER3,IGF2,ITGAM,JUNB,MYC,NDRG1,NR4A1,SGK1,SLC2A4,ZFP36
IL10		cytokine	Activated	2.293	1.98e-08	ACTA2,Ccl6,CD14,Cd24a,CDKN1A,Chil3/Chil4,CSF1R,CSF3R,CTSH,CXCL10,CXCL12,FCER1G,FCGR2A,FCGR2B,FKBP5,HLA-DMA,HLA-DQB1,HLA-DRB5,HLA-G,ITGAM,OSM,S100A8,S100A9,SLC11A1,SLC7A5,SPP1,TSC22D3,VCAN,ZFP36
PRKCA	0.434	kinase	Activated	2.283	0.0177	ARHGDIB,CDKN1A,CXCL10,FN1,MYC,S100A8,S100A9
EPO		cytokine	Activated	2.245	0.000304	ACTB,CDKN1A,CXCL12,IGF2,JUNB,LCP1,LY6E,MYC,OSM,Podxl,PRKCZ,SPP1,Srgn,TNFRSF11B,TPH2,TSC22D3,TXNIP,VWF
FOXO4		transcription regulator	Activated	2.242	0.000576	APLN,CDKN1A,ELOVL6,FMOD,GADD45B,GPX3,IER3,ITGAM,PTGS1,SGK1,TXNIP
PTH		other	Activated	2.238	0.00224	CALB1,CDKN1A,CLEC11A,CXCL12,FN1,MGP,NR4A1,SLC2A4,SPP1,TNFRSF11B,WNT7A
RNY3		other	Activated	2.236	0.000168	CXCL10,DDX60,IFITM3,LY6E,XAF1
FCGR2A	1.449	transmembrane receptor	Activated	2.236	0.00147	CXCL10,IFITM3,IRF7,USP18,XAF1
IPMK	0.078	kinase	Activated	2.236	0.00179	ACTA2,ACTB,CORO1A,FLNA,JUNB
Bvht		other	Activated	2.236	0.00366	ACTA2,EBF1,IGF2,KCNJ8,LSP1
TLR7	3.885	transmembrane receptor	Activated	2.228	4.06e-08	AGT,BANK1,CD300A,CD70,CDKN1A,Cdr1,CFH,CXCL10,FCER1G,IER3,IFIT1B,IRF7,JUNB,PTPN6,UCMA,Zfp185
ADCYAP1		other	Activated	2.223	0.00203	CAMK4,CXCL10,GRK5,IER3,ITGAM,MYC,NEUROD1,NPY1R,RGCC,SERPINA3,SLC6A20,SNAP25,TGFBI,UGT1A6
SMAD1	0.142	transcription regulator	Activated	2.219	0.0031	ACTA2,CDKN1A,GADD45B,MYC,SPP1
PML	-0.099	transcription regulator	Activated	2.217	0.037	ACACB,BRCA1,CDKN1A,DDX60,ELOVL6,IRF7,LYZ,NDRG1,PSMB8
STAT5B	-0.378	transcription regulator	Activated	2.214	0.000638	BAIAP2,C2orf50,CD70,CDKN1A,CIRBP,EBF1,GADD45B,IFITM3,IRF8,Ly6a (includes others),LY6E,MYC,OSM,PROM1,Slco1a4,SPAG16,SUSD4,VWF,ZFP36
NR4A2	-1.226	ligand-dependent nuclear receptor	Activated	2.213	0.0206	ALDH1A2,CNR1,SLC2A4,SPP1,TSC22D3
Ifn gamma		complex	Activated	2.208	0.000344	AGT,CDKN1A,CXCL10,IL18BP,IRF8,Ly6a (includes others),MYC,XAF1
IFNL1		cytokine	Activated	2.207	0.0123	CXCL10,DDX60,IFITM3,USP18,XAF1
CG		complex	Activated	2.194	1.64e-06	ACTA2,ACTB,APLN,ARHGAP6,BCAT1,BRCA1,C2,C4A/C4B,CAMK4,CDKN1A,CLDN11,CPM,CRISPLD2,CXCL10,CXCL12,E2F1,FGL2,FKBP5,GADD45B,HILPDA,HLA-E,IER3,ITGA8,JUNB,KLF4,LRRN3,MYC,NR4A1,PTGS1,SCUBE1,SNAP25,SPP1,TGFBR3,TM4SF1,VCAN
IKBKE	-0.014	kinase	Activated	2.189	0.0402	CXCL10,CXCL12,IRF7,MYC,PYGL
IRF5	1.288	transcription regulator	Activated	2.186	0.0134	CDKN1A,CXCL10,IFITM3,IRF7,MYC,PARP12
NR1I3		ligand-dependent nuclear receptor	Activated	2.183	0.00276	CDKN1A,GADD45B,LRG1,Mt1,MYC,Slco1a4,SLCO1C1,Sult1a1
DDX58	0.076	enzyme	Activated	2.177	6.57e-06	CD70,CXCL10,CXCL12,GEM,IFIT1B,IRF7,IRF8,ITGAM,KLF4,SLC11A1,SPP1,TNFRSF11B,USP18
IFNA4		cytokine	Activated	2.177	0.00217	CXCL10,HLA-E,Ly6a (includes others),MYC,USP18
CDX2		transcription regulator	Activated	2.177	0.0204	CDKN1A,CLDN1,HEPH,KLF4,MYC,NEUROD1
KLF4	2.5	transcription regulator	Activated	2.165	0.000757	ACTA2,CD14,CDKN1A,Chil3/Chil4,CSF1R,E2F1,FN1,HLA-DQB1,IFITM3,ITGAM,KLF4,MYC,MYH11,OSM,PROM1,TNC,USP18
IFIH1	0.857	enzyme	Activated	2.162	0.000574	CXCL10,IFIT1B,IRF7,Ly6a (includes others),USP18
IL33	-0.02	cytokine	Activated	2.159	2.07e-06	ABCG1,ACTB,APOLD1,CD70,Chil3/Chil4,CSF3R,Ctla2a/Ctla2b,CXCL10,ELMO1,FGL2,FOXJ1,GADD45B,HILPDA,IER3,IRF7,ITGAM,JUNB,KLF4,MYC,MYLK,NR4A1,PTGER4,S100A8,S100A9,SLC11A1,ZFP36
SERPINE1		other	Activated	2.156	0.000181	ACTA2,CDKN1A,DLK1,FN1,HLA-DQB1,IER3,JUNB,ZFP36
RAS		group	Activated	2.156	0.019	CDKN1A,CSF3R,CXCL10,FN1,MYC,MYH11,Tnfrsf22/Tnfrsf23
CSF3		cytokine	Activated	2.148	0.0237	CAPG,CD14,CSF3R,CXCL12,GADD45B,ITGAM,LBP,Ly6a (includes others),LYZ,MYC
G protein alphai		group	Activated	2.145	2.46e-06	C4A/C4B,CXCL10,FCGR2A,FCGR2B,GEM,Gm4951,IFIT1B,IFITM3,KLF4,MYH11,PSMB8,USP18
SRC	0.232	kinase	Activated	2.143	0.00369	ABCA9,ABCG1,CDKN1A,CXCL10,FN1,MYC,NEUROD1,SPP1
LEF1	-0.778	transcription regulator	Activated	2.137	0.00164	ACTA2,BRCA1,CDKN1A,CSF3R,FN1,GEM,MYC,PENK,SGK1,SLC22A2,SPP1
CREB1	-0.25	transcription regulator	Activated	2.094	0.000438	AK4,APOLD1,CALB2,CAMK4,CDKN1A,CGREF1,Chil3/Chil4,CIART,CRIM1,FGL2,FN1,GADD45B,GEM,HLA-DQB1,HLA-G,HPCAL1,IER3,IRF7,JUNB,KLF4,LYPD6,MYC,NEUROD1,NR4A1,OCIAD2,PENK,SGK1,SLC2A4,ZFP36
STING1		other	Activated	2.092	2.14e-05	CALB2,CD70,CXCL10,IFIT1B,IFITM3,IRF7,IRF8,ITGAM,SLC11A1,TNFRSF11B,USP18
GATA2	2.477	transcription regulator	Activated	2.082	3.85e-06	Cd33,CDKN1A,CSF1R,CXCL10,CXCL12,DDIT4L,DLK1,F13A1,GPX3,Grifin,IL16,ITGAM,KLF4,Ly6a (includes others),MYC,S100A8,S100A9,TGFBR3,UGT1A6
FGF2		growth factor	Activated	2.055	0.00273	ACER2,ACTA2,BRCA1,CALB1,CDKN1A,CXCL12,FLNA,FN1,IGF2,JUNB,LEFTY1,MGP,MYC,NEUROD1,NR4A1,PENK,Podxl,S100A8,SPP1,TGFBR3,Tmsb4x (includes others),VWF
FOXA2		transcription regulator	Activated	2.032	2.44e-09	ACTA2,CFAP126,CPM,DLK1,DYNLRB2,FOXJ1,GPRC5C,HMGCS2,LEFTY1,LTC4S,LYZ,MAP1B,Mt1,MYH11,PIFO,PTGDS,SLC2A4,SPSB1,TDO2,Tpm2,WNT7A
TERT		enzyme	Activated	2.008	0.00549	CDKN1A,CXCL10,IFIT1B,IFITM3,IRF7,MYC,NEUROD1,PROM1,PSMB8,PTGS1,SPP1
SIX2		transcription regulator	Activated	2	0.102	ATP2A3,CDKN1A,DLK1,NEUROD1
BCL2L1	0.493	other	Activated	2	0.0546	FN1,Ly6a (includes others),NEUROD1,TNFRSF11B
IL17RA	-0.799	transmembrane receptor	Activated	2	0.000127	CSF3R,CXCL12,S100A8,S100A9
STAT		group	Activated	2	0.000943	AGT,CDKN1A,JUNB,LBP,SERPINA3
SAA1		transporter	Activated	2	0.002	Chil3/Chil4,CXCL10,S100A8,S100A9
ACVR1C	-0.945	kinase	Activated	2	0.00258	CDKN1A,JUNB,KLF4,LEFTY1
TFPI2		other	Activated	2	0.00258	ACTA2,CXCL10,GADD45B,JUNB
collagenase		group	Activated	2	0.00328	CXCL10,CXCL12,IER3,JUNB
Hbb-b2		other	Activated	2	0.0119	CXCL10,FN1,IL16,ITGAM
POU2F2		transcription regulator	Activated	2	0.0122	BANK1,EBF1,LY6E,MYC,SPP1,SYDE2
NSUN6	0.214	enzyme	Activated	2	0.0256	CRIM1,FLNA,NDRG1,SGK1
CLEC4G		other	Activated	2	0.0286	Chil3/Chil4,EBF1,IGF2,PDGFD
Gcg		other	Activated	2	0.0423	ETNPPL,RNASE4,SDS,SUSD4
JAK1/2		group	Activated	2	0.0462	BAIAP2,CA12,HLA-DRB5,IRF7
STIM1	0.167	ion channel	Activated	2	0.0462	CAMK4,JUNB,KLF4,MYC
Klrk1		transmembrane receptor		1.993	0.000793	IRF8,Ly6a (includes others),SPP1,XDH
Stat3-Stat3		complex		1.987	0.00503	CDKN1A,LBP,MYC,SERPINA3
AGER	0.914	transmembrane receptor		1.986	0.000578	CDKN1A,FN1,NEFL,S100A8,S100A9,TNC,TXNIP
IL1R1	-0.61	transmembrane receptor		1.982	0.000347	ACTA2,CXCL10,CXCL12,LBP,MYH11,Slco1a4
ICAM1	1.272	transmembrane receptor		1.981	0.0119	ACTA2,KLF4,MYC,PROM1
APP	0.36	other		1.977	2.15e-06	ABCG1,ACTA2,ACTB,ARNTL,C4A/C4B,CA12,CALB1,CDKN1A,CFH,Chil3/Chil4,CHRNA7,CKMT1A/CKMT1B,CLDN1,COL18A1,CP,CPNE6,CSF1R,Ctla2a/Ctla2b,CXCL10,CXCL12,FCGR2A,FCGR2B,FEZF2,FLNA,FN1,HLA-E,IFIT1B,IGF2,IRF7,ITGAM,JUNB,LBP,Ly6a (includes others),MAP1B,Mt1,MYC,NEFL,NEUROD1,OSM,PCP4,PENK,PTGDS,PTPN5,RBM3,S100A8,SNAP25,TAGAP,TNFRSF11B,Tpm2,USP18,VCAN,XAF1
LIF	-0.447	cytokine		1.976	3.84e-08	ACTA2,CDKN1A,CSF1R,CXCL10,E2F1,FN1,HLA-G,IL34,JUNB,LBP,MYC,RHOU,RPE65,SERPINA3,SPP1,TNC,TNFRSF11B,VWF
MDK	0.562	growth factor		1.974	0.0061	ACTA2,S100A8,S100A9,SPP1
Cdk		group		1.974	0.0157	CXCL10,MYC,PLEKHF1,TXNIP
Smad2/3-Smad4		complex		1.972	0.00258	ACTA2,CDKN1A,IRF7,MYC
STAT2	-0.418	transcription regulator		1.966	0.00577	CXCL10,IFIT1B,IRF7,PSMB8,USP18
CGA		other		1.964	0.378	CRELD2,E2F1,HR,SGK1
ELF4		transcription regulator		1.964	0.00731	CDKN1A,KLF4,LYZ,SPP1
IFNAR1	-0.136	transmembrane receptor		1.957	0.000406	CXCL10,FN1,IFIT1B,IRF7,Ly6a (includes others),MYC,PARP12,USP18,VCAN,XAF1
WT1		transcription regulator		1.952	0.00144	ANXA11,CDKN1A,CIRBP,CSF1R,CXCL10,IGF2,IRF8,ITGAM,JUNB,KLF4,MYC,NDRG1,OSM,Podxl,SALL2,TM4SF1
CYP4A11		enzyme		1.945	9.91e-06	AGT,FN1,S100A8,SGK1
NPM1	-0.019	transcription regulator		1.941	3.64e-05	CSF1R,E2F1,EGFL7,FN1,GEM,HILPDA,ICOSLG/LOC102723996,IGF2,JUNB,KLF4,NR4A1,SGK1,TGFBI,XDH
MEF2A	0.403	transcription regulator		1.941	0.0497	CXCL10,IFIT1B,IRF7,NR4A1,SLC2A4
NR1H3	-0.277	ligand-dependent nuclear receptor		1.939	8.95e-06	ABCG1,ACTA2,Apoc1,APOD,CDKN1A,CXCL10,DDX60,FGL2,GPX3,IRF7,ITGAM,LSP1,LYZ,Mt1,Mt2,SLC2A4,VCAN
mir-182		microRNA		1.912	0.00329	Chil3/Chil4,COL11A2,CSF1R,CXCL12,FN1,KLF4,VWF
SLC13A1		transporter		1.89	0.0104	BYSL,ELOVL6,INMT,ITIH3,MAL,Mt1,SPP1
CXCL12	1.769	cytokine		1.869	0.00072	ACTA2,CD14,CXCL10,CXCL12,FLNA,FN1,JUNB,Ly6a (includes others),MAFK,MYC,NR4A1,TNFRSF11B,ZBTB16
MYOCD		transcription regulator		1.857	0.0134	ACTA2,CDKN1A,FN1,MYH11,MYLK,VCAN
WNT1		cytokine		1.854	0.000835	ACTA2,CALB2,CDKN1A,DDIT4L,FN1,IGF2,JUNB,LY6E,MYC,RHOU,SPP1
SMAD3	0.122	transcription regulator		1.846	0.000167	ACTA2,ARHGAP24,CDKN1A,CHRDL1,CRISPLD2,CXCL10,DEPTOR,FN1,GADD45B,JUNB,LEFTY1,Ly6a (includes others),MYC,SPP1,TNC,ZFP36
STAT5A	-0.392	transcription regulator		1.808	0.000991	ABCG1,CD70,CDKN1A,Ctla2a/Ctla2b,FCER1G,MYC,OSM,PCP4,PSMB8,SERPINA3,TGFBI,TM4SF1,TXNIP,ZFP36
BHLHE40	0.242	transcription regulator		1.807	0.0146	ACTA2,AK4,ANXA1,CAPG,CD14,Cd24a,CP,FCGR2B,FGL2,HILPDA,IER3,IL18BP,IRF8,NDRG1,PTPN6
Il3		cytokine		1.78	1.76e-05	CD14,CDKN1A,CSF1R,CSF3R,ITGAM,Ly6a (includes others),LYZ,MYC,OSM,SPP1
SLC15A4	-0.471	transporter		1.778	0.00426	ANXA1,ANXA2,CRELD2,CRIP1,CXCL10,FAM13B,IRF7,ITGAM,PTPN6,USP18
RELA	-0.165	transcription regulator		1.777	1.62e-05	ACTA2,AGT,ARHGDIB,BEX1,CD14,CDKN1A,CXCL10,E2F1,ELMO1,FN1,GRK5,IER3,IFIT1B,IRF7,JUNB,LTC4S,MYC,NR4A1,PTGDS,PTGER4,PTPN6,SLC2A4,TNFRSF11B,Tnfrsf22/Tnfrsf23
IKBKB	-0.259	kinase		1.767	1.14e-05	BRCA1,CDKN1A,CLDN1,CP,CSF1R,CXCL10,CXCL12,GRK5,IFIT1B,JUNB,MGP,Mt1,Mt2,MYC,SGK1,Tmsb4x (includes others),TNC,TNFRSF11B,Tpm2,VCAN
IL1		group		1.761	0.000368	C2,CDKN1A,CP,CSF1R,CXCL10,FN1,ITGAM,LYZ,MYC,PTGS1,S100A9,TNC,TNFRSF11B,VCAN,XDH
MYF6		transcription regulator		1.746	6.66e-06	ACACB,APLN,CDKN1A,CTSH,CXCL10,IGF2,IL16,OSM,SPP1,TNFRSF11B
C5	0.174	cytokine		1.737	0.00408	ACTA2,CXCL10,FCGR2A,FCGR2B,FN1,ITGAM,ZFP36
HDAC6	0.036	transcription regulator		1.732	0.00867	JUNB,MYC,TGFBI,TPH2
CEBPA		transcription regulator		1.731	1.32e-05	ADCY7,AGT,ANXA1,APLN,CD14,CDKN1A,CSF1R,CSF3R,E2F1,EBF1,IER3,ITGAM,JUNB,KLF4,LEFTY1,Ly6a (includes others),MYC,PTGS1,S100A8,S100A9,SLC2A4,SPP1,TSC22D3,VCAN
LRP6	0.386	transmembrane receptor		1.725	0.00366	ACTA2,ALDH1A2,MYC,PNPLA3,SPP1
EGR1	0.559	transcription regulator		1.723	1.59e-05	ACTA2,BAIAP2,Ccl6,CDKN1A,CHRNA7,FN1,GADD45B,IGF2,ITGAM,JUNB,LYZ,MYC,NDRG1,NR4A1,SGK1,SPP1
MYB	-0.316	transcription regulator		1.722	0.000559	BANK1,BRCA1,CD14,CXCL12,FN1,FOXJ1,IGF2,KLF4,MYC,P2RY13,RGCC,SPP1
IRF3	-0.177	transcription regulator		1.722	0.00316	CD70,CXCL10,DDX60,FN1,IFIT1B,IFITM3,IRF7,JUNB,PARP12,USP18
TLR9		transmembrane receptor		1.718	0.000287	CD300A,CPM,CXCL10,GADD45B,IER3,IFIT1B,IRF7,LIX1,MYC,NR4A1,S100A8,TNC,USP18
ESR1		ligand-dependent nuclear receptor		1.714	0.000201	ACTA2,AGT,ARL4D,ARNTL,ARSG,ATP2A3,BCAT1,BRCA1,BYSL,C1QTNF4,CA12,CALB1,CDKN1A,CLDN1,CP,CPM,CRIM1,CXADR,CXCL12,E2F1,FLNA,GADD45B,GEM,HLA-E,HLA-G,HMGCS2,ICOSLG/LOC102723996,IER3,IFITM3,IGF2,INMT,JUNB,KCNQ4,LBP,MAP1B,MYC,MYH11,ODF3B,PALLD,PCP4,PDGFD,PROM1,PTGDS,PYGL,RGS19,S100A9,SGK1,SHANK3,SLC13A4,SLC2A4,SLC4A5,SLC7A5,SLCO1C1,SPP1,TC2N,TDO2,TM4SF1,Tmsb4x (includes others),TNFRSF11B,TSC22D3,TXNIP
GDF2		growth factor		1.709	0.019	CXCL12,DLK1,FMOD,GADD45B,MYC,NCAN,SPP1
ITK		kinase		1.706	7.21e-05	ARL4D,CCR10,CRIM1,FCER1G,Ly6a (includes others),MYC,MYO1F,ZBTB16
VitaminD3-VDR-RXR		complex		1.706	9.61e-05	CALB1,CD14,CDKN1A,CXCL10,KLF4,SPP1
MMP9		peptidase		1.698	0.0386	ACTA2,CDKN1A,COL18A1,CXCL12,MYC,WNT7A
NFKB1	0.249	transcription regulator		1.684	0.00196	CDKN1A,Chil3/Chil4,CXCL10,E2F1,FN1,GRK5,ICOSLG/LOC102723996,IER3,IFIT1B,LTC4S,MYC,NR4A1,PTPN6
ZAP70		kinase		1.671	0.00283	ANXA1,DNASE1L2,FKBP5,RBM3,TSC22D3,XAF1
CCR2	3.441	G-protein coupled receptor		1.667	2.5e-05	C1QB,Ccl6,Chil3/Chil4,CXCL10,CXCL12,F13A1,FN1,ITIH3,TGFBI,TNC,VCAN
SOX4	-1.087	transcription regulator		1.664	0.00191	B3GNT8,CXCL12,EVI2A,FCER1G,FN1,HLA-DQB1,IGF2,LRRN3,Ly6a (includes others),LYZ,Mt1,PYGL,RNASE4,Tmsb4x (includes others)
IRF2	-0.065	transcription regulator		1.646	2.62e-05	CA12,CD14,CDKN1A,Chil3/Chil4,CXCL10,IRF7,IRF8,KLF4,LBP,PSMB8,SLCO2B1,USP18
RPTOR	0.368	other		1.644	0.0292	Chil3/Chil4,CSF1R,CXCL12,IFIT1B,IRF8,ITGAM,MYC,SLC2A4
IFNB1		cytokine		1.633	2.76e-05	CD14,Cd24a,CDKN1A,Ctla2a/Ctla2b,CXCL10,E2F1,ICOSLG/LOC102723996,IFIT1B,IRF7,MYC,PARP12,RNASE4,SIDT1,SPP1,STARD4,Tpm2,USP18,XAF1
PPARG	-0.952	ligand-dependent nuclear receptor		1.617	0.000775	ABCG1,ACTA2,AGT,ALDH1A2,ARL4D,BRCA1,CDKN1A,DLK1,ELOVL6,F11R,FN1,HMGCS2,HR,KLF4,NDRG1,NR4A1,PLIN4,PYGL,S100A8,SGK1,SLC2A4,SPP1,Tpm2,TSC22D3
SP1	0.385	transcription regulator		1.616	8.84e-06	ACTA2,ATP2A3,CDKN1A,CIRBP,CRYBB1,CXCL10,CXCL12,CYBRD1,E2F1,FLNA,FN1,Hspa1b,IFITM3,IGF2,ITGAM,KLF4,Mt1,MYC,MYH11,MYLK,NDRG1,PENK,PROM1,PTGER4,PTGS1,SGK1,SLC11A1,SNAP25,SPP1,TGFBR3,TNC,VWF
Creb		group		1.588	0.00309	ACTA2,CD14,CDKN1A,CSF1R,CXCL10,FCER1G,GPR50,HLA-G,IER3,ITGAM,JUNB,MICB,NR4A1,PENK,SLC2A4,Slco1a4,TNFRSF11B
STAT4		transcription regulator		1.587	0.00242	BANP,Ctla2a/Ctla2b,CXCL10,FCER1G,HILPDA,HLA-DQB1,Hspa1b,IER3,IFIT1B,Mt1,MYC,NDRG1,PYGL,RGCC,UNC13D
SREBF1	0.551	transcription regulator		1.574	0.000459	ACACB,AK4,CD14,CDKN1A,Chil3/Chil4,CXADR,CXCL10,DLK1,ELOVL6,FABP7,FN1,GPX3,PNPLA3,PTGDS,SERPINA3,SEZ6L2,STARD4
S100A9	3.983	other		1.57	5.31e-09	ABCG1,APLN,C1QB,CORO1A,CP,CPM,CXCL10,FCGR2A,ITGAM,MYC,PTPRO,S100A8,S100A9,SCUBE1,SGK1,TXNIP,UGT1A6,USP18,VCAN
CREM	-0.232	transcription regulator		1.561	0.0445	APOLD1,CAMK4,CIART,GADD45B,JUNB,NR4A1,SLC2A4
TGFBR1	0.143	kinase		1.554	2.95e-06	ACTA2,C1QB,CDKN1A,CXCL10,FBLN5,FMOD,FN1,KLF4,LEFTY1,MYC,TGFBI,ZFP36
BMP7	-0.311	growth factor		1.522	0.00258	ACTA2,ALDH1A2,CDKN1A,DLK1,F11R,FN1,HPCAL1,IGF2,KLF4,NDRG1,PENK,SLC2A4,SPP1,VCAN
MET	-0.038	kinase		1.5	0.00163	CDKN1A,CLDN1,FGL2,FN1,Hspa1b,IFIT1B,KLF4,MAL,MYC,SPP1
USP22	-0.575	peptidase		1.463	3.44e-06	Cd33,CDKN1A,CSF3R,FCGR2A,FCGR2B,FN1,ITGAM,PTPN6
ERBB2	-0.069	kinase		1.461	0.00445	ACTA2,ACTB,ANXA2,CDKN1A,CLEC11A,COL18A1,CPM,CRIP1,CSF1R,CXCL10,CXCL12,E2F1,EFNB3,FN1,GPX3,HEPH,HSD17B11,IGF2,JUNB,KLF4,MAP1B,MYC,NDRG1,PDGFD,PENK,PROM1,PTGS1,RHOD,SERPINA3,SLC7A5,SLCO4A1,Sult1a1,TGFBI,Tmsb4x (includes others),TNC,UGT1A6,VCAN,VWF
EPAS1	0.121	transcription regulator		1.453	0.000738	APLN,CA12,CDKN1A,CKMT1A/CKMT1B,CLDN1,CORO1A,CXCL12,CYBRD1,FN1,GADD45B,HILPDA,NDRG1,NEFL,SLC2A4,SLC7A5,TNFRSF11B
JAG1	0.327	growth factor		1.444	1.46e-05	ACTA2,APOD,CDKN1A,CLDN1,F11R,GPX3,MYC,MYH11,SPP1,TNC
Pkc(s)		group		1.444	0.00184	ACTA2,APLN,CDKN1A,CLDN1,FN1,GADD45B,IGF2,JUNB,MAFK,NR4A1,S100A8,SPP1
ATF4	-0.158	transcription regulator		1.444	0.0473	ARHGAP24,BCAT1,CDKN1A,FN1,KLF4,NDRG1,PENK,SLC7A5,TNFRSF11B,XDH
PGR	-2.982	ligand-dependent nuclear receptor		1.435	2.25e-05	AK4,CA12,CDKN1A,DDX60,FKBP5,FN1,HPCAL1,IER3,IRF7,KLF4,MYC,NDRG1,S100A8,SGK1,SLC7A5,SNAP25,TGFBI,TM4SF1,TNC,TSC22D3,VCAN,XAF1
JAK2	-0.381	kinase		1.432	1.63e-05	ACER2,ACTB,CDKN1A,CXCL10,F5,FCGR2B,FN1,ITGAM,LY6E,MYC,NR4A1,OSM,SLAMF9,SLC11A1
ELAVL1	-0.073	other		1.431	0.000181	ACTA2,ANXA11,APOD,CDKN1A,CLDN1,FCGR2A,FLNA,Gm4951,HLA-DRB5,IFITM3,MYC,PROM1,TSC22D3,USP18,ZFP36
KITLG	-0.058	growth factor		1.423	0.000607	ACTB,CD14,Cd24a,CDKN1A,CSF3R,CXCL12,IL16,LTC4S,LY6E,OSM,Podxl,Srgn,Tmsb4x (includes others),TSC22D3,TXNIP,VWF
NCOA2	0.001	transcription regulator		1.419	0.00194	CDKN1A,CXCL10,ELOVL6,GPX3,IFIT1B,IRF7,KLF4,LYZ,P2RY13,TSC22D3
NEUROG3		transcription regulator		1.408	0.00182	AGT,Cd24a,CDKN1A,EBF1,NEUROD1,TDO2,ZBTB16
FSH		complex		1.408	0.00348	ACTA2,ACTB,ADCY7,APLN,CAMK4,CLEC11A,COL18A1,FKBP5,GEM,GRK5,JUNB,MYC,NPY1R,NR4A1,PENK,PTGS1,SGK1,SLC2A4,SNAP25,TGFBR3,TNFRSF11B
PLG		peptidase		1.408	0.00916	CNN2,ELMO1,FCGR2B,PLA2G5,STAB2,TNFRSF11B
SMAD4	0.193	transcription regulator		1.406	0.0325	ACKR1,CDKN1A,FN1,GADD45B,IER3,MYC,RGCC,SGK1,TNC,Tpm2,ZFP36
CNTF		cytokine		1.402	1.98e-05	ACTB,APOD,Ccl6,CD14,CNR1,CP,FXYD5,JUNB,KCNIP1,KLF4,LBP,PENK,SERPINA3,SLC11A1,SPP1,XDH,ZFP36
CEBPE		transcription regulator		1.392	0.000168	CD14,CSF1R,CSF3R,ITGAM,LYZ,MYC
CXCR4	0.15	G-protein coupled receptor		1.387	0.000288	CDKN1A,CHRNA7,CXCL10,CXCL12,JUNB,MYC,ZBTB16
TSH		complex		1.387	0.0123	CDKN1A,JUNB,Mt1,MYC,SLC2A4
CCL5		cytokine		1.387	0.0345	CHRNA7,ITGAM,PTGDS,SGK1,ZFP36
RETNLB		other		1.387	0.0432	ACTA2,FN1,MAP3K6,MYC,NR4A1
Jnk		group		1.382	0.003	ACTA2,AGT,ALDH1A2,APLN,BRCA1,CXCL12,FN1,MYC,NR4A1,VCAN,ZFP36
LGALS1	0.208	other		1.376	0.0206	ACTA2,CDKN1A,FN1,HLA-G,SPP1
FOS	0.741	transcription regulator		1.367	0.00355	AGT,APLN,CD14,COL18A1,CTSH,CXCL10,ELOVL6,FN1,JUNB,LYPD6,MAFK,Mt2,MYC,NR4A1,OCIAD2,PENK,PTGDS,PTPRO,S100A8,S100A9,SPP1,TGFBI,TNFRSF11B,WNT7A,XAF1,XDH
BRCA1	-1.927	transcription regulator		1.364	0.00483	ACTB,BRCA1,Cd24a,CDKN1A,COL18A1,FKBP5,GADD45B,IRF7,Ly6a (includes others),MYC,VCAN
HTT	-0.089	transcription regulator		1.363	6.79e-08	ACKR1,ACTA2,AGT,ARNTL,BAIAP2,CA12,CAMK4,Cd24a,CDKN1A,CLDN1,CNR1,COL18A1,CSF1R,EBF1,ETNPPL,FABP7,FN1,GPX3,GRK5,HPCAL1,Hspa1b,IGF2,JUNB,KCNA1,KLF4,MAST3,MGP,MOBP,Mt1,NEFL,NEUROD1,NGEF,NR4A1,PCP4,PENK,PROM1,PSMB8,PTPN5,SERPINA3,SGK1,SNAP25,SPP1,TGFBI,TM4SF1,Tmsb4x (includes others),Tpm2
PTPN3	0.617	phosphatase		1.353	0.00151	CDKN1A,FN1,MYC,TGFBI
PF4		cytokine		1.345	0.000462	ACTA2,CDKN1A,CPM,DDX60,FN1,ITGAM,KLF4,USP18
Srgn	1.919	other		1.342	0.000436	BANP,HLA-DRB5,ITGAM,LYZ,S100A9
PLAUR	2.257	transmembrane receptor		1.342	0.00217	ACTA2,E2F1,ITGAM,JUNB,MYC
JAK1	-0.018	kinase		1.342	0.00369	CD14,CDKN1A,IRF7,JUNB,LRG1,USP18
EPHA2		kinase		1.342	0.00499	IER3,JUNB,NR4A1,SGK1,ZFP36
LHX1		transcription regulator		1.342	0.00501	AADAT,CXCL12,FN1,Ly6a (includes others),PCP4,SLC45A4,SLC5A8
CLOCK	-0.252	transcription regulator		1.342	0.0055	AK4,CHRNA7,ELOVL6,FABP7,FKBP5,GADD45B,HLA-DQB1,HMGCS2,Hspa1b,IL18BP,JUNB,LIX1,LYPD6,MGP,MYLK,TSPAN4
DOCK8	0.347	other		1.342	0.0432	CD70,CXCL10,FGL2,IFIT1B,IRF7
USF1	-0.254	transcription regulator		1.336	0.00669	AGT,APLN,Mt1,SLC22A2,SPP1,TXNIP
PI3K (complex)		complex		1.329	0.00256	APLN,CDKN1A,CXCL10,E2F1,FBLN5,FN1,IGF2,ITGAM,LSP1,MYC,PLA2G5,PRKCZ,SGK1,SPP1,TXNIP
MRTFB		transcription regulator		1.321	6.17e-05	ACTA2,ACTB,CNN2,CRIM1,DMKN,F11R,FLNA,MAFK,MYH11,PGLYRP1,PTPRO,S100A8,S100A9,SGK1
S100A8	4.232	other		1.306	5.26e-08	ABCG1,APLN,C1QB,CORO1A,CP,CPM,CXCL10,FCGR2A,ITGAM,MYC,PTPRO,S100A8,SCUBE1,SGK1,TXNIP,UGT1A6,USP18,VCAN
Ccl2		cytokine		1.3	0.00261	CD14,CXCL10,KLF4,SLC2A4,SPP1
ADAM10	-0.224	peptidase		1.3	0.00396	ACTA2,Chil3/Chil4,CXCL12,FABP7,ICOSLG/LOC102723996,ITIH3,NR2E1,S100A8,S100A9,SHANK3
IL6R		transmembrane receptor		1.294	0.000128	ACTA2,CDKN1A,CXCL10,FN1,IGF2,PENK,SERPINA3,TNFRSF11B
EGR2		transcription regulator		1.276	0.0481	CAMK4,CDKN1A,CHRNA7,CSF1R,IGF2,MYC,TGFBR3,ZBTB16
EGF	0.526	growth factor		1.271	2.06e-05	BRCA1,CDKN1A,CSF1R,E2F1,FABP7,FN1,FOXJ1,GPR50,IER3,IGF2,ITGAM,JUNB,LEFTY1,MYC,NCAN,NEUROD1,NR4A1,Podxl,PROM1,PTGS1,S100A9,SERPINA3,SLC2A4,SNAP25,SPP1,SYT3,TNC,TNFRSF11B,VCAN,WNT7A,ZFP36
AR		ligand-dependent nuclear receptor		1.258	0.000508	ABCG1,ALDH1A2,BEX1,BRCA1,C4A/C4B,Cd24a,CDKN1A,Chil3/Chil4,CLDN11,CXCL12,ELMO1,FABP7,FKBP5,GPR182,IGF2,KCNA1,LAMC3,LEFTY1,Ly6a (includes others),MYC,NDRG1,NRN1L,PENK,PTGDS,PTGS1,SERPINA3,SGK1,SLC4A5,SPP1,TMEM52,VCAN,ZBTB16
GCG		other		1.258	0.0146	ELMO1,ETNPPL,FN1,NEUROD1,SDS,SLC2A4
WNT5B		other		1.257	0.000357	ACTA2,FN1,SLC7A5,VCAN
TNFSF11		cytokine		1.248	0.00946	CD14,CDKN1A,CLEC11A,CSF1R,GADD45B,IER3,IRF8,ITGAM,JUNB,MYC,PTGER4,SPP1,TNFRSF11B,USP18
IGF1	-0.833	growth factor		1.243	1.23e-05	ACTA2,BRCA1,C4A/C4B,CD70,CDKN1A,CLEC11A,CP,E2F1,FN1,HSD17B11,Hspa1b,IER3,IFITM3,IGF2,IL16,JUNB,LRRC38,Ly6a (includes others),MYC,MYH11,NR4A1,PENK,PSMB8,PTGER4,SGK1,SLC2A4,SPP1,TGFBI,TNFRSF11B,TXNIP,VWF,ZFP36
NOD2		other		1.238	0.00861	ALDH1A2,ARL5C,CXCL10,IER3,ITGAM
NLRP12		other		1.225	0.0061	CXCL12,HLA-E,HLA-G,PSMB8
KDM3A	0.749	transcription regulator		1.225	0.0102	ACTA2,MYC,MYH11,TNC
IGF1R	0.357	transmembrane receptor		1.222	0.000178	ACTA2,CAPG,CD300A,Cd33,CD37,CDKN1A,COL18A1,DLK1,IGF2,IL16,ITGAM,MYC,NR4A1,PROM1,RBM3,SPP1,TGFBI,Tpm2
HRAS	-0.57	enzyme		1.213	0.00175	ACTB,ANXA2,CAPG,CDKN1A,CFH,CGREF1,CNN2,COL18A1,CRIM1,CXCL10,CXCL12,E2F1,FLNA,FN1,GPX3,IGF2,ITGAM,JUNB,LSP1,LYZ,MYC,MYH11,OSBP2,OSM,PTGS1,SERPINA3,SERPIND1,SPP1,Tmsb4x (includes others),TNFRSF11B,Tpm2,VCAN
MLX	-0.061	transcription regulator		1.202	0.00217	ELOVL6,IGF2,IL16,PROM1,TXNIP
MRTFA		transcription regulator		1.184	1.73e-06	ACTA2,ACTB,CNN2,CXCL12,DMKN,F11R,FLNA,MAFK,MYH11,MYLK,PGLYRP1,S100A8,S100A9,SGK1,TNC,Tpm2
Pka		complex		1.177	9.45e-06	CAMK4,CD14,CDKN1A,CXCL10,E2F1,JUNB,NR4A1,PENK,PRKCZ,SGK1,TNFRSF11B,XAF1
NLRP3		other		1.177	0.0373	ACTA2,BRCA1,Chil3/Chil4,CXCL10,FN1
IL11		cytokine		1.159	5.89e-05	ACTA2,ANXA2,DLK1,JUNB,LBP,SERPINA3,SPP1,VWF
PDGF BB		complex		1.154	1.95e-08	ACTA2,ANXA11,BRCA1,CDKN1A,COL18A1,CP,CSF1R,FBLN5,FLNA,FN1,FXYD5,GEM,HLA-E,IER3,IGF2,JUNB,LBP,MAFK,Mt1,Mt2,MYC,MYH11,NR4A1,SERPINA3,SGK1,TNC,TNFRSF11B,VCAN,XDH,ZFP36
CTNNB1	-0.497	transcription regulator		1.144	0.00476	ACTA2,ACTB,ALDH1A2,ANXA1,APOD,CDKN1A,CNN2,CNR1,CRIP1,CXCL10,CXCL12,DLK1,ELMO1,F13A1,FCER1G,FN1,GADD45B,HILPDA,HMGCS2,IGF2,IRF8,LSP1,LY6E,MYC,MYLK,NEUROD1,NR4A1,Podxl,PROM1,S100A8,SERPINA3,SGK1,SOX7,SPP1,TNC,TNFRSF11B,VCAN,WNT7A,XAF1
CD44	-0.099	other		1.142	0.0041	ACTA2,ACTB,ANXA11,CDKN1A,COL18A1,CXADR,FKBP5,FN1,Ly6a (includes others),MYC,SPP1,Tpm2
CEBPB		transcription regulator		1.141	3.51e-06	ACTA2,AGT,ALDH1A2,APLN,BRCA1,C2,CD14,CDKN1A,CIRBP,CP,CSF1R,CSF3R,CXCL10,E2F1,FCER1G,FN1,IER3,IFITM3,IL18BP,INMT,IRF7,LBP,LIX1,MGP,MYC,NBN,PRDX4,PTGS1,SGK1,SPP1,TM4SF1,UGT1A6,VCAN,XDH
CIITA		transcription regulator		1.135	0.00111	FN1,HLA-DMA,HLA-DQB1,HLA-DRB5
ERG		transcription regulator		1.134	0.00344	ARHGAP24,CLDN1,CNR1,COL11A2,EGFL7,ELMO1,FKBP5,HPCAL1,NDRG1,PTPN6,SPP1,TSC22D3,VWF,ZBTB16
BMP10		growth factor		1.134	0.0104	APLN,FCGR2A,FGL2,FN1,NR4A1,SERPINA3,VCAN
RARB	-0.045	ligand-dependent nuclear receptor		1.134	0.0249	CDKN1A,CXCL12,IFIT1B,KLF4,LYZ,SPP1,USP18
miR-3651 (miRNAs w/seed AUAGCCC)		mature microRNA		1.134	0.00669	AK4,FMOD,IP6K3,RDH12,RPUSD2,RPUSD4,TC2N
ITGAV	0.537	transmembrane receptor		1.131	0.00409	CDKN1A,FN1,OSM,VTN
IgG		complex		1.129	5.48e-05	CDKN1A,CXCL10,FCGR2A,FCGR2B,FGL2,FN1,GADD45B,HLA-E,IFITM3,IL16,ITGAM,JUNB,Ly6a (includes others),MYC,PTGER4,PTPN6,SGK1,TNC,TSC22D3,ZFP36
TREM1		transmembrane receptor		1.129	0.0238	CD14,CXCL10,GADD45B,GEM,PGLYRP1,RHOU,SLCO4A1,SPP1,STARD4
MEF2D	-0.503	transcription regulator		1.119	0.0318	FN1,JUNB,NR4A1,SLC2A4,ZFP36
BMP2		growth factor		1.118	0.000153	ACTA2,ALDH1A2,CALB1,CAMK4,CDKN1A,CXCL12,FN1,GADD45B,JUNB,KLF4,MYC,SPP1,TNFRSF11B,VCAN,ZBTB16
Insulin		group		1.111	0.0378	ACTB,AGT,APLN,ARNTL,CDKN1A,COL18A1,DLK1,ELOVL6,FN1,HIF3A,IGF2,IRF7,JUNB,KLF4,Mt1,MYC,NR4A1,PRKCZ,SGK1,SLC2A4,SNAP25,SYT3,TGFBI,TNC
Mapk		group		1.109	0.00294	APLN,CDKN1A,JUNB,MYC,PRKCZ,S100A8,SPP1
IRF9	0.481	transcription regulator		1.103	0.00731	CXCL10,IFITM3,IRF7,IRF8
ELK1	-0.38	transcription regulator		1.098	0.000678	CDKN1A,JUNB,MYLK,NR4A1,PSMB8,SPP1,ZFP36
ITGA11		other		1.091	0.00258	ACTA2,FN1,SPP1,TNC
TWIST2		transcription regulator		1.091	0.0317	CDKN1A,FBLN5,FN1,RNF43
ZEB1	0.13	transcription regulator		1.091	0.0464	CXADR,FN1,MAP1B,TGFBI,XDH
BCR (complex)		complex		1.086	0.000134	ARL5C,BANK1,CD300A,CDKN1A,FCGR2B,HLA-DMA,ICOSLG/LOC102723996,IRF7,IRF8,JUNB,KLF4,MYC,PLA2G5,ZBTB16
NR3C1	-0.469	ligand-dependent nuclear receptor		1.074	5.47e-06	ACTA2,ACTB,AGT,AMIGO2,ANXA1,BRCA1,C1QTNF4,C4A/C4B,CD70,CDKN1A,CXCL10,ELMOD1,ETNK2,FCER1G,FKBP5,FN1,GADD45B,GEM,GPX3,HMGCS2,IER3,IFIT1B,IP6K3,IRF8,LEFTY1,LRRC8A,MAL,Mt1,MYC,PLEKHF1,PYGL,S100A8,S100A9,SDS,SGK1,SLC7A6,SPP1,TNFRSF11B,TPH2,TSC22D3
TNFSF12	-0.01	cytokine		1.073	0.0153	CXCL10,ITGAM,S100A8,S100A9,SLC2A4
TICAM2	1.142	other		1.067	0.000357	CXCL10,ICOSLG/LOC102723996,IRF7,S100A8
TEK	1.376	kinase		1.067	0.000357	APLN,CDKN1A,S100A8,S100A9
RPS6KB1	-0.308	kinase		1.067	0.0119	CDKN1A,CXCL10,MYH11,SLC2A4
SMARCA2	-0.521	transcription regulator		1.067	0.0123	CP,E2F1,FKBP5,ITGAM,MYLK
SMAD2	-0.119	transcription regulator		1.064	0.016	ACTA2,CDKN1A,CRISPLD2,FN1,GADD45B,NEUROD1
ETS1	0.059	transcription regulator		1.044	0.000927	ARHGDIB,ATP2A3,BRCA1,CD14,CDKN1A,CSF1R,FCGR2A,FN1,ITGAM,JUNB,MYC,SPP1
BMP4	2.899	growth factor		1.036	0.0026	ACTA2,ALDH1A2,CDKN1A,JUNB,KLF4,LCP1,LEFTY1,MAFK,MYC,SLC13A4,TNFRSF11B
PRKCD	0.679	kinase		1.023	2.32e-05	CD70,CDKN1A,CXCL10,CXCL12,GEM,ICOSLG/LOC102723996,ITGAM,JUNB,MYC,NR4A1,PROM1,PTPN6,TNFRSF11B,ZFP36
TLR4	0.408	transmembrane receptor		1.006	0.000753	CD14,CD70,CXCL10,DLK1,FCGR2B,FGL2,IFIT1B,IFITM3,IL18BP,IRF7,IRF8,ITGAM,LTC4S,MYC,NR4A1,RGCC,SLC2A4,SPP1,TNFAIP8L2
TNFSF13B		cytokine		1.006	0.00292	APLN,C2,Cd24a,CD70,FCGR2B,ICOSLG/LOC102723996,MYC,PGLYRP1,PTGS1,SPP1
USF2	-0.164	transcription regulator		1.003	0.0229	AGT,APLN,MYC,SPP1
HOXB4		transcription regulator		1	0.000357	E2F1,GPX3,JUNB,MYC
IGF2	1.544	growth factor		1	0.000567	CDKN1A,ELOVL6,FABP7,FN1,IER3,IGF2,JUNB,MYC,NDRG1,SEZ6L2,SLC2A4,SPP1,TGFBI
STK40	0.042	kinase		1	0.00283	ACTA2,ALDH1A2,C1QB,DLK1,FN1,WNT7A
STAT5a/b		group		1	0.00305	CDKN1A,Chil3/Chil4,EBF1,FCER1G,MYC,OSM,Tmsb4x (includes others),VWF
CSF1R	1.809	kinase		1	0.0031	CDKN1A,CSF1R,FMOD,JUNB,MYC
CDK2	0.089	kinase		1	0.0031	BRCA1,CDKN1A,E2F1,MYC,SNAP25
AKT2	-0.378	kinase		1	0.00861	ACTA2,CDKN1A,IGF2,MYH11,PALLD
PAF1	-0.124	other		1	0.0137	IFITM3,KLF4,LRRN3,ZFP36
MSC		transcription regulator		1	0.0179	DDX60,IRF7,SPP1,XAF1
CBFB	0.368	transcription regulator		1	0.027	CSF1R,PTGER4,SPP1,TGFBR3,TNFAIP8L2
GRIN1	-0.731	ion channel		1	0.0386	FN1,PENK,TNC,XDH
KMT2A	-0.102	transcription regulator		1	0.0464	ARSG,CDKN1A,DEPTOR,MYC,PROM1
EIF4G2	-0.14	translation regulator		1	0.00328	ACTB,CDKN1A,IGF2,KLF4
miR-4714-3p (miRNAs w/seed CAACCUA)		mature microRNA		1	0.0203	HILPDA,HSD17B11,RPUSD4,TPH2
SRF	0.037	transcription regulator		0.999	6.51e-06	ACTA2,ACTB,APOLD1,CALB1,CDKN1A,CLDN1,CNN2,CPM,DMKN,FLNA,HIF3A,ITGAM,JUNB,MYH11,MYLK,NR4A1,PGLYRP1,S100A8,S100A9,SERPIND1,TNC,Tpm2,VCAN
IL18	-0.453	cytokine		0.984	0.00204	CHRNA7,CXCL10,CXCL12,GADD45B,IL18BP,ITGAM,PENK,SPP1,TNFRSF11B
HMGA1		transcription regulator		0.958	0.00621	ACTA2,AGT,BRCA1,CTSH,IER3,JUNB,Ly6a (includes others),LY6E,MYC,MYO1F,Srgn
MAFB	-0.933	transcription regulator		0.956	0.00182	ACTB,CNN2,CRYBB1,CXCL12,F13A1,FBLN5,IL18BP
KAT2A	-0.747	enzyme		0.951	0.00426	CLDN11,E2F1,Grifin,HLA-DQB1,IMPA2,ITIH3,JUNB,PROM1,PTPRO,RHOU
ADM	0.6	other		0.948	0.00261	AGT,FN1,PENK,SPP1,TNFRSF11B
EGFR	-0.278	kinase		0.946	0.000341	ACTA2,ACTB,ANXA1,CDKN1A,Chil3/Chil4,CPM,CXCL10,CXCL12,E2F1,EFNB3,FABP7,IER3,IGF2,JUNB,MYC,PIP4K2B,PRKCZ,PROM1,PTGER4,PTGS1,SERPINA3,SLC7A5,SLCO4A1,TNC,TNFRSF11B,TXNIP,VCAN
BRD7	-0.335	transcription regulator		0.934	0.002	CDKN1A,FN1,NDRG1,VCAN
PRMT5	-0.312	enzyme		0.931	0.0179	CXCL10,KLF4,MYC,PTPRO
IFI16		transcription regulator		0.93	0.0153	CDKN1A,CSF3R,CXCL10,MYC,PCP4
PIK3R1	0.408	kinase		0.928	0.0275	ACTA2,CXCL10,CXCL12,IRF7,MYC,TXNIP
EIF4E	-0.001	translation regulator		0.927	0.000162	CAPG,CD70,CDKN1A,CRYBB1,CSF1R,FN1,GPX3,HLA-DQB1,HLA-G,LYZ,MYC,P2RY13,SLC11A1,SLCO2B1,TGFBI,TNC,TPH2
SHH		peptidase		0.926	0.0442	BRCA1,CSF1R,EBF1,FN1,IGF2,MYC,NR4A1,SPP1,TSC22D3
NOTCH3	0.427	transcription regulator		0.923	0.00049	ACTA2,APOD,CDKN1A,FABP7,FN1,MYH11,PROM1
CD3		complex		0.918	0.0432	ANXA1,ARHGDIB,C2,CORO1A,CXCL10,DNASE1L2,ELAVL3,FCER1G,HLA-DQB1,IL16,IRF8,JUNB,LCP1,LSP1,Ly6a (includes others),MYC,NR4A1,PRDX4,PTGER4,PYGL,RBM3,XAF1,ZFP36
TCR		complex		0.917	0.0112	APOD,BCAT1,CD70,CXCL10,F5,FLNA,GADD45B,IL16,IRF7,JUNB,MYC,NR4A1,RGCC,SERPINA3,SPP1,TSC22D3,UNC13D
PTH1R	-0.543	G-protein coupled receptor		0.914	0.000168	CALB1,CSF1R,MGP,SPP1,TNFRSF11B
LAMP2	0.336	enzyme		0.896	0.0111	CXCL10,CXCL12,FN1,IL16,OSM,TNFRSF11B
Raf		group		0.895	0.027	CDKN1A,E2F1,IER3,MYC,MYH11
Akt		group		0.885	0.000176	ACTA2,BRCA1,CDKN1A,CP,CPM,CXCL10,CXCL12,EFNB3,FKBP5,FN1,HIF3A,IER3,IGF2,MYC,NBN,NDRG1,PTGER4,PTGS1,SGK1,SLC2A4,SLC7A5,SPP1,TNC,VCAN
JUN	-1.312	transcription regulator		0.876	5.41e-07	ACTA2,ANXA1,ANXA2,BRCA1,C1QB,CD14,CDKN1A,CSF1R,CXCL10,FABP7,FBLN5,FN1,HLA-G,ITGAM,JUNB,LBP,MYC,NDRG1,NR4A1,OSM,PENK,PTGDS,PTPN6,PTPRO,PXDN,SGK1,SPP1,Tmsb4x (includes others),TNC,ZFP36
MAP2K7	0.036	kinase		0.849	0.00183	CDKN1A,CXCL10,FN1,JUNB,LSP1,MYC
PDPK1	-0.121	kinase		0.849	0.0102	CDKN1A,CXCL10,MYC,PROM1
BAX	-0.171	transporter		0.849	0.0462	CDKN1A,CTSH,CXCL10,IRF7
HDAC4	-0.484	transcription regulator		0.842	0.00341	ACTA2,CALB1,CDKN1A,CHRDL1,ETNPPL,IFITM3,KLHL2,NR4A1,SLC2A4,SNAP25
PI3K (family)		group		0.836	0.00169	ABCG1,ACTA2,CXCL10,CXCL12,MYC,PRKCZ,PTGS1,TNC,TXNIP
EDN1	0.443	cytokine		0.825	0.000615	ACTA2,ACTB,ANXA1,APLN,FN1,ITGAM,JUNB,MYC,PTGER4,PTGS1,TNC,VCAN,VWF
ADIPOQ		other		0.825	0.00424	ACACB,ACSM5,ACTA2,Apoc1,CDKN1A,Chil3/Chil4,CXCL10,DLK1,FN1,HMGCS2,SLC2A4
DHCR24	-0.445	enzyme		0.816	1.13e-06	ANXA1,IFITM3,IRF7,Ly6a (includes others),LY6E,MGP
GNAS	0.378	enzyme		0.816	0.000919	ARL4D,GEM,KLF4,MYC,NR4A1,PENK,SPP1
SAMSN1	2.671	other		0.816	0.0339	CD70,CXCL10,FGL2,IFIT1B,IRF7,RGCC
HNRNPK	0.27	other		0.805	0.00757	AGT,CDKN1A,MYC,Tmsb4x (includes others),VCAN
PTGS2	1.568	enzyme		0.797	0.000181	ANXA1,ANXA2,CDKN1A,CXCL10,CXCL12,DLK1,FN1,MYC,NBN,PRKCZ,PTGER1,PTGER4,PTGS1
IL13		cytokine		0.796	0.000298	ALDH1A2,Ccl6,CD101,CD14,CD37,Chil3/Chil4,COL18A1,CP,CTSH,CXCL10,F13A1,FCGR2A,FCGR2B,FN1,FOXJ1,GPX3,HLA-DRB5,ITGAM,KLF4,S100A8,SPP1,TNFRSF11B
CX3CL1	0.938	cytokine		0.788	2.6e-06	ALDH1A2,APOD,CPNE6,Ctla2a/Ctla2b,CXCL12,FABP7,IRF7,LYZ,MAP1B,MYLK,NEUROD1,PROM1,SNAP25,SPP1,VTN
Tgf beta		group		0.771	0.00128	ACTA2,ARNTL,CDKN1A,CSF1R,CXCL10,FN1,GADD45B,HIF3A,IL16,JUNB,Ly6a (includes others),MAFK,MYC,NEUROD1,NR4A1,PROM1,SGK1,SPP1,TGFBI,TNFRSF11B,VTN
MTOR	-0.229	kinase		0.769	0.0465	ACACB,BEX1,CDKN1A,CKMT1A/CKMT1B,CSF1R,FN1,HMGCS2,IGF2,IRF8,MYC,PRKCZ,PTPN6,SLC2A4,TNFRSF11B,TXNIP
IFNE		cytokine		0.762	0.000943	CDKN1A,CXCL10,IFITM3,PTGER4,USP18
MYOC	0.322	other		0.762	0.00163	ANXA1,CHRDL1,FN1,MAFK,NBN,PTGER4,PXDN,SPP1
Collagen type I (complex)		complex		0.762	0.0123	ACTA2,F13A1,FN1,MYC,TNC
IL2RG	3.171	transmembrane receptor		0.728	0.0386	ABCG1,CXCL10,IRF7,MYC
VCAN	-1.194	other		0.724	0.000239	C4A/C4B,CDKN1A,CRISPLD2,CXCL12,FBLN5,FN1,IRF8,LBP,MAP1B,PENK,RNASE4,VCAN,XAF1
TGFB2	-0.426	growth factor		0.722	0.00077	ACTA2,Ctla2a/Ctla2b,FMOD,FN1,LTC4S,S100A8,SPP1,TGFBR3,TNFRSF11B,VCAN
CCN1		other		0.713	0.00876	CDKN1A,CXCL10,FCER1G,FN1,MYC,NR4A1,WNT7A
LGALS3	0.702	other		0.71	0.0025	CDKN1A,Chil3/Chil4,CTSH,FN1,ITGAM,MYC,PRKCZ,SPP1
KLF5		transcription regulator		0.694	0.0256	ACTA2,CDKN1A,CGREF1,CXCL12,MYC,S100A9
PDGFB		growth factor		0.686	0.00283	ACTA2,FN1,MYC,NR4A1,SPP1,TNC
RACK1		enzyme		0.686	0.00867	CDKN1A,Ctla2a/Ctla2b,DDX60,MYC
IRF8	2.106	transcription regulator		0.679	2.99e-05	BANK1,CD14,CD37,CDKN1A,CSF1R,CSF3R,IFIT1B,IRF8,ITGAM,KLF4,LSP1,MYC
EBF1	3.343	transcription regulator		0.676	0.0261	ACACB,CXCL10,CXCL12,EBF1,IRF7,Ly6a (includes others),MYC,SLC2A4
IL22		cytokine		0.672	5.11e-07	ABCG1,ACTA2,CLDN1,CXCL10,CXCL12,LBP,MYC,PTGS1,S100A8,S100A9,SERPINA3
HGF	-0.911	growth factor		0.657	0.0296	ACTA2,ARNTL,CDKN1A,FAIM2,FKBP5,FLNA,FN1,GEM,GRK5,IER3,IRF8,JUNB,MYC,NR4A1,PTGS1,RCC1,S100A9,SGK1,SPP1,ZFP36
FHL2	1.501	transcription regulator		0.651	0.00118	ACTA2,Chil3/Chil4,CXCL10,CXCL12,SPP1
TLR3	-0.118	transmembrane receptor		0.649	0.000666	CD70,CPM,CXCL10,GADD45B,IER3,IRF7,JUNB,LIX1,NR4A1,S100A8,TNC,TNFAIP8L2,USP18
Vegf		group		0.647	1.68e-05	ACTA2,APLN,ARNTL,CALB1,CLDN1,Ctla2a/Ctla2b,CXCL10,CXCL12,FAIM2,FKBP5,FLNA,FN1,GEM,GRK5,HMGCS2,MGP,Mt2,MYC,NR4A1,NRROS,PDE7B,PTPN5,RCC1,RGCC,SGK1,SLCO2B1,TNC,TNFRSF11B,VWF,XDH
NR1I2		ligand-dependent nuclear receptor		0.647	4.1e-05	Apoc1,CDKN1A,E2F1,ELOVL6,HMGCS2,MGP,OSM,S100A8,SERPIND1,Slco1a4,SLCO1C1,TNFRSF11B,UGT1A6
INS		other		0.642	0.0106	ACTA2,AGT,CDKN1A,DEPTOR,IER3,JUNB,NR4A1,PTGS1,SLC2A4,Tmsb4x (includes others)
VDR		transcription regulator		0.64	6.84e-05	ACTA2,AGT,BRCA1,CALB1,CD14,CDKN1A,CLDN1,CXCL10,IER3,MYC,RGCC,S100A8,S100A9,SLC30A10,SPP1,TPH2,TXNIP
CEBPD	0.317	transcription regulator		0.636	6.73e-05	AGT,BRCA1,CD14,CDKN1A,CSF1R,CSF3R,ITGAM,MYC,SLC5A8
TCF3	-0.175	transcription regulator		0.609	0.00266	ACACB,CDKN1A,CGREF1,CRELD2,CSF1R,EBF1,GADD45B,IL16,IRF8,KLF4,Ly6a (includes others),MAL,MYC,NEUROD1,PRDX4,PTGS1,SLC7A5,ZBTB16
NFAT5	-0.094	transcription regulator		0.607	1.98e-06	C2,CXCL10,HLA-DMA,HLA-DQB1,HLA-DRB5,Hspa1b,IFIT1B,Ly6a (includes others),MYLK,PTGS1,SGK1,SPP1,TNC,TNFRSF11B,VWF
NR1H4		ligand-dependent nuclear receptor		0.602	7.61e-07	ABCA9,ABCG1,ACTA2,FABP7,FBLN5,FN1,ITGAM,KLF4,MYC,NEUROD1,OSM,PNPLA3,PTGS1,SPP1,TGFBI,TXNIP
MYCN	0.43	transcription regulator		0.601	0.034	ACTB,CDKN1A,CLDN11,COL18A1,CRIM1,E2F1,FN1,Grifin,HLA-DQB1,ITIH3,JUNB,LRRN3,NBN,NDRG1,PROM1,PTPRO,RHOU
TCL1A		transcription regulator		0.594	2.09e-09	C1QB,CSF3R,CTSH,FABP7,FCER1G,FCGR2B,FKBP5,ITGAM,Ly6a (includes others),PTPRO,S100A8,S100A9,SLC11A1,Srgn
ERBB3	0.896	kinase		0.588	0.000204	ACTA2,ACTB,CDKN1A,CXCL12,FN1,IGF2,NDRG1,PTGS1,SERPINA3,SGK1,TNC
PPARD	0.541	ligand-dependent nuclear receptor		0.583	0.0381	ACACB,ACTA2,C1QB,Chil3/Chil4,DNASE1L2,FABP7,FN1,HMGCS2,NR4A1,SLC2A4,TNFRSF11B
CXCR3		G-protein coupled receptor		0.577	0.000793	CXCL10,FN1,SERPINA3,TNC
NFKBIA	0.822	transcription regulator		0.569	4.74e-05	CDKN1A,CP,CXCL10,CXCL12,FN1,GADD45B,GPX3,GRK5,IER3,IFIT1B,IGF2,JUNB,Ly6a (includes others),LY6E,LYZ,MGP,Mt1,Mt2,MYC,NCAN,NR4A1,S100A8,S100A9,SGK1,Tmsb4x (includes others),TNC,TNFRSF11B
SCAP	0.071	other		0.562	0.00404	ACACB,CSF1R,DLK1,ELOVL6,HMGCS2,Mt2,PTGER4,STARD4
MAP2K1	-0.058	kinase		0.553	0.0423	ACTA2,BRCA1,CDKN1A,CRIM1,E2F1,FLNA,MYC,OSM,TNC
AKT1	-0.008	kinase		0.549	0.00435	ACTA2,Ccl6,CDKN1A,CXCL10,E2F1,FN1,FXYD5,IGF2,MYC,MYH11,PROM1,PTGS1,SPP1,TGFBR3,VCAN
ID1	0.207	transcription regulator		0.535	4.77e-05	CDKN1A,E2F1,FN1,IGF2,Ly6a (includes others),MYC,NEUROD1,PROM1
ILF3	-0.159	transcription regulator		0.508	4.14e-05	ABCA9,ALDH1A2,CAPG,CD14,CD300A,CFH,CXCL10,FKBP5,PTGER4,TNC
CD40		transmembrane receptor		0.492	0.000149	CD70,CDKN1A,CXCL10,CXCL12,FCGR2B,HLA-DQB1,ICOSLG/LOC102723996,ITGAM,KLF4,Ly6a (includes others),MYC,TNFRSF11B,ZBTB16
SUMO2	0.131	enzyme		0.478	0.000103	AGT,CHRNA7,HLA-G,LY6E,RNASE4,TNC,TSC22D3
BDNF	0.23	growth factor		0.477	0.00172	ANXA2,CALB2,CDKN1A,CNR1,CP,ELOVL6,FLNA,ITIH3,KLF4,MAP1B,NR4A1,PENK,PRKCZ,S100A9,SNAP25,SPP1,Tmsb4x (includes others),TNFRSF11B,TXNIP
PRKCE	-0.172	kinase		0.451	0.00598	ACTA2,AMIGO2,CDKN1A,E2F1,JUNB,MYC
IL4R	-0.542	transmembrane receptor		0.447	0.0206	ASIC2,CD14,FCER1G,NGEF,SEZ6L2
EHF		transcription regulator		0.447	0.0318	E2F1,S100A8,S100A9,SERPINA3,TNC
miR-3617-5p (and other miRNAs w/seed AAGACAU)		mature microRNA		0.447	0.0402	APLN,GEM,HILPDA,MAL,TM4SF1
CXCL8		cytokine		0.442	0.00453	ACTA2,ANXA1,COL18A1,FOXJ1,ITGAM,KLF4,ZFP36
MMP1		peptidase		0.436	0.000346	BRCA1,CDKN1A,Chil3/Chil4,CXCL12,E2F1,FN1,MYC
TGFA	-0.499	growth factor		0.436	0.0016	CDKN1A,CXCL10,E2F1,ITGAM,JUNB,PLA2G5,PTGS1
Notch		group		0.429	0.000265	ACTA2,AGT,CAPG,CDKN1A,CRIP1,CSF3R,FCGR2A,FCGR2B,GADD45B,MYC,MYLK,RGCC
INHA		growth factor		0.426	0.00204	ACTA2,E2F1,F11R,HSD17B11,LAMC3,MYC,MYH11,SGK1,Tpm2
SOX2	-0.323	transcription regulator		0.418	0.00197	BCL9L,CALB2,CD70,CDKN1A,CLDN11,COL11A2,CSF1R,CXCL10,CXCL12,FABP7,GADD45B,KLF4,LEFTY1,MOBP,PLLP,PROM1,RNF43,SPP1,TMEM63A,TMEM88B,TNR,USP18,VCAN
QKI	-0.146	other		0.415	0.00329	CSF1R,FABP7,HLA-DQB1,ITGAM,MAP1B,PTPRO,TNC
C3	0.978	peptidase		0.41	0.0423	ACTA2,CXCL10,FN1,ITGAM
SFRP1	0.756	transmembrane receptor		0.391	0.00757	ACTA2,ELOVL6,FN1,MYC,SLC2A4
HMOX1	0.305	enzyme		0.387	0.000323	ABCG1,ACTA2,CD14,CDKN1A,Chil3/Chil4,CXCL10,CXCL12,GPX3,ITGAM,ZFP36
KCNIP3	-0.123	transcription regulator		0.378	0.00182	CHRNA7,FCGR2B,IL16,NAPEPLD,PGLYRP1,PTGER4,ZFP36
CTCF	0.079	transcription regulator		0.366	6.42e-05	CD14,CDKN1A,CXCL10,HLA-DQB1,HLA-DRB5,IGF2,ITGA8,LEFTY1,LYZ,MYC,SGK1,ZBTB16
SUMO3	-0.081	other		0.342	0.000103	AGT,CHRNA7,CXCL10,HLA-G,LY6E,RNASE4,TNC
RASSF1	-0.008	other		0.342	0.0153	AMIGO2,CDKN1A,KLF4,MAP1B,MYC,PROM1,SPP1
MAPK7	-0.412	kinase		0.342	0.0362	CXCL10,ELOVL6,KLF4,MYC,NR4A1,STARD4
CALCA		other		0.333	0.0106	Ctla2a/Ctla2b,FGL2,GADD45B,HILPDA,IER3,JUNB,MYC,NR4A1,PTGER4,SLC2A4
PRDM1		transcription regulator		0.332	2.39e-05	CFH,CLDN1,CRISPLD2,F5,HLA-DMA,ICOSLG/LOC102723996,IRF7,IRF8,ITGAM,MYC,PSMB8,PTPN6,S100A8,S100A9,SERPINA3,SLC5A8,SLCO2B1
NR1H2	-0.173	ligand-dependent nuclear receptor		0.317	0.00802	ABCG1,AGT,Chil3/Chil4,CXCL10,DDX60,ELOVL6,SLC2A4
CYP19A1		enzyme		0.308	0.000574	AMIGO2,CD14,CXCL10,FKBP5,HLA-E,SLC2A4,Srgn,TDO2,TM4SF1
IFNA1/IFNA13		cytokine		0.305	0.0137	CXCL10,GEM,IRF7,MYC
IRS1	-0.212	enzyme		0.301	0.0183	ATP2A3,DLK1,KLF4,MYC,RHOU,SLC2A4,SPP1,TGFBI
PIAS1	0.053	transcription regulator		0.298	0.0226	ACTA2,Cd24a,CDKN1A,MYC,MYH11
PRKAA		group		0.298	0.0286	CDKN1A,CLDN1,CXCL10,FKBP5
GATA6		transcription regulator		0.285	0.00061	ACTA2,C4A/C4B,CDKN1A,Chil3/Chil4,DLK1,IRF8,LEFTY1,MYC,MYH11,MYLK,PTGS1,SOX7
BAG1	0.186	other		0.283	0.0203	ACTB,CDKN1A,FKBP5,Hspa1b
PDX1		transcription regulator		0.282	3.87e-05	ACTB,ANXA2,ARL4D,ATP2A3,CKMT1A/CKMT1B,CRELD2,DLK1,EDEM3,IER3,JUNB,Mt1,MYC,NEUROD1,SPP1,TGFBR3,TXNIP
TAF4		transcription regulator		0.277	0.000397	CLDN1,FMOD,IFIT1B,KLF4,MAFK,MAP3K6,PENK,SCUBE1,SPP1
CSDE1	0.198	enzyme		0.277	0.00111	FABP7,FN1,MYC,TNC
ITGB1	-0.079	transmembrane receptor		0.277	0.0141	ACTA2,CDKN1A,FLNA,FN1,IGF2,JUNB,MYC,SIDT1
SNAI2		transcription regulator		0.271	0.00974	BRCA1,CDKN1A,CLDN1,CXCL12,FN1
RBPJ	0.577	transcription regulator		0.229	0.00519	ACTA2,CDKN1A,CXCL12,IGF2,IRF8,LEFTY1,MYC,NEUROD1,TNC
TSHZ3	0.533	transcription regulator		0.218	0.00049	ELMOD1,FEZF2,FMOD,IGSF21,NR4A1,SPSB1,TXNIP
PDGFRB	-0.036	kinase		0.218	0.000545	ACTA2,FN1,MYH11,OSM
YBX1	0.074	transcription regulator		0.2	0.0275	ACTA2,CDKN1A,HLA-DQB1,KLF4,MYC,OSM
ESR2		ligand-dependent nuclear receptor		0.188	2.3e-05	AGT,ANXA1,ARHGDIB,BCAT1,BRCA1,CA12,CDKN1A,CLDN1,CLDN11,CPM,CRIM1,CTSH,CXCL12,FBLN5,FKBP5,FMOD,FN1,GADD45B,GPX3,ICOSLG/LOC102723996,IP6K3,IRF7,JUNB,KLF4,LRRN3,MGP,MYC,MYLK,NDRG1,PARP12,PROM1,PTGDS,PYGL,RGCC,S100A9,SCUBE1,SGK1,SPP1,SUSD4,TNFRSF11B,VWF
TNFRSF1A	0.401	transmembrane receptor		0.186	0.0249	CDKN1A,CXCL10,E2F1,IER3,ITGAM,LBP,Slco1a4
KLF2		transcription regulator		0.176	0.00224	APLN,CDKN1A,ICOSLG/LOC102723996,IGF2,JUNB,LBP,LTC4S,MYC,NDRG1,PTGDS,VWF
mir-24		microRNA		0.173	0.000787	CDKN1A,FN1,ICOSLG/LOC102723996,JPH2,MYC,NEUROD1
HDAC5	-0.931	transcription regulator		0.168	0.00553	ACTA2,CDKN1A,ETNPPL,HMGCS2,MYC,NR4A1,SLC2A4
VEGFA	-0.512	growth factor		0.162	0.0301	ACTA2,AK4,CDKN1A,CXCL10,CXCL12,E2F1,FN1,HLA-DQB1,JUNB,MYLK,NR4A1,PTGS1,TNC
NQO1	0.992	enzyme		0.152	0.0102	Ccl6,CDKN1A,CSF3R,CXCL12
DLL4		other		0.152	0.0462	ACTA2,EGFL7,HLA-G,MYC
NR5A2		ligand-dependent nuclear receptor		0.127	1.63e-06	ACTA2,ANXA2,C1QB,CDKN1A,CXCL10,Hspa1b,JUNB,Mt1,MYC,NR4A1,PTGDS
EP300	0.152	transcription regulator		0.122	7.8e-09	ACACB,ACTA2,AGT,ARHGAP24,BANK1,BRCA1,CA12,CAMK4,CAPG,CDKN1A,CRIM1,CRISPLD2,E2F1,EVI2A,FN1,Grifin,HLA-G,HMGCS2,IFIT1B,LEFTY1,MYC,MYH11,MYO1F,NDRG1,NR4A1,PLEKHF1,RCSD1,SPSB1,TNC,TNFAIP8L2,TXNIP,USP18,WNT7A
CD28		transmembrane receptor		0.122	0.021	ANXA1,ARHGDIB,C2,FCER1G,HLA-DQB1,IRF8,LCP1,LSP1,MYC,NR4A1,PRDX4,PTGER4,RGCC,SLC7A5
WNT3A		cytokine		0.118	0.000638	ACTA2,BCL9L,CAMK4,CD300A,CLEC11A,COL11A2,CXCL10,CXCL12,DLK1,FMOD,FN1,KLF4,MYC,PNPLA3,RHOU,TNC,TNFRSF11B,TXNIP,WNT7A
MAP3K7		kinase		0.117	0.0203	CD14,CXCL10,IRF7,XAF1
MAP3K8	1.546	kinase		0.113	0.00341	ADCY7,Cd33,CD70,IER3,JUNB,NR4A1,PTGER4,RCSD1,SLCO4A1,TXNIP
CHEK1	-1.867	kinase		0.106	0.002	CDKN1A,E2F1,MICB,MYC
CISH	-0.064	other		0.095	9.98e-06	CD101,CD14,CSF3R,CXCL10,HILPDA,MYC,OSM,RGCC,SPP1,TGFBI
MMP2	0.511	peptidase		0.082	0.000214	Ccl6,CDKN1A,COL18A1,CXCL12,FN1,IRF7,MYC,SLC2A4
DNMT3A	-0.343	enzyme		0.074	4.69e-05	ADCY7,APLN,CNR1,CSF1R,E2F1,FCER1G,IRF8,KCNA1,LAMC3,Mt1,NR4A1,PTGS1,S100A8,S100A9,SPP1
RXRA	0.372	ligand-dependent nuclear receptor		0.031	4.3e-07	ABCG1,ACACB,ALDH1A2,BRCA1,CALB1,Ccl6,CDKN1A,CTSH,CXCL10,DLK1,HMGCS2,IER3,LYZ,MGP,PTGDS,RPE65,S100A8,SLC2A4,Slco1a4,SPP1,VCAN
Nr1h		group		0.02	5.78e-05	ABCG1,ACACB,AGT,ALDH1A2,Apoc1,APOD,C2,CXCL10,ELOVL6,ICOSLG/LOC102723996,RPE65,SLC2A4,ZBTB16
ERBB4	0.736	kinase		0.02	8.85e-05	ACTA2,BRCA1,CDKN1A,CXCL12,IGF2,MYC,SERPINA3,Tmsb4x (includes others),TNC,WNT7A
PTEN	-0.225	phosphatase		0.011	0.000315	ABCA9,ALDH1A2,ANXA1,ARHGAP10,BEX1,CA12,CDKN1A,CLDN1,CXCL10,E2F1,ELOVL6,FN1,GPRC5C,GPX3,HLA-DMA,IGF2,INMT,Ly6a (includes others),LY6E,MAFK,MAL,MYC,NBN,NDRG1,PTGS1,PYGL,RCC1,SLC30A10,SLC5A8,SLCO2B1,SPP1,THYN1,Tmsb4x (includes others),TNFRSF11B,TSC22D3,ZBTB16
mir-21		microRNA		0.004	0.0205	ACTA2,ARNTL,C1QB,CDKN1A,CSF3R,CXCL10,E2F1,FCGR2A,FGL2,FN1,Gm4951,ICOSLG/LOC102723996,Ly6a (includes others),MYC,SLC11A1
CLEC1B		transmembrane receptor		0	0.000127	ANGPTL1,CXCL12,SPP1,TNC
MACROH2A1		other		0	0.000129	ANXA2,CDKN1A,FN1,HIF3A,IL16,IRF7,NBN,PTPRO,SLC2A4
TNFRSF9		transmembrane receptor		0	0.000793	ALDH1A2,CD14,HLA-DQB1,ITGAM
TFAP2A		transcription regulator		0	0.00319	ANXA1,CDKN1A,CHRNA7,E2F1,GEM,IGF2,KLF4,Ly6a (includes others),S100A9
MAC		complex		0	0.00328	FN1,RGCC,SPP1,ZFP36
PLK2	-0.111	kinase		0	0.00409	CD70,CXCL10,FGL2,RGCC
HIC1		transcription regulator		0	0.00669	ACTA2,AMIGO2,CA12,CDKN1A,SNAP25,SPP1
Map3k7	-0.163	kinase		0	0.0206	CXCL10,FGL2,IGF2,PROM1,S100A9
TAZ	-0.228	enzyme		0	0.0272	ACTA2,ALDH1A2,ANXA1,ANXA11,ANXA2,BANK1,Chil3/Chil4,CXCL12,FN1,IL16,LCP1,LSP1,LY6E,MYC
PLIN5	0.556	other		0	0.0286	ACSM5,ACTA2,MAFK,PNPLA3
WWTR1	-0.447	transcription regulator		0	0.0317	CDKN1A,FMOD,FN1,IRF7,PLIN4,SPP1
MFAP5	0.541	other		0	0.0317	APLN,CRELD2,GPX3,SPP1
SGK1	2.505	kinase		0	0.035	CDKN1A,KCNA1,KCNQ4,SLC2A4
miR-147 (and other miRNAs w/seed UGUGCGG)		mature microRNA		0	0.0317	DEPTOR,IGF2,IP6K3,SLC45A4
miR-511-5p (miRNAs w/seed UGUCUUU)		mature microRNA		0	0.0386	APOD,CXCL10,ELAVL3,TMEM39B
miR-6763-3p (miRNAs w/seed UCCCCGG)		mature microRNA		0	0.0437	CCDC81,CDHR3,E2F1,GRK5,MAFK,NR2E1
Immunoglobulin		complex		-0.022	9.29e-12	ACTA2,AGT,APLN,BCAT1,BRCA1,C1QB,CAPG,CD14,CD300A,Chil3/Chil4,CRISPLD2,CSF1R,CTSH,CXCL10,CXCL12,F13A1,FAIM2,FCER1G,FCGR2A,FKBP5,FN1,FOXJ1,HLA-DQB1,HLA-E,HLA-G,ICOSLG/LOC102723996,IER3,IFIT1B,IFITM3,IRF7,IRF8,ITGAM,KLF4,LSP1,Ly6a (includes others),MYC,NR4A1,OSM,P2RY13,PENK,PLIN4,PSMB8,S100A8,S100A9,SERPINA3,SLC11A1,SLC7A5,SLCO2B1,SPP1,Sult1a1,TGFBR3,TNFRSF11B,TSC22D3,TXNIP,USP18,VCAN,XAF1,ZBTB16
Lh		complex		-0.07	0.035	ACTA2,ACTB,ADCY7,ARNTL,COL18A1,FKBP5,GADD45B,GEM,GRK5,JUNB,MYC,NR4A1,PTGS1,SGK1,SNAP25,TNFRSF11B,ZBTB16
IGF2BP1		translation regulator		-0.074	0.0031	ACTB,CDKN1A,IGF2,MYC,TNC
CREBBP	-0.102	transcription regulator		-0.08	9.78e-08	AGT,ARHGAP24,BANK1,CAMK4,CAPG,CDKN1A,CRIM1,CRISPLD2,CXCL10,CXCL12,EVI2A,Grifin,HLA-G,HMGCS2,IFIT1B,MYC,MYO1F,NDRG1,NEUROD1,NR4A1,PLEKHF1,RCSD1,SERPINA3,SPSB1,TNC,TNFAIP8L2,USP18,WNT7A
LCN2		transporter		-0.082	7.97e-05	ACTA2,CAPG,Ccl6,CCR10,Chil3/Chil4,CXCL10,FN1,SPP1,TNFRSF11B
OGA		enzyme		-0.087	8.19e-06	C1QB,CALB1,Ccl6,CD14,Cd24a,CDKN1A,CLDN1,CSF1R,FABP7,FLNA,FN1,GABRA2,IGF2,IP6K3,MMRN2,NGEF,PRDX4,PROM1,PTGDS,PYGL,SLAMF9,STARD4,TGFBI,TGFBR3,TNC,TNFRSF11B,Tnfrsf22/Tnfrsf23,TSPAN4,ZMYND10
FADD	-0.38	other		-0.123	0.000397	CDKN1A,CXCL10,GADD45B,IFIT1B,IRF7,JUNB,LY6E,MYC,PSMB8
CCL2		cytokine		-0.128	0.000903	ABCG1,ACTA2,Chil3/Chil4,CXCL10,FOXJ1,KLF4,PTGDS,SLC11A1
CD247		transmembrane receptor		-0.128	0.00474	DNASE1L2,FCER1G,FCGR2A,PLA2G5,RBM3,XAF1
AHR		ligand-dependent nuclear receptor		-0.13	2.79e-05	ACTA2,C1QB,CD14,CDKN1A,CGREF1,CXCL10,E2F1,EBF1,FBLN5,FN1,IL34,ITGAM,JUNB,LBP,LTC4S,MGP,Mt1,Mt2,MYC,MYH11,PTGS1,PXDN,SPP1,TDO2,TGFBI,UGT1A6
ACE2	2.77	peptidase		-0.13	0.000168	ACTA2,AGT,CXCL10,FN1,PTGS1
PSMB11		peptidase		-0.133	0.00245	CXCL12,GADD45B,Hspa1b,ITGAM,LSP1,NR4A1,PRKCZ,VCAN,VIT
POSTN		other		-0.152	0.000943	ACTA2,DLK1,FN1,MYC,SPP1
ACTB	1.01	other		-0.152	0.00151	ACTA2,MYLK,PSMB8,SLC11A1
ARNTL	-1.203	transcription regulator		-0.152	0.0464	ARNTL,ELOVL6,HMGCS2,SLC2A4,STARD4
RARA	-0.418	ligand-dependent nuclear receptor		-0.156	0.000325	ACACB,ALDH1A2,CA12,CALB1,CD14,CDKN1A,CP,E2F1,HLA-G,IFIT1B,IL16,KLF4,MAP1B,MGP,MYC,PENK,SPP1,TNFRSF11B
REL	0.074	transcription regulator		-0.156	0.00412	BRCA1,CDKN1A,CXCL10,FN1,GADD45B,IER3,IFIT1B,IRF8,MYC,NR4A1,PTGDS,SLC7A6,Tnfrsf22/Tnfrsf23
TGFBR2	0.723	kinase		-0.162	5.67e-06	ACTA2,BCAT1,CD14,CDKN1A,CHRNA7,CRISPLD2,D17H6S56E-5,FKBP5,FMOD,FN1,GADD45B,HILPDA,ICOSLG/LOC102723996,IRF8,ITGAM,KCNJ8,Ly6a (includes others),PTGDS,S100A8,S100A9,SLC7A5,SPP1,TNFRSF11B,Tpm2,TXNIP
estrogen receptor		group		-0.168	6.81e-05	ABCG1,ANXA1,CA12,CALB1,CALB2,CAPG,CPM,CXCL12,F11R,FN1,LY6E,MAP1B,MGP,MYC,PDGFD,TGFBR3,TNC,TSC22D3
PPARGC1A	-0.107	transcription regulator		-0.179	0.00452	ACACB,AGT,ANGPTL1,APOD,ARNTL,C2,CDKN1A,CXCL10,ELMO1,GADD45B,HMGCS2,MAL,MYC,NEUROD1,NR4A1,SERPINA3,SLC24A2,SLC2A4,TGFBR3,TNFRSF11B,VCAN,XDH
SPIB		transcription regulator		-0.186	0.00501	ARHGAP6,ARMC3,GEM,Hspa1b,PRDX4,SLAMF9,TNFRSF11B
PPARA	-0.086	ligand-dependent nuclear receptor		-0.187	0.00865	ANXA2,C1QB,C2,Cd24a,CDKN1A,CFH,CXCL12,ELOVL6,F11R,HILPDA,HLA-E,HMGCS2,HSD17B11,IFITM3,MYC,PLIN4,S100A8,S100A9,SLC2A4
ARNT	-0.294	transcription regulator		-0.187	0.00888	ACER2,CLDN1,CXCL10,F5,GADD45B,MYC,SPP1,TDO2,TSC22D3,UGT1A6
LEPR	1.672	transmembrane receptor		-0.213	0.000927	ABCG1,ACTA2,CNR1,FN1,GADD45B,IL18BP,ITGAM,NBN,PSMB8,SLC2A4,SNAP25,TSC22D3
HDAC2	-0.289	transcription regulator		-0.219	0.0207	ACTA2,BRCA1,CDKN1A,E2F1,Mt2,MYC,MYO1F,S100A9
UBE2I	-0.111	enzyme		-0.254	0.0102	CXCL10,MYC,SGK1,SLC2A4
MAPK3	0.246	kinase		-0.258	0.000306	CDKN1A,E2F1,FN1,HLA-DQB1,JUNB,MYC,NR4A1,RPE65,SPP1
RUNX2		transcription regulator		-0.277	5.16e-05	ACTA2,C4A/C4B,CDKN1A,FN1,GADD45B,IL20RB,MYH11,PTGDS,RGCC,SPP1,TNFRSF11B
ANXA1	3.031	enzyme		-0.28	0.000128	ACTA2,ANXA1,ANXA2,CCR10,COL18A1,ITGAM,TSC22D3
PKD1	0.276	ion channel		-0.295	0.0341	ADCY7,ARHGAP10,BCAT1,CDKN1A,JPH2,MYC,NAPEPLD,ODF3B,TNFRSF11B,VWF
TGFB3	-0.383	growth factor		-0.298	0.000255	ACTA2,CDKN1A,CLDN11,FN1,LTC4S,MGP,PALLD,TGFBR3,TNC,TNFRSF11B
SNCA	0.734	enzyme		-0.302	0.00206	AGT,ASIC2,BAIAP2,BRCA1,CA12,Chil3/Chil4,DLK1,FABP7,HLA-DRB5,Hspa1b,IRF7,JPH2,KLF4,MAP1B,RIT2,SLC6A20,SPOCK2,TC2N,TSC22D3,VWA5B1
FAS	-0.039	transmembrane receptor		-0.317	2.6e-05	ACTA2,ANXA2,CDKN1A,COL18A1,CXCL10,F5,FAIM2,FCGR2B,FGL2,GRK5,HLA-DQB1,IER3,IL16,IMPA2,MGP,NR4A1,OSM,PGLYRP1,PIP4K2B,PTGER4,SPP1,TNC,TNFRSF11B,ZFP36
AIRE		transcription regulator		-0.333	2.33e-07	C4A/C4B,CXCL10,DDX60,HLA-DRB5,ICOSLG/LOC102723996,IFIT1B,IGF2,IL18BP,IRF7,ITIH3,PCP4,PROKR2,S100A9
BCL11B		transcription regulator		-0.334	0.0256	CDKN1A,HMGCS2,NGEF,ZBTB16
DSCAM		other		-0.378	0.0177	EFNB3,ELMO1,FOXJ1,KLF4,LIX1,MYC,NGEF
miR-4520-5p (miRNAs w/seed CUGCGUG)		mature microRNA		-0.378	0.019	ADAP2,CHRDL1,ELAVL3,IGF2,PROM1,PTPN5,SLC2A4
miR-4421 (and other miRNAs w/seed CCUGUCU)		mature microRNA		-0.378	0.0337	CNR1,DDIT4L,GPR182,OTOA,PLEKHF1,RTP1,STARD4
miR-6890-5p (miRNAs w/seed AUGGGGU)		mature microRNA		-0.378	0.0378	CD101,CNR1,CPNE6,CYBRD1,ELOVL6,FMOD,TMEM150A
GLI1	0.4	transcription regulator		-0.389	0.0169	ABCG1,ACTA2,ANXA1,CA12,Cd24a,CDKN1A,GADD45B,HEPH,IER3,IGF2,IMPA2,KCNJ8,KLF4,RHOU,RNASE4,S100A9,SPP1,TDO2,TGFBR3,TM4SF1,TNC,ZFP36
CAV1	0.128	transmembrane receptor		-0.393	0.0417	CD14,CDKN1A,CSF1R,CXCL10,FN1,NR4A1,PROM1,TNC
GPER1	0.2	G-protein coupled receptor		-0.397	0.00598	ACTA2,CDKN1A,MYC,MYH11,PTGER4,ZFP36
TBK1	-0.005	kinase		-0.399	0.000306	CD70,CDKN1A,CXCL10,FGL2,HLA-E,IFIT1B,IRF7,RGCC,USP18
ITGB2	1.777	transmembrane receptor		-0.447	9.61e-05	ACTA2,CRIP1,CXCL10,FN1,GADD45B,ICOSLG/LOC102723996
1810019D21Rik		other		-0.447	0.0123	CDKN1A,F5,S100A8,UGT1A6,WNT7A
miR-7846-3p (miRNAs w/seed AGCGGAG)		mature microRNA		-0.447	0.0206	FEZF2,LSP1,SLC24A2,STXBP6,XAF1
miR-4273 (and other miRNAs w/seed UGUUCUC)		mature microRNA		-0.447	0.0226	AGT,ARHGDIB,CNR1,CPVL,RPUSD4
miR-27b-5p (miRNAs w/seed GAGCUUA)		mature microRNA		-0.447	0.0293	BDH2,CNR1,DDIT4L,PENK,SERPIND1
REST	-0.374	transcription regulator		-0.461	0.0041	C1QB,CXCL12,KCNQ4,MYC,NEUROD1,OSBP2,PENK,SNAP25,TPH2
EZH2	0.141	transcription regulator		-0.479	2.66e-06	AADAT,ACTB,BRCA1,CD70,CDKN1A,CNR1,CRISPLD2,CSF3R,CXCL10,E2F1,FKBP5,FOXJ1,GABRA2,ICOSLG/LOC102723996,KCNA1,KLF4,MYC,NDRG1,NEUROD1,PROM1,S100A8,S100A9,TGFBI,TGFBR3,ZBTB16
TWIST1		transcription regulator		-0.483	8.34e-05	ACTA2,APOD,CDKN1A,CXCL12,FMOD,FN1,ITGA8,LRG1,PROM1,PXDN,SPOCK2,SPP1,TGFBI,VCAN
POR	0.398	enzyme		-0.493	0.00105	ALDH1A2,ELOVL6,GADD45B,HLA-DMA,HLA-DQB1,HLA-DRB5,HSD17B11,MAP3K6,Mt1,SDS,SERPINA3,Slco1a4,STARD4
HDAC1	0.03	transcription regulator		-0.503	0.0187	CDKN1A,CSF1R,FN1,Mt1,Mt2,MYC,MYO1F,PTPN6,S100A9,SGK1,SPP1,TSC22D3
IL7		cytokine		-0.52	0.0275	CDKN1A,E2F1,EBF1,FN1,Ly6a (includes others),MYC
MSTN	-0.446	growth factor		-0.542	0.00598	ACTA2,CDKN1A,FN1,IGF2,SPP1,TNC
DNMT3B	0.224	enzyme		-0.555	0.0192	ACTB,CAMK4,CDKN1A,CNR1,HLA-DQB1,KCNA1,MYC,PNPLA3,RCC1
mir-27		microRNA		-0.555	0.0497	ACACB,CXCL12,E2F1,PNPLA3,SLC2A4
PPIF	-1.174	enzyme		-0.557	0.000795	AMIGO2,Ccl6,CXCL10,CXCL12,DLK1,IL16,MGP,SLCO4A1
SYK	-0.122	kinase		-0.577	0.00146	CXCL10,FCER1G,FGL2,ITGAM,RCSD1,RGCC,TAGAP,TSC22D3
RUNX3		transcription regulator		-0.579	0.000162	CDKN1A,CPVL,CRIM1,CSF1R,FLNA,GRK5,ITGAM,MYC,PXDN,SPP1,VWF
HOXA10		transcription regulator		-0.585	5.9e-08	ACTB,ALDH1A2,CDKN1A,CSF3R,FCER1G,FN1,HLA-DQB1,INMT,LYZ,MAP1B,MYLK,NR4A1,PCP4,PROM1,PTGER4,RIT2,RNASE4,TDO2,TGFBR3,XDH
CAT	0.188	enzyme		-0.603	0.00577	AGT,CDKN1A,FN1,TNC,XAF1
FGFR2	0.141	kinase		-0.615	0.00153	CDKN1A,CTSH,FN1,IGF2,MYC,MYO1F,SOX7,SPP1,Srgn
PTGER4	-2.315	G-protein coupled receptor		-0.616	0.000143	ACTA2,CP,Ctla2a/Ctla2b,CXCL10,IFIT1B,IRF7,MYH11,OSM,SPP1,TAGAP,USP18,XAF1
WNT5A	0.079	cytokine		-0.618	2.29e-05	ARHGDIB,CAMK4,CD14,CFAP45,CXCL12,ELMOD1,FLNA,FN1,IRF8,LCP1,Ly6a (includes others),MYC,PROM1,RPE65,SPP1
FOXA1		transcription regulator		-0.619	0.000284	ACTA2,ANXA1,CDKN1A,COL18A1,CXCL10,LEFTY1,MGP,MYC,MYH11,SPSB1,Tpm2
N-cor		group		-0.625	0.00527	ACACB,ARNTL,CDKN1A,CXCL10,ELOVL6,SGK1,SLC2A4,USP18
DIO3		enzyme		-0.63	2.2e-08	ADCY7,CFH,CIRBP,CLDN11,CPM,F5,HR,IRF8,ITGAM,ITIH3,KY,NEUROD1,PROKR2,PTGDS,PYGL,Srgn,Tmsb4x (includes others)
THRB	-0.443	ligand-dependent nuclear receptor		-0.64	0.000494	Cd33,CTSH,CXCL10,E2F1,IFIT1B,LYZ,MYC,NR4A1,PENK,PROM1,PTGDS,SLC2A4,SPP1,TGFBI,WNT7A
NKX2-3		transcription regulator		-0.643	0.00025	ACTA2,ARHGDIB,CDKN1A,CXADR,DDX60,IL18BP,KLF4,LY6E,MYH11,NT5DC2,PARP12,Podxl,PSMB8,USP18,XAF1
MYC	1.065	transcription regulator		-0.655	0.00505	ABCG1,ACTA2,ACTB,Apoc1,ARNTL,BCAT1,BRCA1,Ccl6,CDKN1A,CLDN1,CRIP1,CSF1R,CXCL10,E2F1,EBF1,FBLN5,FKBP5,FLNA,FMOD,FN1,GADD45B,HLA-E,Hspa1b,IER3,IMPA2,IRF7,ITGAM,KLF4,Ly6a (includes others),LYZ,MGP,Mt1,Mt2,MYC,NBN,NDRG1,PRDX4,PROM1,PSMB8,RCC1,SGK1,SLC11A1,SLC7A5,SPP1,TNC,TXNIP,UGT1A6,USP18,ZFP36
NFKB2	-0.309	transcription regulator		-0.656	0.00996	CDKN1A,CXCL12,ICOSLG/LOC102723996,IL34,LTC4S,MYC,PSMB8,UGT1A6
APC	0.167	enzyme		-0.665	0.000135	CDKN1A,CHRNA7,CLDN1,CXCL12,FOXJ1,ITGAM,KLF4,MYC,PRKCZ,PTGS1,SGK1,SPP1,TNFRSF11B
ERK1/2		group		-0.678	0.000139	APLN,BRCA1,CDKN1A,CLEC11A,CXCL10,E2F1,FKBP5,FN1,GRK5,JUNB,MYC,PRKCZ,PSMB8,PTGER4,SGK1,SPP1,VCAN
CTBP1	0.296	enzyme		-0.686	0.00183	BRCA1,CDKN1A,CLDN11,CSF1R,FKBP5,VCAN
NOTCH1	-0.068	transcription regulator		-0.695	2.76e-07	ACTA2,CD14,CDKN1A,CSF1R,DLK1,E2F1,FABP7,FCER1G,FCGR2A,FCGR2B,IRF8,ITGAM,Ly6a (includes others),MYC,MYH11,MYLK,NEUROD1,PTGDS,RHOU,SPP1,TGFBR3
miR-5584-5p (miRNAs w/seed AGGGAAA)		mature microRNA		-0.707	0.0207	APOLD1,CALB1,CHRDL1,CXADR,CXCL10,DMKN,GTPBP3,STXBP6
miR-4720-5p (and other miRNAs w/seed CUGGCAU)		mature microRNA		-0.707	0.0342	AK4,C2,ELAVL3,MUSTN1,OSGIN2,PAQR5,TMEM217,TNFAIP8L2
FOXM1		transcription regulator		-0.71	0.0112	ACTA2,ANXA1,CDKN1A,CXCL12,FN1,MYC,NBN,PROM1,VCAN
YY1	0.036	transcription regulator		-0.716	0.0385	ACTA2,BRCA1,CAPG,CDKN1A,CHRDL1,CXCL12,ICOSLG/LOC102723996,KLF4,MYC,MYH11,PDGFD,TGFBI,VWF
AGTR1		G-protein coupled receptor		-0.728	0.000532	AGT,CP,FN1,SGK1,TXNIP,XDH
HOXC8		transcription regulator		-0.747	0.00409	CXCL10,ELMO1,Ly6a (includes others),SPP1
SAFB	-0.225	other		-0.762	0.0423	CXCL10,HLA-E,S100A8,TNFRSF11B
ING1	0.051	transcription regulator		-0.775	0.00179	CDKN1A,SPP1,STMN4,Tnfrsf22/Tnfrsf23,ZFP36
MED13	-0.051	transcription regulator		-0.784	0.00663	Apoc1,ELOVL6,MYC,PYGL,SLC2A4
TET2	0.197	enzyme		-0.788	0.00245	ANXA2,CSF1R,FGL2,FN1,GRK5,IFITM3,S100A8,Tnfrsf22/Tnfrsf23,ZBTB16
PTK2	-0.157	kinase		-0.788	0.00283	ACTA2,CDKN1A,FN1,PALLD,SPP1,TNC
SMAD7	1.11	transcription regulator		-0.799	0.00292	ACTA2,CDKN1A,CGREF1,CXCL10,CXCL12,DEPTOR,FN1,MYC,PROM1,TGFBI
BCL3		transcription regulator		-0.811	0.0031	AGT,CXCL10,HLA-DQB1,NR4A1,S100A8
miR-3675-3p (miRNAs w/seed AUCUCUA)		mature microRNA		-0.816	0.00419	ANXA1,BCAT1,CNR1,EVI2A,LURAP1,PENK
miR-3614-5p (miRNAs w/seed CACUUGG)		mature microRNA		-0.816	0.00598	ADAT2,CXADR,ETNPPL,PTGER4,UBE2QL1,ZMYND10
miR-5191 (miRNAs w/seed GGAUAGG)		mature microRNA		-0.816	0.016	ABCA9,APLN,BDH2,HEPH,IL18BP,PDE7B
TFRC	0.775	transporter		-0.816	0.0132	ACTA2,ANXA2,CD300A,CDKN1A,F13A1,GPX3,ITGAM
miR-4800-5p (miRNAs w/seed GUGGACC)		mature microRNA		-0.816	0.0492	ELMO1,FOXJ1,GPX3,HLA-G,LYPD6,TNC
RORA	-0.181	ligand-dependent nuclear receptor		-0.831	1.29e-06	ACACB,ACTB,ARNTL,ARSG,BRCA1,CDKN1A,CXCL10,ELOVL6,GADD45B,Mt1,Mt2,S100A8,S100A9,SLC2A4,SLC30A10,Slco1a4,Sult1a1
IL10RA	0.245	transmembrane receptor		-0.839	0.00182	ABCG1,Cd24a,CSF3R,F13A1,FN1,IL18BP,IRF7,ITGAM,LRG1,LTC4S,Ly6a (includes others),PSMB8,PYGL,SLCO2B1,Sult1a1
PTPN6	2.738	phosphatase		-0.882	0.0179	CXCL10,FN1,MYC,PTPN6
CCN5		growth factor		-0.896	0.000787	ACTA2,CLDN1,FN1,KLF4,SLC2A4,TGFBR3
INSIG1	-1.3	other		-0.905	3.89e-05	ABCG1,ACACB,Apoc1,CXCL10,DLK1,ELOVL6,HMGCS2,IRF8,PTGS1,S100A8,S100A9,STARD4
miR-92a-1-5p (miRNAs w/seed GGUUGGG)		mature microRNA		-0.905	0.0427	ANGPTL1,C1QB,CNR1,GPX3,PALLD,S100A9,SLC13A4,SSC5D,TNC,TNR,XDH
SLC16A2	-0.105	transporter		-0.914	2.86e-05	CIRBP,HR,ICOSLG/LOC102723996,RBM3,SCUBE1,SLC7A5,SLCO1C1
PRKN		enzyme		-0.927	0.00329	ACTA2,CDKN1A,CXCL12,FN1,MYC,PTPN5,TNFRSF11B
TFAP4		transcription regulator		-0.943	0.011	CDKN1A,CLDN1,FN1,RPE65,SALL2
ID3	0.053	transcription regulator		-0.99	0.000272	CCR10,CDKN1A,ELOVL6,FCER1G,GADD45B,ICOSLG/LOC102723996,IL20RB,IRF8,MYC,NEUROD1,NR4A1,PTPN5,TGFBR3,ZBTB16
IKZF2	-0.009	transcription regulator		-1	0.00151	HLA-E,IRF7,Ly6a (includes others),NR4A1
TAB1	0.313	enzyme		-1	0.00258	CDKN1A,CXCL10,IRF7,XAF1
GLI2	-0.342	transcription regulator		-1	0.00262	ACTA2,CDKN1A,CXCL10,E2F1,JUNB,MYC,SPP1
AHSG		other		-1	0.00328	CYBRD1,MAL,PCP4,SPP1
CR1L	0.348	transmembrane receptor		-1	0.00409	COL18A1,MGP,PTGER4,TNC
LATS2	0.125	kinase		-1	0.0102	CD14,CDKN1A,E2F1,SPP1
miR-621 (miRNAs w/seed GCUAGCA)		mature microRNA		-1	0.0286	ALDH1A2,APOLD1,BYSL,HMGCS2
miR-5681b (miRNAs w/seed GGUAUUG)		mature microRNA		-1	0.0286	DTWD2,LYZ,S100A8,XAF1
miR-1229-5p (miRNAs w/seed UGGGUAG)		mature microRNA		-1	0.0386	CDKL4,PTAR1,S100A9,XAF1
DIO2	-0.485	enzyme		-1.011	6.89e-06	CIRBP,Ctla2a/Ctla2b,HR,Hspa1b,ICOSLG/LOC102723996,METTL24,NR4A1,PENK,RBM3,SCUBE1,Sult1a1,Tnfrsf22/Tnfrsf23
HES1	0.322	transcription regulator		-1.045	0.00133	CDKN1A,DLK1,E2F1,NEUROD1,PTGDS,SPP1
GATA4		transcription regulator		-1.065	0.00072	CA12,Ccl6,CLDN1,INMT,IRF8,LRG1,MYC,PLIN4,PTGDS,PTGS1,SERPINA3,SPP1,TGFBI
NR4A1	-1.492	ligand-dependent nuclear receptor		-1.065	0.0372	ACTA2,APOD,CXCL12,E2F1,FN1,IL16,Ly6a (includes others),LY6E,Mt1,NEUROD1,NR4A1,PTGDS,SLC2A4
LGR4	-0.088	transmembrane receptor		-1.091	0.0137	CD14,CXCL10,MYC,WNT7A
ZFP36	1.173	transcription regulator		-1.109	0.000697	CDKN1A,E2F1,IER3,OSM,S100A8,S100A9,SPP1,ZFP36
GFI1		transcription regulator		-1.109	0.00922	CCR10,CDKN1A,Ly6a (includes others),LYZ,MYC,NEUROD1,OSM,SERPINA3,SGK1
miR-374b-5p (and other miRNAs w/seed UAUAAUA)		mature microRNA		-1.117	0.00366	ANXA1,CXADR,OSM,PTGER4,ZFP36
SATB1	0.082	transcription regulator		-1.129	0.000199	CDKN1A,CSF3R,EVI2A,F5,GADD45B,IL16,IRF7,IRF8,LRRN3,MAL,SGK1,TSC22D3,XAF1
HRH3		G-protein coupled receptor		-1.131	0.000168	CXCL10,S100A8,S100A9,SERPINA3,VCAN
miR-662 (miRNAs w/seed CCCACGU)		mature microRNA		-1.134	0.00553	ARHGEF37,BEX1,MAFK,NDRG1,PDE7B,SGK1,TMEM150A
miR-5572 (miRNAs w/seed UUGGGGU)		mature microRNA		-1.134	0.0142	CALB2,DDIT4L,IGF2,MOBP,OTOA,TNFRSF11B,XAF1
CYP1B1	0.214	enzyme		-1.134	0.0165	ADCY7,CLDN1,LEFTY1,Mt1,Mt2,PTGS1,UGT1A6
miR-609 (miRNAs w/seed GGGUGUU)		mature microRNA		-1.134	0.0469	GEM,IGF2,PCP4,PLEKHF1,RTP1,SLC22A2,WNT7A
LHX2	-0.754	transcription regulator		-1.154	0.00258	FOXJ1,GPR50,NEUROD1,OSM
miR-193b-5p (miRNAs w/seed GGGGUUU)		mature microRNA		-1.155	0.00184	CNR1,CPNE6,CRACR2B,DDIT4L,FAM216B,HILPDA,PGLYRP1,PROKR2,RBM3,TM4SF1,TNFRSF11B,XAF1
GPX1	0.289	enzyme		-1.159	0.00577	ACTA2,CD14,CXCL10,GPX3,Hspa1b
HFE	0.634	transmembrane receptor		-1.168	7.65e-05	CRELD2,CYBRD1,GABRA2,HEPH,HLA-DQB1,HLA-DRB5,LYZ,Mt1,PSMB8,SERPINA3
MAPK1	0.13	kinase		-1.176	0.000213	CDKN1A,DEPTOR,E2F1,FN1,HLA-DMA,HLA-E,IFITM3,IRF7,JUNB,MAST3,MYC,NR4A1,OSM,PARP12,PLA2G5,PSMB8,RPE65,SPAG16,SPP1,SPSB1,USP18
MAPK9	-0.691	kinase		-1.21	0.036	CD70,CDKN1A,DLK1,FGL2,GADD45B,JUNB,MYC,ZFP36
ID2	0.235	transcription regulator		-1.213	0.00158	ACTA2,CCR10,CDKN1A,FCER1G,GADD45B,ICOSLG/LOC102723996,IL20RB,IRF8,MYC,NR4A1,PROM1,PTPN5,TGFBR3,ZBTB16
TLR2	0.934	transmembrane receptor		-1.227	0.00113	ACTA2,CD70,CDKN1A,Chil3/Chil4,CXCL10,FN1,HLA-DRB5,TNFAIP8L2,VWF
PRDM16	-0.361	transcription regulator		-1.23	5.44e-06	AGT,CDKN1A,CXCL10,FOXJ1,GPX3,IFIT1B,IRF7
STUB1	-0.196	enzyme		-1.231	0.0187	ACTA2,ARNTL,CDKN1A,JUNB,MYH11
E2F3	-0.246	transcription regulator		-1.231	0.0398	CA12,CDKN1A,COL18A1,E2F1,FBLN5,IGF2,MYC,S100A8
IKZF1	2.464	transcription regulator		-1.248	0.00229	ABCA9,BCL9L,CDKN1A,EBF1,FN1,Grifin,KLF4,MYC,PYGL,SPSB1,Sult1a1,TDO2,TNFAIP8L2,TXNIP,VWF
NCOR1	-0.085	transcription regulator		-1.254	0.00061	CDKN1A,CSF3R,CXCL10,DDX60,IFIT1B,IRF7,LYZ,PTGDS
miR-4514 (and other miRNAs w/seed CAGGCAG)		mature microRNA		-1.265	0.0237	APLN,CAPG,CNR1,HIF3A,HLA-DQB1,IL16,LYZ,MICB,PNPLA3,TNFAIP8L2
Hdac		group		-1.282	0.0292	CDKN1A,CSF1R,GADD45B,ITGA8,MYC,NR4A1,SPP1,TXNIP
IL1RN		cytokine		-1.338	0.00203	ACTA2,CDKN1A,HLA-DQB1,IL18BP,IRF7,S100A9,SPP1,USP18
GAPDH	0.3	enzyme		-1.342	0.000574	C2,FCER1G,GEM,SPP1,TXNIP
SKIV2L	0.005	enzyme		-1.342	0.011	AK4,BCAT1,S100A8,S100A9,SLC7A5
EGLN		group		-1.348	0.0308	AK4,APLN,DMKN,HLA-DQB1,OSM,PYGL,RNASE4,S100A9
KRAS	0.468	enzyme		-1.372	0.000108	ABCG1,AGT,Apoc1,BEX1,Cd33,CDKN1A,CPM,CSF3R,CXADR,CXCL10,E2F1,FCGR2A,FCGR2B,FN1,HEPH,IER3,IFIT1B,IFITM3,IGF2,ITGAM,JUNB,Ly6a (includes others),LYZ,MICB,MYC,MYLK,NGEF,NR4A1,PALLD,PIP4K2B,PRDX4,PSMB8,PTGS1,PTPN6,RNASE4,SERPINA3,SLCO4A1,SPP1,TNC,TNFRSF11B,Tpm2,TXNIP,VCAN
PAX5		transcription regulator		-1.387	0.00246	CSF1R,Dleu2,FN1,MYC,PYGL,TXNIP
THRA	0.693	ligand-dependent nuclear receptor		-1.387	0.00319	CAMK4,CDKN1A,CIRBP,CTSH,CXCL10,E2F1,PENK,PROM1,SLC2A4
KL	0.565	enzyme		-1.387	0.00663	ACTA2,CDKN1A,IRF7,MYC,TNFRSF11B
COL5A1	0.58	other		-1.387	0.0203	ACTA2,CNN2,FBLN5,FN1
RUNX1	-0.709	transcription regulator		-1.411	1.43e-05	ANXA2,ARL5C,BANK1,CDKN1A,CSF1R,DEPTOR,EGFL7,IFIT1B,IFITM3,IRF7,Ly6a (includes others),MAP3K6,Mt1,MYC,Podxl,RGCC,S100A9,SPP1,ZBTB16
miR-4638-3p (and other miRNAs w/seed CUGGACA)		mature microRNA		-1.414	0.022	BANP,CTSH,ETNPPL,HILPDA,KCNIP1,PLIN4,SLC22A2,ZBTB16
ACOX1	0.082	enzyme		-1.414	0.0308	ACER2,ANXA2,CDKN1A,CXCL12,HLA-DRB5,RBM3,SGK1,SLCO2B1
ARID1A	-0.261	transcription regulator		-1.432	0.00273	ACTA2,ALDH1A2,ANXA1,C4A/C4B,CD70,CDKN1A,CXADR,FN1,FOXJ1,ILKAP,KLF4,MYLK,OCIAD2,TNC
miR-1273h-5p (and other miRNAs w/seed UGGGAGG)		mature microRNA		-1.46	0.0483	APLN,ARL5C,BCL9L,C2orf50,CCDC78,CLDN11,COL11A2,CSF3R,CXCL10,DUSP19,FCGR2A,FKBP5,HIF3A,JPH2,KCNIP1,LRRC38,LURAP1,MYO1F,OSBP2,PNPLA3,SLC2A4,VTN,ZBTB16
GPS2	-0.262	transcription regulator		-1.516	0.00745	ABCG1,CD14,CDKN1A,CXCL10,MYC,SGK1
IKZF3		transcription regulator		-1.6	0.00598	BCL9L,FN1,IRF7,KLF4,MYC,SPSB1
miR-3147 (miRNAs w/seed GUUGGGC)		mature microRNA		-1.633	0.0101	C1QB,DNASE1L2,EGFL7,ICOSLG/LOC102723996,PLLP,TNR
miR-3921 (and other miRNAs w/seed CUCUGAG)		mature microRNA		-1.633	0.0238	CALB2,CCDC81,KCNIP1,LBP,RPE65,TMEM116
FKBP10	0.32	enzyme		-1.633	0.00324	APLN,CLEC11A,COL18A1,CRISPLD2,LBP,SPP1
STEAP3	-0.707	transporter		-1.633	0.00474	ACER2,ANXA2,Cd24a,EFNB3,RGCC,SPOCK2
NEDD9	-0.086	other		-1.633	0.0146	ACSS3,DYNLRB2,FHAD1,FOXJ1,Podxl,TXNIP
STAT6	0.714	transcription regulator		-1.642	0.000506	ACTB,ANXA1,APOLD1,Ccl6,Cd24a,CDKN1A,Chil3/Chil4,CRIP1,CXCL10,FCER1G,FCGR2A,FKBP5,FN1,GADD45B,HLA-DMA,HMGCS2,ICOSLG/LOC102723996,IFIT1B,IFITM3,IRF7,Ly6a (includes others),ZFP36
CLU	-0.039	other		-1.664	0.00283	CDKN1A,CFH,Hspa1b,IFIT1B,MMRN2,XDH
miR-3622b-5p (miRNAs w/seed GGCAUGG)		mature microRNA		-1.667	0.0292	APOD,CYBRD1,PDE7B,PDGFD,RDH12,RIT2,TAGAP,TMEM217,ZMYND10
SREBF2	0.064	transcription regulator		-1.715	0.0386	CDKN1A,E2F1,ELOVL6,FABP7,NEUROD1,STARD4
miR-6857-5p (miRNAs w/seed UGGGGAU)		mature microRNA		-1.732	0.00318	CD37,HSD17B11,ICOSLG/LOC102723996,IER3,IGF2,LEFTY1,LRRC38,LYPD6,PADI2,SLC4A5,SSH2,TNR
ATP7B	0.767	transporter		-1.732	0.0386	CP,ELOVL6,Mt1,Mt2
TP73	-0.297	transcription regulator		-1.753	0.027	ACTA2,ARL5C,ARNTL,Ccl6,CDKN1A,COL18A1,CXCL10,E2F1,FN1,FOXJ1,GRK5,IER3,LCP1,LRG1,LYZ,MYC,SERPINA3,SPP1
KDM1A	-0.309	enzyme		-1.788	7.36e-12	ACTA2,AGT,ARHGDIB,BRCA1,C1QB,C4A/C4B,CAPG,Ccl6,CDKN1A,CFAP126,CXADR,CXCL10,DDX60,EBF1,FCGR2B,FN1,Gm4951,HLA-DQB1,HLA-DRB5,IFIT1B,IFITM3,IRF7,LCP1,LEFTY1,Lrrc74b,LTC4S,LYZ,MYC,OSM,PLIN4,PROM1,RHOU,SLAMF9,SNAP25,TM4SF1,USP18
mir-8		microRNA		-1.863	0.042	ACTA2,CDKN1A,CLDN1,DDIT4L,FN1,KLF4,MYC,PDE7B,PROM1,ZFP36
miR-377-5p (and other miRNAs w/seed GAGGUUG)		mature microRNA		-1.89	0.00262	ANXA2,CXCL12,FABP7,FMOD,GPRC5C,HIF3A,MYC
miR-6761-5p (and other miRNAs w/seed CUGAGAG)		mature microRNA		-1.89	0.00609	CALB2,CRIP1,KCNIP1,LRRC38,PHYHD1,RNASE4,TGFBI
miR-3073a-5p (and other miRNAs w/seed UGGUCAC)		mature microRNA		-1.89	0.0122	CD300A,CPNE6,CXCL10,EFNB3,KLHL25,MOBP,SLAMF9
miR-6514-3p (and other miRNAs w/seed UGCCUGU)		mature microRNA		-1.89	0.0142	C2orf50,DMKN,NDRG1,PTAR1,PTPRO,SLC13A4,TM4SF1
CBX5	-0.32	transcription regulator		-1.89	0.00305	CDKN1A,E2F1,PCP4,PSMB8,SERPINA3,TGFBI,TM4SF1,TXNIP
LAMA4	0.808	enzyme		-1.89	0.0445	CXCL12,FN1,IL20RB,ITGA8,LAMC3,MYLK,SPP1
miR-376b-5p (and other miRNAs w/seed GUGGAUA)		mature microRNA		-1.89	0.0378	BCAT1,BDH2,CNR1,FMOD,PCP4,SLC4A5,TMEM217
miR-6511b-5p (and other miRNAs w/seed UGCAGGC)		mature microRNA		-1.897	0.0194	AADAT,APLN,CALB2,CCDC89,CPM,FCER1G,FSD1,KCNIP1,PDGFD,SLC41A3
SCD	-0.553	enzyme		-1.911	0.00072	ACACB,ALDH1A2,CXCL10,ELOVL6,HR,IFIT1B,KLF4,RDH12,S100A8,S100A9,SLC2A4,SPP1,TNC
CFTR		ion channel		-1.912	0.000462	CAPG,CFH,HSD17B11,LRG1,PGLYRP1,PLA2G5,S100A8,Tmsb4x (includes others)
SMARCA5	0.145	transcription regulator		-1.915	0.0357	ALPK1,CAMK4,CDKN1A,CRIP1,FKBP5,IRF7,Ly6a (includes others)
miR-128-3p (and other miRNAs w/seed CACAGUG)		mature microRNA		-1.929	0.0225	CIART,CXADR,DMKN,IL16,LIX1,SNAP25,SSH2,STAB2,STARD4,TXNIP
MED28	0	other		-1.932	2.88e-05	ACTA2,CNN2,CRIP1,MYH11
ENG	0.855	transmembrane receptor		-1.941	0.0137	ACTA2,FN1,MYC,NBN
ZNF148	-0.21	transcription regulator		-1.945	0.00151	CDKN1A,DEPTOR,FN1,ITGAM
ZMPSTE24	0.164	peptidase		-1.961	0.0229	Ccl6,CDKN1A,ETNPPL,GADD45B
MAX	0.004	transcription regulator		-1.98	0.00125	Ccl6,CDKN1A,E2F1,EBF1,GADD45B,LRRN3,MYC,RCC1,TXNIP
DNASE2	0.577	enzyme		-1.982	1.67e-05	CP,CXCL10,IFIT1B,IRF7,Ly6a (includes others),USP18
AURK		group		-1.982	0.0386	ACER2,CDKN1A,CRACR2B,CSMD3
FOXF2		transcription regulator		-1.987	0.00151	ACTA2,CDKN1A,FN1,MYH11
mir-155		microRNA		-1.998	0.0337	ACTA2,ANXA2,CDKN1A,CLDN1,CXCL10,IRF7,IRF8
miR-8069 (miRNAs w/seed GAUGGUU)		mature microRNA	Inhibited	-2	0.0157	C17orf97,CXCL12,PCP4,TMEM217
miR-633 (miRNAs w/seed UAAUAGU)		mature microRNA	Inhibited	-2	0.0286	BANK1,CIART,ENKUR,EVI2A
miR-1277-3p (and other miRNAs w/seed ACGUAGA)		mature microRNA	Inhibited	-2	0.0286	FAM47E,KLHL2,NDRG1,PIFO
miR-1228-3p (miRNAs w/seed CACACCU)		mature microRNA	Inhibited	-2	0.0423	ACER2,SSC5D,THYN1,TSC22D3
miR-187-5p (miRNAs w/seed GCUACAA)		mature microRNA	Inhibited	-2	0.0462	APOLD1,TM4SF1,UCMA,ZFP36
RPL13A	0.033	other	Inhibited	-2	0.000127	CDKN1A,CXCL12,S100A8,VWF
PLCG2	-0.796	enzyme	Inhibited	-2	0.000462	C1QB,CXCL10,HLA-DRB5,IFIT1B,IFITM3,ITGAM,PTGS1,SPP1
DUSP11	-0.237	phosphatase	Inhibited	-2	0.002	DDX60,IFIT1B,IRF7,USP18
HOXB13		transcription regulator	Inhibited	-2	0.002	CDKN1A,GABRA2,MYC,SLC30A10
ANLN	-0.33	other	Inhibited	-2	0.0386	ACER2,CDKN1A,CRACR2B,CSMD3
MECP2	-0.216	transcription regulator	Inhibited	-2.115	1.09e-09	ACTB,ANXA1,ARHGAP24,BRCA1,CALB2,CAPG,E2F1,ETNPPL,FKBP5,GABRA2,HEPH,ITIH3,JUNB,KCNA1,Mt1,MYC,NPY1R,NR4A1,PROM1,SGK1,TPH2,TXNIP
NEUROG1		transcription regulator	Inhibited	-2.121	0.000128	AMIGO2,BEX1,CFH,FN1,LCP1,LIX1,LRRN3,PXDN
miR-2682-5p (and other miRNAs w/seed AGGCAGU)		mature microRNA	Inhibited	-2.137	0.0276	ACKR1,CALB1,ELMOD1,IFIT1B,MYC,OLFM2,RDH12,TGFBI
miR-6737-5p (and other miRNAs w/seed UGGGGUG)		mature microRNA	Inhibited	-2.183	0.0311	CALB2,CD101,CDKN1A,COL11A2,DDIT4L,ELAVL3,ETNK2,HIF3A,HLA-DQB1,IGF2,IL34,MAP1B,OTOA,PGLYRP1,RNF43,TMEM150A,ZMYND10
ADAMTS12	-0.221	peptidase	Inhibited	-2.216	0.000168	Chil3/Chil4,CXCL10,MGP,S100A8,S100A9
ACKR2		G-protein coupled receptor	Inhibited	-2.236	0.00217	CXCL10,DDX60,IFIT1B,IRF7,USP18
IRGM	-0.414	enzyme	Inhibited	-2.236	0.00261	DDX60,IFITM3,PSMB8,USP18,XAF1
STAG2	0.115	other	Inhibited	-2.236	0.00499	CXCL10,DDX60,IRF7,PARP12,USP18
TCF20	0.748	transcription regulator	Inhibited	-2.236	0.00828	ETNPPL,HEPH,ITIH3,MYC,SGK1,TXNIP
GRN	0.142	growth factor	Inhibited	-2.236	0.0141	C1QB,CD14,CD300A,IRF8,NEFL,SLCO2B1,SPP1,TXNIP
Alpha catenin		group	Inhibited	-2.359	0.00125	CXCL10,CXCL12,IGF2,ITGAM,LYZ,MYC,S100A8,S100A9,SGK1,TNC
miR-138-5p (miRNAs w/seed GCUGGUG)		mature microRNA	Inhibited	-2.362	0.0167	ALDH1A2,CSF3R,CTSH,DMKN,EFNB3,FCER1G,FMOD,FSD1,LIX1,MICB,MUSTN1,NEUROD1,PDE7B,PLIN4,PLLP,TMTC4,USP18,VCAN,VIT
CITED2	1.195	transcription regulator	Inhibited	-2.408	0.00389	ADAP2,Chil3/Chil4,CRIM1,CXCL10,FCGR2B,GADD45B,IFIT1B,IRF8,OSM,PDE7B,TAGAP,Tmsb4x (includes others),XAF1
GATA3		transcription regulator	Inhibited	-2.42	0.000135	CDKN1A,CSF1R,EBF1,ELOVL6,FN1,KLF4,MYC,PTGER4,PTGS1,RGCC,S100A8,S100A9,ZBTB16
miR-542-5p (miRNAs w/seed CGGGGAU)		mature microRNA	Inhibited	-2.449	0.0317	IGF2,ITGAM,LRRC8A,PLEKHF1,PTGDS,UCMA
miR-509-3p (miRNAs w/seed GAUUGGU)		mature microRNA	Inhibited	-2.449	0.0411	APOD,BDH2,CALB1,CDHR3,EFCAB1,SSH2
miR-1304-5p (miRNAs w/seed UUGAGGC)		mature microRNA	Inhibited	-2.449	0.0464	C17orf97,CXADR,FAM216B,HIF3A,LY6E,MYC
ZBTB16	1.371	transcription regulator	Inhibited	-2.482	1.35e-06	ACER2,CD14,Cd24a,CDKN1A,Ctla2a/Ctla2b,CXCL10,F13A1,FABP7,ICOSLG/LOC102723996,ITGAM,KCNJ8,Ly6a (includes others),MYC,PLA2G5,SDS,SPP1,TSC22D3,ZBTB16
APOE	0.227	transporter	Inhibited	-2.536	2.28e-05	ACTA2,ACTB,ANXA11,APOD,C1QB,C2,COL18A1,FCGR2B,FKBP5,GPX3,HMGCS2,HPCAL1,Hspa1b,ITGAM,KLF4,LTC4S,MGP,MYC,S100A8,S100A9,SERPINA3,SPP1,Tpm2,TXNIP
NRAS	-0.171	enzyme	Inhibited	-2.54	0.00258	CDKN1A,CFH,CLEC11A,FN1,IFIT1B,LBP,LSP1,MGP,MYC,PENK,PSMB8,SLC2A4,UGT1A6,USP18
SOCS1		other	Inhibited	-2.563	0.00404	CDKN1A,Chil3/Chil4,CXCL10,FCER1G,FKBP5,IFIT1B,IRF7,USP18
Irgm1	0.104	other	Inhibited	-2.619	0.00501	CXCL10,DDX60,IFIT1B,IFITM3,IRF7,USP18,XAF1
PNPT1	-0.251	enzyme	Inhibited	-2.63	7.21e-05	CDKN1A,CXCL10,IFIT1B,IRF7,MYC,PARP12,USP18,XAF1
miR-4491 (and other miRNAs w/seed AUGUGGA)		mature microRNA	Inhibited	-2.646	0.0249	CTSH,ENKUR,FAM216B,FCGR2A,FCGR2B,P2RY13,SLC24A2
miR-7855-5p (miRNAs w/seed UGGUGAG)		mature microRNA	Inhibited	-2.646	0.0445	BDH2,C17orf97,CALB1,CALB2,HIF3A,IL18BP,MAFK
NCSTN	0.199	peptidase	Inhibited	-2.646	3.79e-05	CD14,CSF1R,FCER1G,FCGR2A,FCGR2B,IRF8,Ly6a (includes others)
ZNF106	0.025	other	Inhibited	-2.646	0.000159	C4A/C4B,CXCL10,IFITM3,LYZ,S100A8,SERPINA3,SLC11A1
miR-6798-5p (miRNAs w/seed CAGGGGG)		mature microRNA	Inhibited	-2.668	0.036	ARNTL,CDKN1A,ETNK2,FOXJ1,FXYD5,HLA-DQB1,IFIT1B,IGF2,LY6E,MGP,MICB,NDRG1,P2RY13,SALL2,SAMD10,SDS,SLC22A8
miR-3144-5p (miRNAs w/seed GGGGACC)		mature microRNA	Inhibited	-2.673	0.0272	C9orf24,CRYBB1,F13A1,HPCAL1,ICOSLG/LOC102723996,IGF2,LRRC8A,LY6E,MAFK,OSM,RGS19,SCUBE1,SMIM5,ZFP36
miR-6929-5p (and other miRNAs w/seed GGGAGGA)		mature microRNA	Inhibited	-2.746	0.00179	APLN,ARL4D,BCL9L,C20orf96,C2orf50,CCDC81,CDKN1A,COL11A2,CSF3R,DMKN,EFNB3,ELMO1,FAIM2,FCGR2A,GPRC5C,HIF3A,HPCAL1,KCNQ4,LURAP1,PGLYRP1,PLA2G5,SLC22A8,SLC2A4,SSH2,VTN,ZBTB16
miR-4731-5p (miRNAs w/seed GCUGGGG)		mature microRNA	Inhibited	-2.746	0.0438	APLN,BCL9L,CCDC78,CDKN1A,EGFL7,ETNK2,FAIM2,FOXJ1,GADD45B,HIF3A,HLA-DRB5,ICOSLG/LOC102723996,KCNIP1,KNDC1,LY6E,MAST3,MOBP,MUSTN1,PENK,SAMD10,SCUBE1,SPSB1,TMEM52,UNC13D,VTN,WNT7A
PRKAA1	0.012	kinase	Inhibited	-2.747	0.00436	ACTA2,ARHGDIB,CDKN1A,CXCL12,FKBP5,FN1,IFIT1B,Ly6a (includes others),MYLK,PSMB8,RHOU,TXNIP
PRKAA2	0.026	kinase	Inhibited	-2.781	0.00224	ACTA2,ARHGDIB,CAMK4,CDKN1A,CXCL12,E2F1,FN1,IFIT1B,Ly6a (includes others),MYLK,TXNIP
DUSP1	-0.805	phosphatase	Inhibited	-2.931	0.000204	CXCL10,DDX60,IER3,IFIT1B,IFITM3,IRF7,IRF8,OSM,S100A9,USP18,ZFP36
SIRT1	0.991	transcription regulator	Inhibited	-2.946	0.000176	ABCG1,ACTB,AGT,APLN,Apoc1,ATP2A3,CA12,CDKN1A,CNR1,CORO1A,DDX60,FN1,HLA-DQB1,HLA-DRB5,IFIT1B,IFITM3,IRF7,KCNA1,LY6E,MYC,PARP12,PNPLA3,SDS,USP18
miR-132-5p (miRNAs w/seed CCGUGGC)		mature microRNA	Inhibited	-3	0.0105	ALDH1A2,CFAP44,GPX3,IL20RB,MAFK,MYH11,S100A9,SNAP25,TSC22D3
DICER1	-0.176	enzyme	Inhibited	-3.061	0.00436	APOD,CDKN1A,COL18A1,CXCL10,FCGR2A,IGF2,IRF8,LCP1,MICB,MYC,RGCC,TM4SF1,WNT7A
miR-6751-5p (and other miRNAs w/seed UGGGGGU)		mature microRNA	Inhibited	-3.128	0.0131	ANXA2,APLN,C1QB,CCDC81,CDKN1A,CSF1R,CTSH,EGFL7,ELAVL3,FCER1G,FCGR2A,GADD45B,HIF3A,IGF2,LY6E,NR4A1,OLFM2,PPP1R32,SCUBE1,SSC5D,TEKT4,TGFBR3,TNFAIP8L2
TRIM24	0.49	transcription regulator	Inhibited	-3.138	0.000228	CALB1,CXCL10,DDX60,IFIT1B,IRF7,Ly6a (includes others),PARP12,PSMB8,SPP1,TGFBI,USP18
miR-6777-5p (and other miRNAs w/seed CGGGGAG)		mature microRNA	Inhibited	-3.207	0.0462	CLEC11A,CNN2,CXCL12,EFCAB1,ELAVL3,HMGCS2,IER3,IGF2,OLFM2,OSM,PLEKHF1,PLLP,PTGDS,ZBTB16
TREX1	-0.144	enzyme	Inhibited	-3.218	5.57e-05	BANK1,CDKN1A,CFH,CXCL10,DDX60,IFIT1B,IFITM3,IRF7,Ly6a (includes others),LY6E,PSMB8,TXNIP,USP18,XAF1
RNASEH2B	-0.515	other	Inhibited	-3.274	3.42e-05	CDKN1A,CFH,CXCL10,DDX60,IFIT1B,IFITM3,IL34,IRF7,PSMB8,TXNIP,USP18,XAF1
miR-363-5p (and other miRNAs w/seed GGGUGGA)		mature microRNA	Inhibited	-3.441	0.0288	ACACB,ARL5C,C1QB,CALB2,CDKN1A,EBF1,ELAVL3,FOXJ1,HIF3A,IGF2,IL16,LYZ,NT5DC2,OLFM2,SAMD10,SLC24A2,SLC6A20,UBE2QL1,ZMYND10
TSC2	-0.09	other	Inhibited	-3.539	0.000316	ANXA1,ANXA2,BEX1,CDKN1A,CP,CRIP1,CXCL10,CXCL12,E2F1,HMGCS2,IFIT1B,IFITM3,MGP,Mt1,ZFP36
