# Supplementary material for: Experimental hepatic encephalopathy causes early but sustained glial transcriptional changes
Source: J Neuroinflammation. 2023 May 29;20:130. doi: 10.1186/s12974-023-02814-w (PMC10226265; doi:10.1186/s12974-023-02814-w)
Supplement: Supplementary file 11 — Additional file 11: Table S6. Antibodies used for confocal microscopy. [file 12974_2023_2814_MOESM11_ESM.xlsx]

## Sheet: Table S6
Primary antibody	Secondary antibody	Section type	Application
Chicken anti-GFP (ab13790, Abcam; 1/1000)	Goat anti-Chicken AF488 (A-11039, Thermo Fisher, 1/500)	14 µM Cryosection	Detection of GFP+ cells
Rabbit anti-RFP (600-401-379, Rockland Immunochemicals; 1/500)	Goat anti-Rabbit AF568 (A-11011, Thermo Fisher, 1/400)	50 µM Vibratome section	Detection of TdTomato+ cells
